# Supplementary material for: An open-access multi-site fMRI dataset for investigating conscious visual perception
Source: Sci Data. 2026 May 7;13:779. doi: 10.1038/s41597-026-07377-y (PMC13213011; doi:10.1038/s41597-026-07377-y)
Supplement: Supplementary file 2 — Supplementary Table 1: Trial count [file 41597_2026_7377_MOESM2_ESM.xlsx]

## Sheet: Sheet1
trial_type	stimulus_orientation	duration	task_relevance	count
face	center	0.5	irrelevant	11
face	center	0.5	relevant	10
face	center	0.5	target	3
face	center	1	irrelevant	11
face	center	1	relevant	11
face	center	1	target	2
face	center	1.5	irrelevant	10
face	center	1.5	relevant	11
face	center	1.5	target	3
face	left	0.5	irrelevant	5
face	left	0.5	relevant	6
face	left	0.5	target	1
face	left	1	irrelevant	5
face	left	1	relevant	5
face	left	1	target	2
face	left	1.5	irrelevant	6
face	left	1.5	relevant	5
face	left	1.5	target	1
face	right	0.5	irrelevant	6
face	right	0.5	relevant	5
face	right	0.5	target	1
face	right	1	irrelevant	5
face	right	1	relevant	6
face	right	1	target	1
face	right	1.5	irrelevant	5
face	right	1.5	relevant	5
face	right	1.5	target	2
falseFont	center	0.5	irrelevant	11
falseFont	center	0.5	relevant	10
falseFont	center	0.5	target	3
falseFont	center	1	irrelevant	11
falseFont	center	1	relevant	11
falseFont	center	1	target	2
falseFont	center	1.5	irrelevant	10
falseFont	center	1.5	relevant	11
falseFont	center	1.5	target	3
falseFont	left	0.5	irrelevant	5
falseFont	left	0.5	relevant	6
falseFont	left	0.5	target	1
falseFont	left	1	irrelevant	5
falseFont	left	1	relevant	5
falseFont	left	1	target	2
falseFont	left	1.5	irrelevant	6
falseFont	left	1.5	relevant	5
falseFont	left	1.5	target	1
falseFont	right	0.5	irrelevant	6
falseFont	right	0.5	relevant	5
falseFont	right	0.5	target	1
falseFont	right	1	irrelevant	5
falseFont	right	1	relevant	6
falseFont	right	1	target	1
falseFont	right	1.5	irrelevant	5
falseFont	right	1.5	relevant	5
falseFont	right	1.5	target	2
letter	center	0.5	irrelevant	11
letter	center	0.5	relevant	10
letter	center	0.5	target	3
letter	center	1	irrelevant	11
letter	center	1	relevant	11
letter	center	1	target	2
letter	center	1.5	irrelevant	10
letter	center	1.5	relevant	11
letter	center	1.5	target	3
letter	left	0.5	irrelevant	5
letter	left	0.5	relevant	6
letter	left	0.5	target	1
letter	left	1	irrelevant	5
letter	left	1	relevant	5
letter	left	1	target	2
letter	left	1.5	irrelevant	6
letter	left	1.5	relevant	5
letter	left	1.5	target	1
letter	right	0.5	irrelevant	6
letter	right	0.5	relevant	5
letter	right	0.5	target	1
letter	right	1	irrelevant	5
letter	right	1	relevant	6
letter	right	1	target	1
letter	right	1.5	irrelevant	5
letter	right	1.5	relevant	5
letter	right	1.5	target	2
object	center	0.5	irrelevant	11
object	center	0.5	relevant	10
object	center	0.5	target	3
object	center	1	irrelevant	11
object	center	1	relevant	11
object	center	1	target	2
object	center	1.5	irrelevant	10
object	center	1.5	relevant	11
object	center	1.5	target	3
object	left	0.5	irrelevant	5
object	left	0.5	relevant	6
object	left	0.5	target	1
object	left	1	irrelevant	5
object	left	1	relevant	5
object	left	1	target	2
object	left	1.5	irrelevant	6
object	left	1.5	relevant	5
object	left	1.5	target	1
object	right	0.5	irrelevant	6
object	right	0.5	relevant	5
object	right	0.5	target	1
object	right	1	irrelevant	5
object	right	1	relevant	6
object	right	1	target	1
object	right	1.5	irrelevant	5
object	right	1.5	relevant	5
object	right	1.5	target	2
