# Supplementary material for: An open-access multi-site fMRI dataset for investigating conscious visual perception
Source: Sci Data. 2026 May 7;13:779. doi: 10.1038/s41597-026-07377-y (PMC13213011; doi:10.1038/s41597-026-07377-y)
Supplement: Supplementary file 3 — Supplementary Table 2: T1 mriqc [file 41597_2026_7377_MOESM3_ESM.xlsx]

## Sheet: group_T1w
bids_name	cjv	cnr	efc	fber	fwhm_avg	fwhm_x	fwhm_y	fwhm_z	icvs_csf	icvs_gm	icvs_wm	inu_med	inu_range	qi_1	qi_2	rpve_csf	rpve_gm	rpve_wm	size_x	size_y	size_z	snr_csf	snr_gm	snr_total	snr_wm	snrd_csf	snrd_gm	snrd_total	snrd_wm	spacing_x	spacing_y	spacing_z	summary_bg_k	summary_bg_mad	summary_bg_mean	summary_bg_median	summary_bg_n	summary_bg_p05	summary_bg_p95	summary_bg_stdv	summary_csf_k	summary_csf_mad	summary_csf_mean	summary_csf_median	summary_csf_n	summary_csf_p05	summary_csf_p95	summary_csf_stdv	summary_gm_k
sub-SC102_ses-V1_acq-anat_run-1_T1w	0.326438	3.84415	0.477478	32176.8	3.88863	3.854	3.88749	3.9244	0.194783	0.436334	0.368884	1.32862	0.335313	0.00880283	0.0131284	34.2446	16.4566	22.5016	192	256	256	3.31077	14.7799	14.567	25.6104	39.2345	85.4415	79.3978	113.517	1	1	1	49.1822	5.77124	3.08753	3.89264	2275534	0	11.7189	4.64013	2.50376	89.9707	373.465	345.626	23328	249.211	568.613	104.392	0.196281
sub-SC104_ses-V1_acq-anat_run-1_T1w	0.480229	2.74221	0.531014	26636.2	3.77027	3.71464	3.73264	3.86353	0.219122	0.418892	0.361986	1.36957	0.414614	0.0761018	0.00523202	25.29	13.6962	18.6771	192	256	256	3.35739	13.3167	12.5651	21.0213	33.1585	74.6479	67.4073	94.4156	1	1	1	21.2406	6.93917	4.33353	4.6804	3353084	0	14.1789	6.45574	5.0659	85.243	373.639	351.214	28683	242.922	578.663	104.607	0.220218
sub-SC106_ses-V1_acq-anat_run-1_T1w	0.352092	3.58543	0.528115	19846.8	3.85662	3.82365	3.87301	3.87319	0.201955	0.434485	0.36356	1.36424	0.316985	0.00292635	0.031238	29.8198	15.0098	21.191	192	256	256	3.21417	14.7436	14.3947	25.2263	32.6868	66.4575	61.9998	86.855	1	1	1	12.8192	7.54324	3.84339	5.08784	2283339	0	10.4637	5.0578	0.31965	124.036	403.393	376.356	17871	249.784	599.573	117.09	0.0802565
sub-SC108_ses-V1_acq-anat_run-1_T1w	0.423751	3.01853	0.534574	32770.3	3.70497	3.59123	3.75311	3.77058	0.199759	0.4176	0.38264	1.25505	0.36996	0.006272	0.0238051	25.0292	12.7195	16.7371	192	256	256	2.93944	12.4482	14.2243	27.2853	36.9879	85.1984	77.1161	109.162	1	1	1	18.5542	6.00182	2.91608	4.04816	2956065	0	8.20012	3.86024	15.7076	81.4862	368.729	338.852	22841	247.457	578.524	115.275	0.0959435
sub-SC109_ses-V1_acq-anat_run-1_T1w	0.356114	3.67381	0.509423	31534.3	3.7652	3.73442	3.7676	3.79357	0.190961	0.427123	0.381917	1.33961	0.325266	0.0211194	0.0167677	31.5079	15.2715	20.5148	192	256	256	2.08141	13.9577	15.0051	28.9761	43.552	85.0948	80.1104	111.684	1	1	1	24.7369	5.86596	3.6185	3.95653	2644061	0	12.0279	5.36714	31.9077	127.722	427.475	389.956	15350	248.945	625.823	187.346	0.0454853
sub-SC110_ses-V1_acq-anat_run-1_T1w	0.34554	3.68111	0.502829	26573.1	3.85166	3.7259	3.87944	3.94965	0.188186	0.434877	0.376937	1.30293	0.308458	0.00404502	0.0399193	29.8093	14.1472	19.5898	192	256	256	2.29708	12.1777	15.0196	30.5841	39.6586	80.6198	76.1934	108.302	1	1	1	17.946	6.04918	2.86885	0	2743926	0	8.29531	3.96304	32.8423	130.443	405.818	366.186	19735	244.437	603.914	159.41	0.138651
sub-SC112_ses-V1_acq-anat_run-1_T1w	0.39503	3.29525	0.5512	29179.8	3.934	3.81463	4.0205	3.96686	0.22767	0.410276	0.362054	1.2965	0.373728	0.00999858	0.0144051	22.9998	12.9217	17.7225	192	256	256	3.34198	13.2399	15.0201	28.4783	36.6645	81.894	74.7746	105.765	1	1	1	35.0445	6.19426	3.85394	4.17796	2893958	0	12.8895	6.17498	0.186354	94.8578	370.434	346.66	33586	238.777	570.77	103.727	-0.0232167
sub-SC114_ses-V1_acq-anat_run-1_T1w	0.335	3.81133	0.496692	30301.2	3.89826	3.78245	3.90173	4.01061	0.191575	0.41607	0.392355	1.30033	0.296985	0.00374456	0.0112919	30.8494	15.3627	19.6962	192	256	256	2.86832	14.0238	16.4371	32.4192	40.8441	77.0133	72.9993	101.141	1	1	1	25.3133	6.47749	2.86285	0	2765703	0	8.01176	4.24364	18.6556	141.801	418.139	403.835	21742	250.5	611.97	140.788	0.169063
sub-SC118_ses-V1_acq-anat_run-1_T1w	0.383299	3.28069	0.488775	42457.3	3.81924	3.71189	3.86154	3.88428	0.192888	0.419992	0.38712	1.19486	0.26511	0.072583	0.0360358	29.3687	14.5879	19.1577	192	256	256	3.22743	13.3426	15.2039	29.0415	44.2348	99.2531	90.3792	127.65	1	1	1	33.0631	5.13229	2.97637	3.46168	2069374	0	10.5065	4.06376	0.312749	99.5395	374.817	346.532	18562	242.746	573.178	107.368	0.400682
sub-SC120_ses-V1_acq-anat_run-1_T1w	0.365421	3.45714	0.554767	26944.6	4.01333	3.81574	4.11096	4.1133	0.218792	0.423741	0.357467	1.2407	0.357295	0.00442276	0.0140786	25.0616	13.6196	19.0586	192	256	256	3.19993	12.5095	14.3264	27.2697	32.1144	69.2718	64.3685	91.7192	1	1	1	21.9909	7.14285	3.1051	0	2620902	0	8.76541	4.67954	10.171	95.6949	376.923	350.138	38925	248.194	574.256	109.419	0.360081
sub-SC121_ses-V1_acq-anat_run-1_T1w	0.294899	4.3294	0.479732	24481.6	3.74504	3.64935	3.76513	3.82063	0.192885	0.453744	0.353371	1.24763	0.248324	0.00480532	0.0434133	30.4595	14.3057	20.9833	192	256	256	3.18217	14.8757	15.3681	28.0464	32.6488	77.0568	71.4914	104.768	1	1	1	16.0124	6.25319	2.97905	0	3387810	0	8.84655	4.09669	39.2863	53.5987	338.626	311.628	24623	246.257	522.967	97.9275	0.307685
sub-SC122_ses-V1_acq-anat_run-1_T1w	0.39614	3.32317	0.532918	22178.8	3.99322	3.9384	4.0377	4.00356	0.205943	0.426161	0.367895	1.25514	0.380485	0.00290176	0.0172571	28.0223	14.3911	19.7944	192	256	256	3.31633	12.7569	14.1835	26.4774	39.7867	70.3362	67.3887	92.0432	1	1	1	18.0944	7.11807	3.36027	0	2673053	0	9.71074	4.66331	-0.452817	158.369	429.123	432.283	28557	229.7	630.072	130.348	-0.0196197
sub-SC123_ses-V1_acq-anat_run-1_T1w	0.348537	3.58238	0.493481	25052.3	3.81191	3.72048	3.81792	3.89732	0.192927	0.438334	0.368739	1.2052	0.275553	0.00622855	0.0123417	33.2097	16.1592	22.742	192	256	256	3.18576	13.3554	14.7606	27.7407	40.3075	77.9481	73.6792	102.782	1	1	1	21.2351	6.37404	3.36083	4.29923	2366137	0	12.9483	5.00813	22.3063	125.944	410.279	392.165	15660	254.967	586.87	123.095	0.26244
sub-SC124_ses-V1_acq-anat_run-1_T1w	0.310078	4.13598	0.504942	27567.3	3.80038	3.7645	3.85909	3.77754	0.192669	0.449153	0.358179	1.24635	0.259639	0.00988758	0.0378276	31.1463	14.7943	21.1987	192	256	256	3.00218	14.3436	15.2948	28.5387	27.2849	59.4777	55.68	80.2775	1	1	1	1704.88	8.1609	2.80995	0	2713002	0	8.46853	5.3465	16.26	88.3114	367.796	339.883	22700	237.214	574.673	113.21	0.216683
sub-SC125_ses-V1_acq-anat_run-1_T1w	0.308698	4.11394	0.52235	34774.8	3.86328	3.75651	3.87243	3.9609	0.183911	0.452099	0.36399	1.25392	0.267974	0.0066153	0.0284953	28.6449	13.1455	18.8148	192	256	256	2.54392	14.0398	15.0361	28.5246	34.7431	79.885	74.2299	108.062	1	1	1	33.6652	6.06262	2.75484	0	2715516	0	7.67047	3.97184	57.6132	66.4612	356.597	321.512	25153	245.983	555.282	126.382	0.532125
sub-SC126_ses-V1_acq-anat_run-1_T1w	0.357343	3.66533	0.540623	22555.8	3.73168	3.66038	3.71541	3.81925	0.212267	0.42332	0.364413	1.27228	0.270468	0.0412563	0.00312219	28.9224	15.1059	20.7301	192	256	256	3.63962	14.3822	14.973	26.8973	33.1802	72.552	67.0059	95.2855	1	1	1	15.9933	6.87551	4.70093	4.63746	2228440	0	18.9317	7.216	1.03571	83.1937	372.231	348.219	30586	255.933	556.645	95.6728	0.0158867
sub-SC129_ses-V1_acq-anat_run-1_T1w	0.364253	3.47512	0.52641	24671.4	3.84051	3.76535	3.8724	3.88379	0.200204	0.43047	0.369326	1.25798	0.315666	0.0136427	0.0397499	25.7738	13.0168	18.0325	192	256	256	3.29944	14.2463	15.3044	28.3676	32.8907	73.3389	66.9824	94.7178	1	1	1	15.1045	6.91672	3.42884	4.66526	3148981	0	9.52289	4.70031	1.28581	86.7799	372.859	347.249	22829	242.516	579.944	105.242	0.238304
sub-SC130_ses-V1_acq-anat_run-1_T1w	0.352287	3.76226	0.54494	21882.2	3.86167	3.73067	3.88587	3.96848	0.191553	0.433201	0.375247	1.3565	0.265113	0.0704224	0.0318874	30.091	14.5975	19.8788	192	256	256	2.21803	14.2387	13.8312	25.0368	39.1724	69.6812	67.2602	92.927	1	1	1	16.897	7.05001	4.61358	4.75516	2716344	0	19.223	7.23634	43.1238	126.375	441.094	421.54	21470	259.106	621.639	190.047	0.0268917
sub-SC131_ses-V1_acq-anat_run-1_T1w	0.331839	3.81646	0.472101	22722.1	3.76439	3.67325	3.82831	3.79162	0.205985	0.445313	0.348702	1.32822	0.304323	0.0050892	0.0287365	31.9769	16.0299	23.5468	192	256	256	3.21592	16.4024	15.2976	26.2743	41.9715	74.991	71.496	97.5255	1	1	1	21.7543	6.71759	3.03104	0	3277637	0	9.49571	4.40094	8.59191	159.077	437.08	430.365	18902	254.936	630.362	133.82	0.251289
sub-SC132_ses-V1_acq-anat_run-1_T1w	0.311801	4.11506	0.451021	26323.2	3.70812	3.63084	3.7558	3.73773	0.188359	0.426415	0.385226	1.27157	0.245187	0.00227486	0.0653186	35.6321	17.3769	23.1069	192	256	256	2.76106	15.0226	16.8356	32.7231	54.6798	97.442	93.6097	128.707	1	1	1	12.3115	5.09013	2.52382	0	3334696	0	8.66657	3.33473	28.1064	140.701	430.447	424.839	15454	248.036	617.83	153.863	0.466618
sub-SC134_ses-V1_acq-anat_run-1_T1w	0.342958	3.79497	0.521853	20477.3	3.7134	3.6796	3.71226	3.74835	0.189265	0.443836	0.366899	1.32188	0.36802	0.0142428	0.0227618	30.0407	14.0995	19.6676	192	256	256	2.28769	15.3603	14.7934	26.7322	35.7221	63.6506	60.925	83.4022	1	1	1	15.3269	7.85514	3.66988	0	3182272	0	10.3898	5.14619	33.0032	155.906	451.325	428.311	19723	261.885	653.479	187.219	0.126713
sub-SC136_ses-V1_acq-anat_run-1_T1w	0.304168	4.15519	0.521979	38895.1	4.04762	3.96912	4.02547	4.14827	0.218353	0.406913	0.374734	1.28013	0.329537	0.0118225	0.0214559	22.9957	12.5798	16.5698	192	256	256	3.58617	13.7272	15.6906	29.7584	49.5371	97.4197	93.0797	132.282	1	1	1	31.6651	4.95237	2.65056	3.34032	2429960	0	10.0598	3.93879	2.69591	122.6	385.917	374.466	36859	240.659	549.561	104.418	0.357425
sub-SC140_ses-V1_acq-anat_run-1_T1w	0.330026	3.87943	0.512287	29200.5	3.81903	3.72201	3.90025	3.83482	0.193198	0.433133	0.373669	1.22063	0.251756	0.012441	0.00477325	29.6385	14.4663	19.9032	192	256	256	3.26249	13.5695	15.7458	30.4054	38.2788	83.233	77.5121	111.025	1	1	1	25.2694	5.90083	3.33081	3.98005	3101368	0	12.0993	5.43616	0.104334	89.4565	377.561	344.778	18256	253.025	578.805	105.677	0.143715
sub-SC142_ses-V1_acq-anat_run-1_T1w	0.346673	3.62802	0.510387	29494.7	3.8145	3.71537	3.83019	3.89794	0.202076	0.428463	0.369461	1.15611	0.225382	0.00648369	0.00544672	29.7801	15.1337	20.9207	192	256	256	2.72906	13.684	16.119	31.944	35.5774	84.9461	77.1182	110.831	1	1	1	27.7066	5.91112	3.3527	3.98699	2601943	0	12.0659	5.2082	27.4726	68.0557	359.277	321.005	25209	247.036	569.143	117.623	0.191756
sub-SC143_ses-V1_acq-anat_run-1_T1w	0.466294	2.77031	0.530514	22807.8	4.02519	3.91591	4.13329	4.02638	0.211014	0.426757	0.362229	1.27358	0.38534	0.0157585	0.0180641	26.0668	13.7084	19.2055	192	256	256	3.36744	11.5874	12.6674	23.0473	23.0732	46.5778	43.1806	59.8909	1	1	1	43.6228	10.9388	4.07859	0	2962526	0	14.5173	7.16643	6.83299	122.829	399.853	385.253	24415	246.122	595.481	114.403	0.0199588
sub-SC144_ses-V1_acq-anat_run-1_T1w	0.346349	3.75845	0.548453	24141.4	3.94043	3.89681	3.97132	3.95315	0.185135	0.43776	0.377105	1.24886	0.330483	0.0176205	0.0169912	26.6825	12.5664	17.1033	192	256	256	2.46754	13.477	14.6839	28.1071	35.4065	72.1234	67.8637	96.0613	1	1	1	24.0936	6.81999	3.6347	4.60001	2543666	0	13.9058	5.16386	15.796	126.601	401.309	368.582	21647	226.331	620.177	149.369	0.00210313
sub-SC145_ses-V1_acq-anat_run-1_T1w	0.307744	4.19455	0.510975	28804.7	3.94344	3.86995	3.97106	3.98932	0.190735	0.434252	0.375013	1.21205	0.300521	0.0105928	0.0254889	27.8991	13.4884	18.3805	192	256	256	2.86056	15.35	16.424	31.0614	43.5514	73.8319	71.8042	98.0293	1	1	1	29.6358	6.68273	3.03154	0	2769782	0	8.42896	4.3781	24.1284	135.959	442.922	444.247	27183	247.842	619.27	155.298	0.141083
sub-SC146_ses-V1_acq-anat_run-1_T1w	0.406472	3.14747	0.521587	30300.3	3.69578	3.52111	3.78292	3.7833	0.189554	0.434966	0.37548	1.26352	0.326952	0.02333	0.0247664	30.401	14.5232	19.8553	192	256	256	2.53531	12.6096	14.2586	27.6311	36.6399	80.5682	73.7251	103.967	1	1	1	36.3438	6.30169	3.49065	4.25043	2647347	0	12.8013	5.14788	18.1686	106.758	391.622	352.435	16562	240.727	610.409	139.006	0.0734508
sub-SC148_ses-V1_acq-anat_run-1_T1w	0.359214	3.53401	0.519129	24928.9	3.79921	3.73071	3.82832	3.83861	0.201038	0.40545	0.393511	1.2363	0.252255	0.005694	0.0208414	30.523	15.9044	20.1681	192	256	256	3.34305	13.7581	16.6862	32.9574	33.7758	78.481	71.2314	101.437	1	1	1	17.4751	6.45854	3.0669	0	2197200	0	8.95009	4.23123	0.6257	75.1691	362.77	332.973	21918	249.316	565.626	99.5992	0.192802
sub-SC151_ses-V1_acq-anat_run-1_T1w	0.354366	3.69496	0.515319	22508.3	4.2876	4.10258	4.45485	4.30536	0.200333	0.435222	0.364445	1.44675	0.44728	0.00178103	0.0295849	27.8148	13.857	19.3457	192	256	256	2.9008	15.2181	13.9766	23.8108	39.3758	70.909	67.9208	93.4777	1	1	1	20.7403	7.00848	3.27167	0	2767836	0	9.73417	4.59151	35.8	146.39	430.484	421.232	20992	245.406	629.622	145.209	0.24339
sub-SC152_ses-V1_acq-anat_run-1_T1w	0.383732	3.26764	0.554698	34080.8	3.97237	3.78141	4.03982	4.09588	0.218094	0.40249	0.379416	1.24306	0.331973	0.0143046	0.0101487	24.8783	13.875	18.1546	192	256	256	3.09857	12.1726	15.2061	30.3472	39.3815	87.509	80.3221	114.076	1	1	1	24.3362	5.74299	3.38227	3.87359	2427954	0	11.668	4.7362	9.90498	91.4676	373.973	345.222	29685	243.384	578.629	111.411	0.280293
sub-SC154_ses-V1_acq-anat_run-1_T1w	0.304513	4.21149	0.540927	27277.8	4.29314	4.121	4.37833	4.38008	0.188327	0.427671	0.384002	1.27881	0.397439	0.0195766	0.0106809	25.5764	12.395	16.4739	192	256	256	3.07318	14.6401	15.5243	28.8597	37.4306	77.0528	72.8422	104.043	1	1	1	136.177	6.29677	3.56581	4.2471	2807683	0	12.9129	5.89285	3.86956	105.519	389.858	359.76	19269	245.86	599.005	117.061	0.192107
sub-SC155_ses-V1_acq-anat_run-1_T1w	0.352115	3.69387	0.533098	32320	3.92692	3.91836	3.87339	3.98902	0.182388	0.426217	0.391394	1.29929	0.361438	0.0147833	0.0152848	32.5244	15.2521	20.0162	192	256	256	3.29481	13.7229	14.5837	26.7335	39.5659	83.5655	77.9998	110.868	1	1	1	26.2839	5.90916	3.44984	3.98567	2738215	0	12.0466	5.3464	4.7229	86.9776	385.886	356.874	15417	253.327	591.321	108.311	0.115978
sub-SC156_ses-V1_acq-anat_run-1_T1w	0.344101	3.6725	0.568815	32721.9	4.01195	3.94942	4.06266	4.02376	0.202492	0.426555	0.370953	1.17917	0.338794	0.0173378	0.0245971	22.8984	11.78	16.2164	192	256	256	3.13003	12.0836	14.8876	29.4492	42.7313	82.1992	78.5885	110.835	1	1	1	36.0031	5.91092	3.71113	3.98685	2939886	0	12.1222	5.42064	12.0238	119.257	403.492	385.54	27581	244.653	597.866	123.172	0.309758
sub-SC157_ses-V1_acq-anat_run-1_T1w	0.389574	3.21356	0.554172	28037.1	3.86869	3.7516	3.97251	3.88196	0.197793	0.422018	0.380189	1.23176	0.334217	0.00400015	0.0272233	26.1856	13.2621	17.6977	192	256	256	3.0954	12.0511	14.3625	27.9411	41.22	78.1172	73.804	102.075	1	1	1	16.9319	6.41819	3.22832	4.329	2330760	0	8.90897	4.56401	0.814259	152.595	421.347	403.821	19596	236.386	624.694	130.455	0.245305
sub-SC158_ses-V1_acq-anat_run-1_T1w	0.417663	3.14814	0.501687	6959.27	3.84455	3.79587	3.79424	3.94355	0.213549	0.420483	0.365967	1.47765	0.365606	2.20637e-05	0.0145087	32.3623	17.0047	23.2463	192	256	256	3.69003	14.1741	13.395	22.321	43.7317	80.0839	75.76	103.464	1	1	1	17.8854	6.3323	9.20002	4.27107	3178307	0	34.0737	12.7867	4.18674	130.445	423.192	422.694	16900	247.955	601.227	114.547	0.0199435
sub-SC159_ses-V1_acq-anat_run-1_T1w	0.428233	3.05646	0.529927	25528.9	3.75932	3.61991	3.86718	3.79088	0.205843	0.442792	0.351365	1.26703	0.347301	0.00793958	0.0195931	28.1486	14.1999	20.8626	192	256	256	2.78039	12.587	13.1965	24.2223	25.2172	50.4047	46.9444	65.2112	1	1	1	563.966	10.0464	3.61081	0	2933595	0	13.7557	6.58174	25.0856	121.773	408.556	386.701	21116	239.712	616.096	139.078	-0.0582899
sub-SC160_ses-V1_acq-anat_run-1_T1w	0.30869	4.09453	0.476802	10874.4	3.69932	3.74799	3.57673	3.77323	0.199075	0.444677	0.356247	1.45399	0.339409	0.0332728	0.0150303	31.4322	15.2205	21.9064	192	256	256	3.30335	15.0607	15.2364	27.3452	48.8414	98.8278	93.3131	132.27	1	1	1	19.2237	4.95301	2.93837	3.34076	2685509	0	10.1235	3.82257	0.867788	128.778	390.247	369.255	19081	241.648	572.434	111.779	0.255164
sub-SC163_ses-V1_acq-anat_run-1_T1w	0.397937	3.17683	0.53838	28103.5	3.98215	3.89536	4.02405	4.02703	0.205276	0.427183	0.367541	1.33501	0.407601	0.00857854	0.0134795	26.9588	13.7858	19.0333	192	256	256	3.24631	12.4958	13.7781	25.5922	40.0392	78.7642	73.781	102.54	1	1	1	37.0676	6.3891	3.25803	4.30938	2848731	0	8.89859	4.66551	2.1385	118.572	411.145	390.475	23784	242.333	621.614	120.28	0.213254
sub-SC165_ses-V1_acq-anat_run-1_T1w	0.30967	4.0075	0.489032	28007.9	3.80358	3.6587	3.80334	3.9487	0.190391	0.446539	0.36307	1.32277	0.372251	0.00931874	0.0382395	32.7549	15.4416	22.0163	192	256	256	3.12174	15.2241	14.5456	25.2909	38.27	78.6055	74.0427	105.253	1	1	1	63.0199	6.22443	3.17767	4.19831	2376506	0	8.82117	4.61212	8.50245	101.199	391.758	363.602	17617	245.851	592.82	116.471	0.342413
sub-SC166_ses-V1_acq-anat_run-1_T1w	0.303441	4.22428	0.4853	38479.3	3.81042	3.70263	3.81584	3.91279	0.184331	0.447813	0.367857	1.30051	0.309342	0.0214182	0.0044119	34.0761	15.5717	21.846	192	256	256	3.01408	15.3806	15.4835	28.0559	42.1832	92.8096	86.5203	124.568	1	1	1	28.9767	5.25926	3.26068	3.54732	2579064	0	10.7945	5.0664	5.16845	89.5205	375.005	338.635	15639	248.808	581.348	112.347	0.261916
sub-SC168_ses-V1_acq-anat_run-1_T1w	0.306695	4.15298	0.511	35057.6	3.88945	3.78803	3.93401	3.94632	0.181367	0.436473	0.38216	1.28586	0.312492	0.00448759	0.0252712	27.54	12.7704	17.178	192	256	256	2.95022	15.1448	16.1738	30.4265	37.3826	79.8512	74.4676	106.169	1	1	1	35.2204	6.17069	2.65123	0	2609840	0	7.52799	4.04265	7.07875	111.61	386.148	352.104	23443	249.059	587.232	119.346	0.249423
sub-SC169_ses-V1_acq-anat_run-1_T1w	0.351553	3.71231	0.518985	22912.7	3.93561	3.89446	3.89567	4.01669	0.195963	0.42941	0.374627	1.41814	0.331147	0.016212	0.0177327	33.5394	16.4708	22.2716	192	256	256	3.67135	14.4044	15.8282	29.409	33.101	73.3606	67.4514	95.8926	1	1	1	22.262	6.83227	3.62291	4.60829	2449949	0	13.9925	5.42611	1.57984	77.7636	366.7	345.203	19580	252.66	556.473	94.0239	0.049861
sub-SC170_ses-V1_acq-anat_run-1_T1w	0.313221	4.15162	0.494515	27211.4	3.81554	3.62648	3.87263	3.9475	0.190282	0.442291	0.367427	1.32643	0.291935	0.00328276	0.0137427	33.1568	15.7837	22.0686	192	256	256	2.22342	14.8824	15.7206	30.0559	37.172	79.8593	74.5519	106.624	1	1	1	36.4141	6.14434	2.77381	0	2557752	0	8.40336	4.02538	36.3153	109.267	391.625	348.626	19220	243.868	596.301	156.793	0.179759
sub-SC171_ses-V1_acq-anat_run-1_T1w	0.338282	3.76371	0.499374	29217.3	4.02906	3.97749	3.99447	4.11521	0.193361	0.43717	0.36947	1.35592	0.347981	0.0179617	0.0110745	34.6601	16.4833	22.6501	192	256	256	3.23779	13.5336	14.6163	27.0774	37.9533	82.7691	77.1071	110.599	1	1	1	443.575	5.92354	3.46028	3.99537	3239650	0	12.106	6.94165	19.9184	95.7836	368.371	343.162	23374	238.324	561.323	105.984	0.144861
sub-SC172_ses-V1_acq-anat_run-1_T1w	0.309246	3.96282	0.55605	27972.6	4.03468	3.89716	4.09979	4.1071	0.187275	0.44928	0.363445	1.16572	0.357784	0.00498156	0.0228549	24.6832	11.4793	16.2471	192	256	256	2.19767	14.3142	14.8756	28.1149	39.2	76.9759	72.9925	102.802	1	1	1	19.7224	6.3732	3.00393	0	2799633	0	8.67365	4.17532	34.7346	133.954	410.912	381.34	28199	231.177	615.95	173.517	0.565978
sub-SC173_ses-V1_acq-anat_run-1_T1w	0.477042	2.68363	0.570709	28643.4	3.79701	3.79151	3.73951	3.86002	0.196754	0.412482	0.390763	1.21885	0.318592	0.0114075	0.00819661	28.1284	14.1484	17.9949	192	256	256	3.01725	13.2966	14.4995	27.1846	36.8886	79.4126	71.629	98.5858	1	1	1	2862.22	6.64534	4.38427	4.48222	3161145	0	13.6795	15.1277	5.06321	110.123	409.714	374.178	23736	263.81	628.514	124.01	0.0477705
sub-SC174_ses-V1_acq-anat_run-1_T1w	0.386087	3.1991	0.523867	24332.2	3.80965	3.74059	3.87227	3.8161	0.238925	0.424307	0.336768	1.30539	0.334402	0.0115132	0.0208892	23.3869	13.574	20.1337	192	256	256	2.5741	11.8392	13.6151	26.432	32.2089	74.9476	68.5511	98.4967	1	1	1	17.2581	6.65135	3.39684	4.48627	2961411	0	13.4041	4.84172	52.3522	82.4119	358.164	327.005	36594	231.899	554.839	127.035	0.378436
sub-SC181_ses-V1_acq-anat_run-1_T1w	0.361279	3.61644	0.515635	21864.3	3.79943	3.74254	3.7091	3.94665	0.181427	0.442281	0.376293	1.29744	0.35549	0.00422247	0.0209452	32.7453	14.9116	20.3927	192	256	256	1.7857	14.0833	14.0875	26.3936	38.8534	71.0838	67.8003	93.4636	1	1	1	679.037	7.00954	3.71917	4.72786	2672295	0	14.1259	5.6671	24.7047	145.747	459.051	415.706	15955	260.205	668.116	232.79	0.0437824
sub-SC182_ses-V1_acq-anat_run-1_T1w	0.355742	3.55977	0.482039	25877.1	3.9074	3.85369	3.89426	3.97424	0.20037	0.447638	0.351991	1.32145	0.326929	0.0198674	0.0125142	32.3138	15.9267	23.7356	192	256	256	2.56526	13.8009	13.3467	23.6739	34.5159	71.5506	66.9995	94.9321	1	1	1	20.248	6.90111	3.0606	0	3347586	0	8.77881	4.52117	25.4845	128.81	394.966	363.585	15212	237.518	598.938	141.73	0.0749066
sub-SC183_ses-V1_acq-anat_run-1_T1w	0.332804	3.78668	0.492618	31087.5	3.88615	3.81205	3.89669	3.94972	0.198756	0.411302	0.389942	1.25234	0.269811	0.0067398	0.0310468	29.591	15.1879	19.6075	192	256	256	2.22891	14.0985	16.4593	33.0505	39.6134	82.9425	77.0202	108.505	1	1	1	27.427	6.03786	2.63907	0	3106437	0	7.95229	3.95562	54.2298	110.053	399.657	365.084	22392	249.878	587.299	163.792	0.116428
sub-SC187_ses-V1_acq-anat_run-1_T1w	0.318284	3.88167	0.505229	29526	3.90627	3.75377	3.93015	4.0349	0.193397	0.429376	0.377227	1.29066	0.272161	0.00788426	0.0221099	28.7229	14.2191	19.3044	192	256	256	3.31414	13.4599	16.5128	32.7643	35.3531	80.4407	74.2393	106.924	1	1	1	22.1544	6.12711	2.80597	0	2957632	0	8.18793	4.01409	17.2618	71.4276	357.259	330.637	23082	246.759	542.009	99.7632	0.358016
sub-SC189_ses-V1_acq-anat_run-1_T1w	0.337772	3.66439	0.515139	21765.1	3.83978	3.73843	3.85329	3.92761	0.187741	0.434965	0.377294	1.43	0.344446	0.00345842	0.0044311	32.5714	15.4547	20.9402	192	256	256	2.31192	14.1172	15.2276	29.2535	30.8311	63.1228	58.8386	82.5619	1	1	1	20.96	7.9351	3.47808	0	2284578	0	9.64392	5.19857	28.8197	137.566	412.061	373.431	19237	253.812	606.939	161.52	0.319132
sub-SC191_ses-V1_acq-anat_run-1_T1w	0.347054	3.7325	0.514797	26842.1	3.77881	3.6235	3.8701	3.84282	0.197132	0.413879	0.388989	1.29235	0.284194	0.00301976	0.00595509	29.4248	14.9816	19.5919	192	256	256	3.05619	13.8665	15.9918	31.0526	44.0901	80.0913	76.4457	105.156	1	1	1	25.1034	6.23015	3.22924	4.20217	2509986	0	8.75452	4.91782	20.629	150.822	426.928	419.283	20117	257.441	596.942	137.188	0.0478527
sub-SC192_ses-V1_acq-anat_run-1_T1w	0.327354	3.78154	0.475516	33787.3	3.91586	3.78627	3.90369	4.05762	0.201559	0.425543	0.372898	1.21522	0.268412	0.00653532	0.0349388	30.6406	15.5892	21.0887	192	256	256	3.11351	13.6757	16.0349	31.3155	39.0986	86.247	79.7219	113.82	1	1	1	47.8256	5.75589	2.65232	0	2804674	0	7.58203	3.77089	-0.314778	107.743	376.659	343.512	24168	245.264	569.881	110.327	0.514867
sub-SC194_ses-V1_acq-anat_run-1_T1w	0.37182	3.4173	0.511285	25632	3.69649	3.63113	3.65935	3.79899	0.194368	0.450202	0.355429	1.35086	0.354538	0.00309706	0.0183642	33.7359	16.0151	23.1562	192	256	256	2.34581	13.687	13.8	25.3674	31.8301	66.4982	61.7304	86.863	1	1	1	30.8545	7.54218	3.22784	0	2913057	0	9.2777	4.94116	75.1391	95.0202	395.904	366.441	19902	255.168	590.64	156.207	0.184722
sub-SC196_ses-V1_acq-anat_run-1_T1w	0.338261	3.8427	0.506726	25753.3	3.89671	3.79201	3.95916	3.93897	0.180081	0.453358	0.366561	1.34632	0.394061	0.00605563	0.01008	31.6035	14.1333	19.9795	192	256	256	2.79972	15.0558	14.5012	25.648	36.7308	76.6579	71.6269	101.492	1	1	1	17.0364	6.45537	2.96534	0	2755419	0	8.95017	4.22915	14.8814	100.562	394.919	361.926	15671	252.008	615.457	129.268	0.204104
sub-SC200_ses-V1_acq-anat_run-1_T1w	0.331871	3.79114	0.484307	26033.1	3.89286	3.77451	3.95023	3.95383	0.204418	0.424534	0.371048	1.39757	0.263411	0.0153424	0.026261	32.7155	16.8573	23.1382	192	256	256	3.2963	14.2992	16.1136	30.7452	29.4816	64.3864	59.4388	84.4482	1	1	1	32.013	7.75785	3.27827	0	2819709	0	12.7302	5.08245	-0.13733	98.7205	378.282	349.109	19132	245.196	571.018	105.906	0.295199
sub-SC202_ses-V1_acq-anat_run-1_T1w	0.330838	3.84783	0.49533	32227.2	3.98961	3.93363	3.97213	4.06307	0.198712	0.428993	0.372294	1.28903	0.288472	0.0125704	0.0147428	31.1231	15.4504	21.2101	192	256	256	3.51479	13.9307	16.1421	30.9807	41.9874	91.2252	84.6113	120.621	1	1	1	37.3978	5.43136	2.95173	3.66339	2821301	0	11.0969	4.72158	0.594986	82.5777	372.17	348.094	25111	249.218	564.803	99.0349	0.325998
sub-SD101_ses-V1_acq-anat_run-1_T1w	0.424339	3.10999	0.537001	42749.5	4.11606	4.02069	4.18506	4.14242	0.196215	0.424282	0.379504	1.31958	0.47645	0.0198281	0.0112399	28.6272	14.136	18.6718	192	256	256	3.21208	13.9978	12.6936	20.8709	46.0285	92.3815	86.018	119.644	1	1	1	26.9701	5.47597	3.90688	3.69349	3684584	0	11.4077	5.46536	-0.29525	122.412	407.514	384.73	19366	245.173	623.638	119.773	0.0722898
sub-SD103_ses-V1_acq-anat_run-1_T1w	0.390343	3.3251	0.527587	30528.4	3.98205	3.87475	4.04961	4.0218	0.204927	0.434364	0.36071	1.30338	0.391302	0.00591016	0.00992983	26.8658	13.5625	19.0585	192	256	256	3.36048	13.8175	13.9462	24.6606	38.1531	82.5507	75.9593	107.174	1	1	1	20.7031	6.11283	3.33181	4.12304	3313236	0	12.4234	4.75301	1.92337	95.714	381.253	355.992	27474	251.649	580.5	105.933	0.183011
sub-SD106_ses-V1_acq-anat_run-1_T1w	0.340632	3.75921	0.483778	30851.2	3.65453	3.56838	3.72009	3.67511	0.17898	0.43795	0.38307	1.19307	0.255595	0.00388036	0.00427029	37.4143	17.0874	23.3044	192	256	256	2.06602	14.5986	15.8549	30.9001	40.4662	70.6773	67.7514	92.1107	1	1	1	21.7661	7.11249	3.11153	0	2839612	0	12.2294	4.65965	26.746	152.184	463.571	439.321	10695	257.952	678.475	212.631	0.177212
sub-SD107_ses-V1_acq-anat_run-1_T1w	0.338293	3.84096	0.507724	12774.5	3.99767	3.89644	4.04209	4.05448	0.187079	0.417453	0.395468	1.29446	0.32945	0.0420345	0.00870293	30.4171	14.7928	18.9365	192	256	256	2.84459	13.866	15.0411	28.4127	48.3434	103.907	96.8697	138.359	1	1	1	43.2164	4.73504	3.49765	3.19374	2936405	0	12.8265	5.55964	17.6337	101.345	373.77	349.405	17906	233.349	584.995	122.828	-0.0103625
sub-SD109_ses-V1_acq-anat_run-1_T1w	0.324319	3.98863	0.483861	37224.9	3.83963	3.7713	3.80936	3.93822	0.201301	0.43094	0.367759	1.39628	0.311621	0.0227221	0.0205175	31.7068	15.8501	21.8267	192	256	256	3.09145	14.3772	15.6405	29.453	40.4183	91.6935	84.7445	122.122	1	1	1	23.1992	5.36461	3.37398	3.61838	3159026	0	11.0383	4.72303	12.6224	83.5929	361.804	330.967	24965	240.416	562.36	107.057	0.118604
sub-SD111_ses-V1_acq-anat_run-1_T1w	0.427402	3.17256	0.557416	9287.33	4.18022	3.94725	4.30787	4.28555	0.21976	0.397228	0.383012	1.44537	0.430436	7.57538e-06	0.0118559	26.0658	14.2105	17.8142	192	256	256	3.76493	13.6353	13.086	21.8578	38.3395	88.2102	80.5311	115.043	1	1	1	196.49	5.69469	7.11354	3.84101	3080607	0	27.2323	12.2505	1.27449	70.8957	351.872	333.261	37328	238.013	529.8	88.5161	0.0159207
sub-SD118_ses-V1_acq-anat_run-1_T1w	0.40135	3.25963	0.490772	43276.6	3.84204	3.69598	3.87986	3.95029	0.193499	0.428116	0.378385	1.44727	0.423461	0.0358958	0.0217435	33.7578	16.5382	22.2171	192	256	256	3.11713	13.6957	13.4144	23.4303	53.6084	95.3998	91.0078	124.015	1	1	1	41.1482	5.283	3.60534	3.56333	3002068	0	10.744	5.88312	21.3972	147.444	430.106	432.297	16991	246.491	609.059	138.68	0.0585859
sub-SD119_ses-V1_acq-anat_run-1_T1w	0.392043	3.29412	0.503678	26468.5	3.78157	3.69842	3.80795	3.83835	0.175979	0.443511	0.38051	1.3289	0.371597	0.00488339	0.0078176	35.9468	16.0837	22.1592	192	256	256	1.86626	13.0823	13.2615	24.8361	43.2558	76.5896	73.2955	100.041	1	1	1	21.7584	6.54868	2.99007	0	3454588	0	9.22729	4.29028	29.1691	157.954	467.297	432.38	11067	251.452	679.751	231.672	0.120172
sub-SD120_ses-V1_acq-anat_run-1_T1w	0.387422	3.25951	0.540089	21718.7	4.13834	4.04987	4.30279	4.06237	0.191516	0.394827	0.413657	1.36358	0.303853	0.00660346	0.0134961	31.7724	16.0405	19.0674	192	256	256	3.17423	15.1094	14.5778	25.4499	40.7566	76.2309	71.3046	96.9264	1	1	1	31.9923	6.75911	4.15474	4.55895	2252398	0	13.8442	6.15221	1.0809	151.646	430.214	420.49	14154	243.994	644.849	132.465	0.288817
sub-SD122_ses-V1_acq-anat_run-1_T1w	0.316143	4.05179	0.48809	65322.8	3.92485	3.85905	3.93155	3.98394	0.176521	0.433867	0.389612	1.27506	0.306039	0.022855	0.00473233	32.4921	14.8623	19.6266	192	256	256	2.57198	14.7831	15.6408	29.5672	65.4645	120.155	115.137	159.792	1	1	1	27.4012	4.09992	2.79837	2.76536	2880334	0	8.53142	4.13412	19.5923	145.765	430.347	409.685	14539	251.23	630.154	159.282	0.317844
sub-SD123_ses-V1_acq-anat_run-1_T1w	0.352598	3.60431	0.491012	38179.9	3.7465	3.59718	3.79915	3.84316	0.185317	0.423593	0.39109	1.3149	0.333455	0.0079581	0.0296914	31.0843	14.8649	19.4206	192	256	256	2.99583	14.3787	15.7967	30.0155	43.4043	93.0448	85.6682	120.556	1	1	1	37.3776	5.43431	2.8121	3.66539	3128348	0	7.56725	4.1855	4.11933	104.304	388.951	360.035	12587	240.337	604.262	120.174	0.208612
sub-SD125_ses-V1_acq-anat_run-1_T1w	0.447946	2.91723	0.539206	35523.7	3.91613	3.82695	4.06371	3.85773	0.202115	0.421773	0.376112	1.32915	0.428135	0.0119601	0.0227662	28.73	14.5629	19.3584	192	256	256	3.03471	13.6595	12.9958	22.2933	38.4895	86.8122	78.5552	110.364	1	1	1	23.2502	5.93641	3.6285	4.00405	2857101	0	12.1042	4.80662	12.5152	90.8544	373.978	348.767	20910	240.586	589.541	114.923	0.166293
sub-SD126_ses-V1_acq-anat_run-1_T1w	0.346817	3.70707	0.4891	15352.8	4.05925	3.95346	4.14725	4.07703	0.208752	0.417531	0.373717	1.34932	0.452748	1.47127e-06	0.0124961	27.5294	14.4097	19.3261	192	256	256	3.14144	14.1202	14.4959	26.226	75.6847	171.34	157.908	226.698	1	1	1	12.7403	2.88991	4.90782	3.89842	4504534	0	13.4821	4.50439	6.41237	83.6467	361.922	333.857	18837	236.396	566.463	106.272	0.246245
sub-SD130_ses-V1_acq-anat_run-1_T1w	0.299749	4.11356	0.483066	47530	3.99484	3.90492	3.96522	4.11437	0.201365	0.407057	0.391578	1.22206	0.330183	0.0138333	0.012705	29.8387	15.2985	19.4681	192	256	256	3.22758	14.0631	15.8344	30.2126	48.4921	104.508	97.8821	140.646	1	1	1	35.4765	4.65806	2.64278	3.14181	2994699	0	9.42544	3.78935	0.84867	104.615	369.61	344.782	22222	234.087	559.415	106.821	0.487458
sub-SD131_ses-V1_acq-anat_run-1_T1w	0.535664	2.52943	0.516657	6160.65	4.14752	4.03172	4.2527	4.15815	0.203382	0.442428	0.35419	1.54993	0.422506	0.0683722	0.0147281	28.074	13.7923	19.8526	192	256	256	3.16672	11.6376	11.3978	19.3891	38.5024	77.3069	71.4482	98.5353	1	1	1	196.42	6.64874	5.16087	4.48451	2518545	0	17.938	7.05096	-0.492014	131.889	410.817	390.747	17563	239.793	631.282	123.388	-0.380526
sub-SD134_ses-V1_acq-anat_run-1_T1w	0.349427	3.67568	0.513026	32345.3	3.89383	3.787	4.0158	3.8787	0.179956	0.447388	0.372656	1.27154	0.333771	0.0045078	0.0355697	32.0319	14.4381	20.0019	192	256	256	2.32042	13.8012	14.283	26.7274	39.1654	83.4543	77.6781	110.415	1	1	1	12.7658	5.93341	3.01873	4.00203	3245173	0	8.10537	3.73404	26.1677	109.505	394.717	354.711	19353	243.212	600.679	152.861	0.184364
sub-SD135_ses-V1_acq-anat_run-1_T1w	0.388206	3.28058	0.510702	57044.5	4.05638	3.9651	4.0363	4.16774	0.205123	0.398832	0.396046	1.28252	0.421578	0.0333595	0.00606897	28.7646	15.139	18.5564	192	256	256	3.90042	13.2632	14.9339	27.6382	49.7855	109.831	100.493	141.862	1	1	1	27.9604	4.61831	3.00648	3.11501	3105836	0	9.46962	4.54402	7.0977	75.8019	366.468	350.957	25866	252.814	546.569	89.9777	0.231672
sub-SD136_ses-V1_acq-anat_run-1_T1w	0.331424	3.9169	0.547699	31164.6	4.16504	4.06026	4.20783	4.22703	0.188849	0.422265	0.388886	1.2823	0.345263	0.00661011	0.0167351	27.6626	13.4833	17.5987	192	256	256	3.27719	13.6028	14.867	27.7209	41.9373	82.1746	78.2427	110.616	1	1	1	31.192	5.92261	3.61213	3.99474	2812831	0	12.1252	5.03881	0.782468	118.591	395.199	379.124	22048	232.682	597.378	115.683	0.179082
sub-SD137_ses-V1_acq-anat_run-1_T1w	0.348691	3.68062	0.505307	37461.4	3.85955	3.73856	3.85225	3.98783	0.199208	0.418224	0.382568	1.25426	0.355262	0.0150618	0.0431786	31.2492	15.4623	20.021	192	256	256	3.4991	15.4302	14.4397	24.3897	42.6957	88.0918	82.0756	115.439	1	1	1	18.891	5.67515	3.08923	3.82783	2946840	0	11.441	4.00832	0.118283	100.45	390.345	369.854	20028	254.764	593.652	105.697	0.227348
sub-SD140_ses-V1_acq-anat_run-1_T1w	0.32312	4.03249	0.495389	45253.8	4.01539	3.93048	4.00416	4.11154	0.188789	0.434602	0.376609	1.31625	0.365758	0.0220572	0.0175247	30.1631	14.2676	19.3086	192	256	256	3.65218	14.0786	15.2301	27.9595	43.6372	97.235	90.612	130.964	1	1	1	26.8034	5.00263	2.92278	3.37422	3581742	0	10.1624	4.32893	3.46732	65.2107	354.921	333.214	23930	249.393	547.457	91.2351	0.0204734
sub-SD141_ses-V1_acq-anat_run-1_T1w	0.388692	3.3288	0.514067	11967.1	3.99918	3.88972	4.04487	4.06296	0.206457	0.41704	0.376503	1.3563	0.398041	0.0809323	0.00398688	27.9596	14.4582	19.1425	192	256	256	3.68197	13.686	12.9834	21.5823	54.3951	98.4776	94.2683	129.932	1	1	1	37.7807	5.04214	4.24694	3.40087	2384503	0	17.4355	8.67755	5.06662	124.633	420.287	418.643	20026	245.773	602.098	113.698	0.135305
sub-SD142_ses-V1_acq-anat_run-1_T1w	0.702545	1.94825	0.558507	6468.11	3.90319	3.82091	4.02186	3.86679	0.208926	0.442763	0.348311	1.44268	0.380286	0.0564349	0.00927915	25.8781	13.0624	18.9913	192	256	256	3.12924	9.58579	10.6149	19.1297	36.475	79.8826	71.7994	99.0407	1	1	1	18.7542	6.61515	5.18884	4.46185	2500099	0	17.7978	6.75802	0.186291	117.75	389.318	368.301	26662	230.975	603.783	117.694	-0.694139
sub-SD143_ses-V1_acq-anat_run-1_T1w	0.359847	3.51917	0.535013	43647.4	4.07223	4.01277	4.10081	4.10312	0.197446	0.419767	0.382787	1.31155	0.437178	0.0311599	0.0148426	27.3889	13.7415	17.737	192	256	256	2.98658	15.017	13.6979	23.0903	43.7618	94.3111	87.1571	123.398	1	1	1	18.0163	5.30912	3.25418	3.58095	3160587	0	10.9094	4.55213	0.977321	119.579	375.66	354.639	24691	215.919	591.543	118.742	0.340121
sub-SD147_ses-V1_acq-anat_run-1_T1w	0.411024	3.02313	0.551498	3767.72	3.92812	3.82634	3.94246	4.01556	0.22534	0.421778	0.352882	1.49634	0.425315	0.000511517	0.00415123	27.2474	15.0087	21.2211	192	256	256	3.44001	13.0556	13.1165	22.8539	13.9778	29.2174	27.0697	38.0141	1	1	1	12.7409	17.2347	16.9387	11.6247	3206482	0	59.122	21.8849	0.0240301	106.962	385.711	367.715	30014	242.706	580.847	106.892	0.0773069
sub-SD153_ses-V1_acq-anat_run-1_T1w	0.421579	2.89152	0.548586	9652.78	3.98125	3.87958	4.0355	4.02866	0.201763	0.416112	0.382125	1.36764	0.506883	7.04818e-05	0.00125327	30.7883	15.5836	20.1517	192	256	256	3.8047	13.9566	12.1846	18.7925	39.9441	86.1209	79.3419	111.961	1	1	1	263.238	5.85148	8.44815	3.94676	3243427	0	28.4075	22.4033	1.74487	77.7703	376.466	356.769	19767	260.854	564.158	93.7681	0.763364
sub-SD154_ses-V1_acq-anat_run-1_T1w	0.363594	3.51239	0.475189	55176.2	3.87611	3.80614	3.88699	3.93519	0.199451	0.431764	0.368785	1.24198	0.296291	0.0483865	0.00501415	31.3818	15.5738	21.6212	192	256	256	3.34448	13.7359	15.1038	28.2311	56.3573	109.237	102.663	142.395	1	1	1	25.8495	4.60083	2.9203	3.10321	2761212	0	9.47084	4.65262	0.47035	116.036	424.024	395.78	16956	266.826	632.007	118.335	0.278179
sub-SD156_ses-V1_acq-anat_run-1_T1w	0.363809	3.49895	0.487161	37853.8	3.73566	3.67977	3.76922	3.75799	0.174166	0.453448	0.372386	1.27467	0.341854	0.0116734	0.00389636	37.4	16.1977	22.6028	192	256	256	2.35607	16.0646	14.9507	26.4313	44.399	90.3888	83.4071	115.433	1	1	1	269.07	5.67545	3.19988	3.82803	3099863	0	11.6019	6.14345	17.6182	109.885	429.679	384.629	11618	270.604	644.237	163.243	0.198895
sub-SD157_ses-V1_acq-anat_run-1_T1w	0.358326	3.61561	0.514417	26914.9	3.9738	3.82301	4.06488	4.0335	0.189505	0.420397	0.390098	1.18259	0.331682	0.00316074	0.0442058	27.511	13.5496	17.6612	192	256	256	2.39802	13.1328	14.8197	28.9282	39.9428	90.7719	83.5568	119.956	1	1	1	9.27792	5.46148	2.77652	0	3254943	0	8.79721	3.57802	32.4207	89.4254	367.221	332.979	23473	232.802	577.097	138.853	0.0845913
sub-SD159_ses-V1_acq-anat_run-1_T1w	0.356646	3.59644	0.55652	46982.1	3.97645	3.90482	3.98212	4.04241	0.189194	0.407859	0.402947	1.34599	0.394117	0.0157478	0.0258251	25.2343	12.5259	15.4098	192	256	256	3.05155	13.9919	15.3662	29.0551	50.3844	101.75	94.9474	132.708	1	1	1	16.4594	4.93693	3.19356	3.32991	2686015	0	10.3325	4.47938	8.20988	111.19	402.78	379.683	23398	241.418	611.234	124.42	0.346931
sub-SD161_ses-V1_acq-anat_run-1_T1w	0.456044	2.84891	0.529331	34225	3.58887	3.53199	3.57649	3.65814	0.201154	0.431765	0.367081	1.27326	0.341138	0.0159258	0.019085	27.0741	13.4771	18.5269	192	256	256	1.61078	12.7816	12.7856	23.9644	36.669	86.5149	77.6869	109.877	1	1	1	22.5934	5.96286	4.06427	4.02189	3303778	0	12.1975	5.82067	38.0153	63.4409	387.21	333.751	30672	259.415	609.379	207.196	0.0221778
sub-SD162_ses-V1_acq-anat_run-1_T1w	0.339794	3.74903	0.524075	13081.2	4.03199	3.98471	4.04391	4.06736	0.202317	0.410915	0.386768	1.27411	0.377431	0.0227826	0.0103011	27.5053	14.1448	18.1732	192	256	256	3.14424	13.8898	14.9394	27.7841	54.8426	108.184	102.115	143.317	1	1	1	32.6795	4.57145	3.2423	3.0834	2552681	0	12.3825	5.18532	13.9677	122.051	399.462	382.684	23179	243.784	589.135	121.707	0.0706455
sub-SD163_ses-V1_acq-anat_run-1_T1w	0.456698	2.76676	0.600073	10741.7	3.76121	3.72912	3.75458	3.79994	0.198885	0.407189	0.393926	1.25	0.346876	0.0451286	0.00842557	26.6699	13.6152	17.1792	192	256	256	3.02297	11.7716	13.7737	26.5267	42.773	94.057	85.5139	119.712	1	1	1	4823.51	5.47261	4.40964	3.69122	2759425	0	14.7649	11.1251	5.99662	104.138	385.697	357.3	20898	240.448	606.393	118.192	0.0621232
sub-SD164_ses-V1_acq-anat_run-1_T1w	0.301382	4.2005	0.490827	28213.8	3.93693	3.86511	3.88254	4.06314	0.195024	0.444283	0.360693	1.33257	0.366587	0.00659758	0.0266476	32.7608	15.5791	22.0008	192	256	256	3.11181	15.5052	15.3429	27.4117	38.0064	79.0294	74.3385	105.98	1	1	1	267.937	6.18171	3.17314	4.1695	3199612	0	8.67937	4.61699	2.40013	117.2	390.141	358.62	17509	246.596	588.096	115.241	0.460778
sub-SD165_ses-V1_acq-anat_run-1_T1w	0.35699	3.59707	0.506913	42056.5	3.91162	3.80315	4.01871	3.91299	0.180207	0.430087	0.389706	1.43995	0.413915	0.010008	0.0175964	33.5464	15.514	20.358	192	256	256	2.93585	14.2346	14.8667	27.4297	48.485	97.0659	90.7846	126.803	1	1	1	404.892	5.16657	3.29867	3.4848	2281550	0	10.6837	5.43529	1.86498	130.932	412.186	382.365	14087	241.336	637.388	130.235	0.207661
sub-SD166_ses-V1_acq-anat_run-1_T1w	0.366869	3.50066	0.508759	29627.6	3.70927	3.6776	3.67928	3.77092	0.206918	0.423088	0.369994	1.25311	0.334328	0.0204007	0.0130628	33.1841	16.7486	22.319	192	256	256	3.11435	14.9022	13.9444	23.8168	34.0374	78.0826	71.3319	101.876	1	1	1	279.509	6.43113	3.72918	4.33773	2712343	0	13.0743	6.56285	43.688	72.8258	360.176	334.128	20034	250.467	548.143	107.284	0.42254
sub-SD168_ses-V1_acq-anat_run-1_T1w	0.487342	2.58639	0.479844	37100.7	3.92968	3.85315	4.004	3.9319	0.192852	0.438717	0.36843	1.33889	0.300327	0.0237353	0.00866609	33.0403	15.549	21.2563	192	256	256	3.2147	10.1902	12.1687	23.1013	42.9608	91.8625	84.524	118.749	1	1	1	34.1181	5.517	3.41575	3.72116	3094488	0	11.3289	5.16016	3.04505	100.103	389.9	361.78	18081	248.656	605.722	112.536	-0.633233
sub-SD170_ses-V1_acq-anat_run-1_T1w	0.387783	3.30374	0.53707	35216.8	3.98258	3.89731	4.05042	4.00001	0.184356	0.440306	0.375339	1.3065	0.373502	0.0164971	0.00371768	34.2161	15.8125	21.8363	192	256	256	2.65216	13.4982	13.2208	23.5118	46.2021	85.2834	80.9805	111.456	1	1	1	263.848	5.87837	3.49431	3.9649	2721044	0	12.0247	5.46539	20.7977	133.42	438.096	414.56	16972	261.228	651.342	156.305	0.289055
sub-SD171_ses-V1_acq-anat_run-1_T1w	0.336897	3.8231	0.506856	28447.1	3.95214	3.84817	3.98674	4.0215	0.177043	0.436085	0.386872	1.32162	0.321226	0.0117616	0.0179328	33.3185	15.1319	20.1062	192	256	256	2.83375	15.2636	15.3922	28.0793	39.1093	79.5815	74.2753	104.135	1	1	1	29.1147	6.29121	3.52818	4.24335	3478861	0	12.7301	5.36333	16.505	115.137	408.25	375.562	13860	254.545	620.043	132.527	0.215683
sub-SD173_ses-V1_acq-anat_run-1_T1w	0.348	3.71097	0.513596	53036.7	3.86685	3.7411	3.96658	3.89288	0.184674	0.430385	0.384941	1.40716	0.396993	0.0348238	0.0299399	30.1834	14.1364	18.6951	192	256	256	2.86075	15.0193	15.1172	27.4717	56.7539	106.76	100.919	139.242	1	1	1	37.3986	4.70501	2.77428	3.17348	2846728	0	9.6212	4.53949	10.2117	157.655	424.336	407.591	17618	238.659	630.221	142.473	0.266264
sub-SD174_ses-V1_acq-anat_run-1_T1w	0.640124	2.11872	0.509105	8051.53	3.90695	3.85471	3.89107	3.97506	0.204548	0.424734	0.370718	1.3688	0.327849	0.031948	0.0128524	27.2164	13.8376	19.0006	192	256	256	2.84591	12.4847	13.2349	24.3741	36.8451	92.1847	79.898	110.664	1	1	1	544.672	5.9203	3.76105	3.99318	2334777	0	12.0244	8.77006	0.218045	98.1173	367.387	332.959	18228	230.065	600.455	116.993	-0.303874
sub-SD176_ses-V1_acq-anat_run-1_T1w	0.602886	2.39053	0.553662	19780.4	3.79978	3.6536	3.99625	3.74949	0.21256	0.423596	0.363844	1.39821	0.329041	0.00551005	0.0189523	26.5532	13.8046	18.813	192	256	256	3.03823	11.4942	12.5662	23.1663	30.7056	70.433	62.9473	87.7032	1	1	1	164.03	7.46992	4.44772	5.03839	3041215	0	15.1152	6.38199	0.030328	105.201	380.875	350.108	22570	241.303	600.381	115.232	-0.650784
sub-SD178_ses-V1_acq-anat_run-1_T1w	0.376488	3.33651	0.477647	48734.6	4.12041	3.968	4.3758	4.01742	0.211991	0.421833	0.366175	1.45193	0.429412	0.0578806	0.00666977	30.5829	15.8058	21.4177	192	256	256	3.46108	15.1555	13.5264	21.9626	53.5001	102.749	96.4831	133.201	1	1	1	65.7788	4.91861	3.13914	3.31755	2843948	0	10.1954	5.61167	1.82129	118.886	416.573	401.667	22413	250.192	613.723	116.05	0.537689
sub-SD179_ses-V1_acq-anat_run-1_T1w	0.328901	3.82463	0.50837	28549.2	3.91803	3.85388	3.88371	4.01651	0.193067	0.438328	0.368606	1.29014	0.326832	0.0082842	0.0114126	33.6368	16.3158	22.9403	192	256	256	2.8036	14.2068	15.2993	28.8874	41.8581	78.8041	74.9582	104.212	1	1	1	231.858	6.28655	3.39235	4.24021	3032354	0	12.7206	5.69697	28.4709	144.189	421.318	401.662	13094	245.143	618.479	143.261	0.205236
sub-SD180_ses-V1_acq-anat_run-1_T1w	0.363573	3.57475	0.575458	11856.1	3.97416	3.90051	4.05766	3.96432	0.199523	0.429801	0.370677	1.321	0.411462	0.0713483	0.012823	26.8536	13.3657	18.226	192	256	256	2.85432	13.9246	13.5836	23.9717	44.3854	97.3706	90.271	129.057	1	1	1	106.76	5.07633	4.22127	3.42394	2454768	0	17.067	6.43645	44.6372	88.5625	368.208	343.921	18737	238.569	574.768	120.488	0.245443
sub-SD182_ses-V1_acq-anat_run-1_T1w	0.430898	3.04591	0.511077	38271.7	3.99215	3.91466	4.01661	4.04518	0.196905	0.417977	0.385117	1.37847	0.4464	0.02371	0.0479579	27.2987	13.5029	17.4156	192	256	256	3.05351	14.0738	13.606	23.6906	42.8438	88.8937	81.5932	113.042	1	1	1	9.07915	5.79575	3.4034	3.90917	3331833	0	11.7275	3.9028	-0.423939	127.198	408.926	379.024	23312	248.648	628.564	124.125	0.148954
sub-SD185_ses-V1_acq-anat_run-1_T1w	0.354622	3.6317	0.467541	53708.1	4.00473	3.91554	4.0243	4.07436	0.196639	0.431399	0.371962	1.40557	0.379622	0.018284	0.0176453	35.5902	17.4664	23.7166	192	256	256	3.02529	15.2218	15.2656	27.5497	50.726	108.048	99.5283	139.811	1	1	1	489.718	4.68588	2.75014	3.16058	3129641	0	9.59598	4.24831	2.03884	122.285	390.026	362.819	14282	236.897	600.575	119.925	0.340327
sub-SD186_ses-V1_acq-anat_run-1_T1w	0.406295	3.1488	0.523404	31392.2	4.02742	3.96955	4.06322	4.0495	0.194159	0.417651	0.38819	1.32288	0.39801	0.00691096	0.00304855	34.015	17.022	22.2141	192	256	256	3.06215	14.1676	13.6224	23.6374	44.0833	85.2005	79.5168	109.267	1	1	1	431.085	5.99576	3.95219	4.04408	2416076	0	12.2839	8.59476	5.29349	148.77	424.838	403.448	10709	246.638	630.118	131.747	0.21729
sub-SD187_ses-V1_acq-anat_run-1_T1w	0.496745	2.43615	0.545609	6698.93	4.13099	3.97105	4.36461	4.05731	0.211376	0.448322	0.340302	1.45849	0.440039	0.0615363	0.00621708	25.3345	12.5988	18.5609	192	256	256	3.147	9.44506	10.1211	17.7713	38.4678	76.7195	72.0541	100.975	1	1	1	65.3796	6.4881	5.61156	4.37616	2463095	0	17.79	9.24453	-0.141984	129.409	394.498	380.964	28814	222.502	608.969	121.054	-0.033269
sub-SD188_ses-V1_acq-anat_run-1_T1w	0.340019	3.7948	0.571811	9483.51	3.82446	3.7336	3.94834	3.79143	0.210169	0.423605	0.366226	1.31173	0.388028	0.0392326	0.00175027	24.5182	12.8928	17.7705	192	256	256	2.96876	13.949	14.6349	26.9871	41.8242	88.5091	82.7205	117.828	1	1	1	21.4362	5.56045	3.72203	3.75047	2582245	0	11.4389	5.15934	7.79982	101.571	380.192	354.982	23940	236.651	588.139	119.57	0.131917
sub-SD189_ses-V1_acq-anat_run-1_T1w	0.345515	3.78258	0.496517	28664.8	4.05792	3.89439	4.24122	4.03814	0.218599	0.416138	0.365263	1.41296	0.358848	0.0351505	0.017972	32.5096	17.6161	23.8512	192	256	256	3.43232	14.921	14.0605	23.8281	39.606	79.0307	74.6207	105.226	1	1	1	114.111	6.22602	4.18229	4.19939	2640619	0	12.9341	6.03792	-0.167362	113.251	392.008	376.391	18725	242.943	588.939	109.658	0.232256
sub-SD190_ses-V1_acq-anat_run-1_T1w	0.326849	3.89492	0.480228	45467.8	3.98722	3.94765	3.97324	4.04076	0.17859	0.421102	0.400308	1.25477	0.343066	0.0208792	0.0260594	35.3232	16.2798	20.5595	192	256	256	3.01128	14.281	15.1189	28.0646	46.1121	96.5837	90.3848	128.459	1	1	1	22.8498	5.09998	2.82363	3.43989	3099492	0	10.3197	4.15688	5.84907	98.7033	388.408	358.965	13587	247.882	604.459	119.202	0.420291
sub-SD191_ses-V1_acq-anat_run-1_T1w	0.390269	3.34507	0.542576	9480.83	3.91582	3.84429	3.95674	3.94643	0.190253	0.423028	0.386719	1.39101	0.412994	0.0488079	0.006262	29.623	14.3432	18.745	192	256	256	2.45325	14.0631	13.7276	24.6665	51.3481	90.9606	86.7702	118.002	1	1	1	19.7676	5.55191	4.35109	3.74471	2634098	0	15.3045	6.72819	22.0118	152.316	455.211	435.146	17456	256.54	656.898	177.37	0.0170148
sub-SD192_ses-V1_acq-anat_run-1_T1w	0.339496	3.84777	0.491478	38156.5	4.05281	3.95693	4.17907	4.02243	0.178789	0.436834	0.384377	1.3261	0.411853	0.00462493	0.027895	30.9372	14.112	18.7314	192	256	256	2.90143	14.2128	14.0867	25.1459	43.5862	89.3332	84.2135	119.721	1	1	1	159.685	5.47241	2.66667	3.69108	3427368	0	7.58498	3.72556	4.56109	115.883	397.061	364.079	14051	243.713	614.809	125.478	0.168221
sub-SD193_ses-V1_acq-anat_run-1_T1w	0.364607	3.56402	0.51189	10827.1	4.15811	3.99669	4.3018	4.17584	0.20643	0.424881	0.368689	1.37294	0.399686	0.0249777	0.00900428	31.9801	16.1505	21.8416	192	256	256	3.31598	13.7934	14.3163	25.8396	43.0806	97.9212	89.9988	128.994	1	1	1	1692.47	5.07903	3.78257	3.42575	2309695	0	13.7487	6.47414	0.823799	81.3999	359.855	333.988	23781	240.762	564.199	100.719	0.203348
sub-SD194_ses-V1_acq-anat_run-1_T1w	0.351391	3.46997	0.501659	42390.8	3.91876	3.84637	3.93882	3.97108	0.192832	0.428299	0.378869	1.32851	0.377029	0.0268084	0.00276509	30.4777	14.8676	19.9483	192	256	256	2.97638	13.3264	14.5157	27.2442	51.122	95.8449	91.2261	126.711	1	1	1	507.812	5.17031	3.99995	3.48732	3000694	0	10.5481	18.9587	13.9407	148.982	415.906	403.453	17400	243.725	612.78	135.548	0.269004
sub-SD195_ses-V1_acq-anat_run-1_T1w	0.489239	2.68104	0.52575	40564.9	3.98976	3.97975	3.94691	4.04263	0.201842	0.426032	0.372126	1.31113	0.459643	0.04925	0.0258863	29.98	14.9793	20.2283	192	256	256	3.55154	12.255	12.2828	21.042	41.0454	90.7075	82.4056	115.464	1	1	1	18.4657	5.67422	3.86429	3.8272	2975442	0	11.7686	5.29246	14.992	76.8147	374.105	355.499	22745	249.065	569.296	100.095	0.0415593
sub-SD196_ses-V1_acq-anat_run-1_T1w	0.329582	3.94666	0.489809	65050.8	4.03749	3.98698	3.98133	4.14416	0.191283	0.413799	0.394918	1.22169	0.330023	0.0234451	0.0256647	30.2162	14.8507	18.9397	192	256	256	3.47354	15.303	15.7549	28.4882	65.807	114.154	110.078	150.274	1	1	1	34.9514	4.35962	2.52295	2.94052	3203753	0	8.82156	3.59078	1.19135	154.297	442.63	437.914	15693	254.709	635.294	126.067	0.259106
sub-SD198_ses-V1_acq-anat_run-1_T1w	0.549735	2.46992	0.522547	6133.32	4.11699	3.97878	4.32144	4.05074	0.196312	0.439133	0.364554	1.46369	0.382721	0.000382512	0.0159147	30.4738	14.4357	19.8887	192	256	256	2.99718	10.5074	11.4895	20.9639	35.4986	78.0631	71.1796	99.977	1	1	1	44.7109	6.55315	6.6001	4.42003	2719639	0	22.2289	8.84564	-0.16734	118.148	381.276	355.083	22948	228.254	596.904	118.47	-0.44778
sub-SD199_ses-V1_acq-anat_run-1_T1w	0.389231	3.35913	0.544892	32665.5	4.00993	3.9342	4.07133	4.02425	0.199989	0.424618	0.375392	1.36469	0.453002	0.0109272	0.0149323	27.1794	13.589	18.2775	192	256	256	3.30529	13.4332	13.7814	24.6057	39.9624	86.6339	79.9746	113.327	1	1	1	28.6335	5.78092	3.49797	3.89917	3085399	0	11.8623	5.17747	4.85156	89.075	376.697	352.628	20318	247.68	587.528	106.683	0.150582
[truncated: 19 more columns]
