# Supplementary material for: An open-access multi-site fMRI dataset for investigating conscious visual perception
Source: Sci Data. 2026 May 7;13:779. doi: 10.1038/s41597-026-07377-y (PMC13213011; doi:10.1038/s41597-026-07377-y)
Supplement: Supplementary file 4 — Supplementary Table 3: Bold mriqc [file 41597_2026_7377_MOESM4_ESM.xlsx]

## Sheet: group_bold
bids_name	aor	aqi	dummy_trs	dvars_nstd	dvars_std	dvars_vstd	efc	fber	fd_mean	fd_num	fd_perc	fwhm_avg	fwhm_x	fwhm_y	fwhm_z	gcor	gsr_x	gsr_y	size_t	size_x	size_y	size_z	snr	spacing_tr	spacing_x	spacing_y	spacing_z	summary_bg_k	summary_bg_mad	summary_bg_mean	summary_bg_median	summary_bg_n	summary_bg_p05	summary_bg_p95	summary_bg_stdv	summary_fg_k	summary_fg_mad	summary_fg_mean	summary_fg_median	summary_fg_n	summary_fg_p05	summary_fg_p95	summary_fg_stdv	tsnr
sub-SC102_ses-V1_task-Dur_run-1_bold	0.00288254	0.0320966	1	40.9508	1.21978	0.969511	0.444755	113245	0.137722	42	14.2373	1.89421	1.82756	2.07326	1.7818	0.00369146	-0.00876798	0.0259301	295	104	104	68	5.70163	1.5	2.01923	2.01923	2	45.0189	15.4995	140.821	16.2102	516957	4.28814	715.755	396.924	4.60411	710.91	5472.1	5420.09	126535	4174.49	6948.37	950.618	35.6843
sub-SC102_ses-V1_task-Dur_run-2_bold	0.00114083	0.0314348	0	41.9858	1.20452	0.952111	0.444553	119906	0.146584	54	17.9402	1.90554	1.8328	2.09234	1.7915	0.00427601	-0.00809015	0.026725	301	104	104	68	5.72088	1.5	2.01923	2.01923	2	45.5216	14.3926	138.707	15.7143	516549	4.62126	706.837	395.444	4.70094	707.241	5475.16	5427.5	126933	4188.16	6934.52	948.714	35.6295
sub-SC102_ses-V1_task-Dur_run-3_bold	0.0020889	0.0310243	0	42.5282	1.24359	0.999122	0.444993	121015	0.16642	85	27.4194	1.91577	1.84412	2.10871	1.79448	0.00346824	-0.00803145	0.0272367	310	104	104	68	5.70709	1.5	2.01923	2.01923	2	47.0474	14.8547	140.617	15.729	516493	4.1	714.106	399.593	4.60149	712.266	5468.25	5420.88	127303	4163.51	6929.41	949.847	34.7493
sub-SC102_ses-V1_task-Dur_run-4_bold	0.00162086	0.0246043	0	43.2843	1.28363	1.00404	0.444986	129997	0.16325	78	25.9136	1.89816	1.82342	2.08103	1.79002	0.0102151	-0.00754629	0.0276547	301	104	104	68	5.7038	1.5	2.01923	2.01923	2	47.2012	13.1218	139.752	15.0166	516482	5.01661	713.414	400.581	4.51425	715.407	5477.14	5429.42	127251	4180.03	6934.33	951.892	39.078
sub-SC102_ses-V1_task-Dur_run-5_bold	0.000420811	0.0376107	0	43.2631	1.17343	0.941353	0.445194	111413	0.176511	86	29.0541	1.93462	1.85243	2.11531	1.83612	0.00870648	-0.00733221	0.0267681	296	104	104	68	5.77137	1.5	2.01923	2.01923	2	47.7186	15.6875	140.132	16.3649	516704	4.21284	715.79	394.281	4.51438	707.166	5469.53	5425.84	127214	4181.01	6918.29	940.126	32.335
sub-SC102_ses-V1_task-Dur_run-6_bold	0.00180925	0.033658	0	44.0006	1.2041	0.985507	0.444425	119058	0.20136	115	37.7049	1.9246	1.85266	2.10847	1.81268	0.00797356	-0.00676256	0.0270022	305	104	104	68	5.7019	1.5	2.01923	2.01923	2	44.654	15.0788	140.698	15.8951	517180	4.19672	716.325	395.181	4.62889	709.836	5488.36	5434.74	126865	4191.11	6963.61	953.142	33.9393
sub-SC102_ses-V1_task-Dur_run-7_bold	0.000977167	0.0267743	0	42.1026	1.2251	0.966899	0.444286	134528	0.150307	63	21	1.91341	1.83191	2.10329	1.80502	0.00549029	-0.00624931	0.0274746	300	104	104	68	5.69697	1.5	2.01923	2.01923	2	41.4068	13.0469	137.328	14.7833	516953	4.75	702.405	386.972	4.67649	716.401	5494.66	5444.25	127142	4209.66	6960.72	955.635	38.6749
sub-SC102_ses-V1_task-Dur_run-8_bold	0.00283588	0.0252618	2	42.9857	1.28261	1.02686	0.444674	129314	0.167653	80	27.027	1.90496	1.83336	2.09552	1.78601	0.0124611	-0.00650294	0.0270502	296	104	104	68	5.70304	1.5	2.01923	2.01923	2	41.7133	13.3234	138.955	15.1014	516760	4.82432	718.62	392.226	4.6126	709.457	5480.09	5433.1	127214	4183.01	6930.48	952.664	37.7962
sub-SC104_ses-V1_task-Dur_run-1_bold	0.00748615	0.0656572	0	81.103	1.16011	1.02144	0.509856	27316.7	0.564028	218	72.9097	1.8806	1.75335	2.07125	1.8172	0.0499358	0.00294134	0.0176982	299	104	104	68	5.07173	1.5	2.01923	2.01923	2	21.6316	33.842	206.09	29.6154	480035	5.45485	1121.23	438.592	3.16001	744.945	5015.03	4908.33	158577	3775.11	6708.03	967.78	19.2085
sub-SC104_ses-V1_task-Dur_run-2_bold	0.00536417	0.0516787	0	67.1126	1.17246	1.00381	0.509637	29625.4	0.376452	172	58.3051	1.86609	1.752	2.04952	1.79676	0.0297178	0.00357876	0.0194511	295	104	104	68	5.06691	1.5	2.01923	2.01923	2	20.6046	31.979	207.787	28.4847	480266	5.72203	1138.82	441.991	3.09436	754.082	5037.21	4930.02	158700	3797.19	6740.61	972.98	22.7635
sub-SC104_ses-V1_task-Dur_run-3_bold	0.00683791	0.0623014	0	81.6306	1.18118	1.03505	0.510757	28201.6	0.512486	222	75	1.87575	1.75468	2.06275	1.80982	0.0430983	0.00328978	0.0205931	296	104	104	68	5.04036	1.5	2.01923	2.01923	2	20.9982	32.9779	209.213	29.0912	479865	5.53041	1134.92	441.355	3.17994	753.089	5019.04	4912.25	159058	3776.35	6724.75	974.581	19.7665
sub-SC104_ses-V1_task-Dur_run-4_bold	0.00800106	0.065402	0	81.738	1.14466	1.01972	0.510328	27612	0.58672	233	74.9196	1.87523	1.75269	2.06473	1.80828	0.0431924	0.0035922	0.0197996	311	104	104	68	5.02539	1.5	2.01923	2.01923	2	21.6258	33.6994	209.071	29.5177	479920	5.38585	1134.12	443.669	3.30502	749.36	5020.14	4911.26	158848	3779.72	6720.73	977.286	18.8124
sub-SC104_ses-V1_task-Dur_run-5_bold	0.00892536	0.0644204	0	79.1908	1.15956	1.03567	0.510389	26269.5	0.552499	221	72.2222	1.87914	1.75772	2.05998	1.81971	0.0520645	0.00308447	0.0201356	306	104	104	68	5.07335	1.5	2.01923	2.01923	2	21.8877	35.8683	212.314	30.866	480572	5.45098	1145.88	443.805	3.1507	758.187	5042.21	4935.13	158437	3794	6734.18	972.754	18.8441
sub-SC104_ses-V1_task-Dur_run-6_bold	0.00717	0.0612976	0	77.943	1.13996	1.01311	0.509499	28522.1	0.520518	225	74.7508	1.8869	1.76499	2.07227	1.82342	0.0552582	0.00390515	0.018359	301	104	104	68	5.03966	1.5	2.01923	2.01923	2	20.9022	33.0704	207.919	29.093	480385	5.45847	1132.05	442.465	3.14964	758.4	5045.53	4937.89	158650	3796.33	6758.94	979.804	19.5613
sub-SC104_ses-V1_task-Dur_run-7_bold	0.00907441	0.0494415	0	67.7992	1.16571	1.02901	0.509606	27042.9	0.392229	171	57.5758	1.86158	1.75002	2.02841	1.80632	0.0553341	0.00441554	0.021126	297	104	104	68	5.03358	1.5	2.01923	2.01923	2	21.3126	37.1599	213.472	30.9024	480742	4.04377	1170.37	450.497	3.09367	765.435	5054.54	4942.71	158570	3796.23	6777.94	981.944	21.4695
sub-SC104_ses-V1_task-Dur_run-8_bold	0.00363908	0.0247747	0	53.4612	1.25995	1.02357	0.506835	34436.1	0.157409	68	23.1293	1.79711	1.70132	1.96717	1.72284	0.0222401	0.00444288	0.0181704	294	104	104	68	4.9966	1.5	2.01923	2.01923	2	21.6773	29.3873	207.641	26.6871	481672	5.71088	1163.61	454.214	3.17289	771.243	5080.34	4970.99	157348	3820.84	6812.33	994.871	32.8499
sub-SC106_ses-V1_task-Dur_run-1_bold	0.000857124	0.0374741	0	50.4249	1.18648	0.953483	0.469334	71578.8	0.175318	81	27.0903	1.89046	1.79617	2.0716	1.80362	0.0105221	-0.00616207	0.0221812	299	104	104	68	5.91055	1.5	2.01923	2.01923	2	28.306	13.7029	117.186	14.8194	502612	4.7893	590.51	283.128	3.68856	566.438	4051.74	4035.88	138503	3076.29	5085.62	682.824	30.5583
sub-SC106_ses-V1_task-Dur_run-2_bold	0.000864726	0.0382056	0	51.372	1.15715	0.948296	0.470529	68448.5	0.208623	116	39.726	1.89959	1.80339	2.08415	1.81123	0.0107582	-0.00658257	0.0213927	292	104	104	68	5.90098	1.5	2.01923	2.01923	2	26.9026	14.5671	120.091	15.1952	502423	4.4863	607.579	287.045	3.56026	571.02	4057.02	4041.49	138769	3070.4	5095.53	684.883	29.4361
sub-SC106_ses-V1_task-Dur_run-3_bold	0.00264107	0.0325169	0	50.1122	1.22517	0.992896	0.469757	64969.3	0.199803	129	41.8831	1.86641	1.77532	2.049	1.77492	0.0145618	-0.0067131	0.0217928	308	104	104	68	5.89683	1.5	2.01923	2.01923	2	27.7212	15.2641	121.556	15.776	503496	4.6039	615.634	290.473	3.66449	572.561	4073.84	4055.59	137786	3101.72	5118.48	687.756	31.8186
sub-SC106_ses-V1_task-Dur_run-4_bold	0.00257253	0.0232191	0	48.2129	1.25879	1.08108	0.469858	67092.5	0.166729	81	27	1.84243	1.76376	2.02285	1.74068	0.0101086	-0.00744667	0.0203571	300	104	104	68	5.83303	1.5	2.01923	2.01923	2	26.5214	14.831	124.697	15.5367	503887	4.68333	641.088	298.01	3.80086	575.502	4080.14	4061.61	137356	3092.41	5137.65	696.309	36.5549
sub-SC106_ses-V1_task-Dur_run-5_bold	0.00201943	0.0319695	0	50.3428	1.22088	0.985113	0.470699	66210.1	0.177547	65	21.9595	1.86495	1.78038	2.04446	1.77003	0.00605125	-0.00723036	0.0209087	296	104	104	68	5.87976	1.5	2.01923	2.01923	2	26.5717	14.6908	125.053	15.5203	503542	4.87838	647.813	298.152	3.65341	571.29	4075.6	4056.41	137730	3093.48	5122.23	689.892	32.1564
sub-SC106_ses-V1_task-Dur_run-6_bold	0.00149446	0.0340427	0	49.6688	1.19431	0.964591	0.470729	68189.8	0.171365	71	23.4323	1.87152	1.78469	2.05097	1.7789	0.0103585	-0.00788387	0.0214469	303	104	104	68	5.89972	1.5	2.01923	2.01923	2	27.4258	14.3465	124.773	15.2838	503514	4.83498	638.983	298.406	3.63855	569.398	4074.67	4055.02	137815	3099.71	5124	687.322	32.0589
sub-SC106_ses-V1_task-Dur_run-7_bold	0.00308632	0.029618	0	51.0812	1.24452	0.999948	0.471022	67433.8	0.182073	69	23.0769	1.86333	1.78445	2.03872	1.76683	0.0109076	-0.00796606	0.0210319	299	104	104	68	5.84331	1.5	2.01923	2.01923	2	27.1183	14.6178	125.316	15.3512	503291	4.68896	645.936	299.407	3.68539	572.359	4066.66	4050.3	138104	3078.67	5117.1	693.15	32.9589
sub-SC106_ses-V1_task-Dur_run-8_bold	0.001865	0.0224501	0	49.9961	1.29451	1.04069	0.470825	67535.9	0.152022	60	20.4082	1.83104	1.75445	2.0065	1.73218	0.0114995	-0.00812929	0.0205119	294	104	104	68	5.84387	1.5	2.01923	2.01923	2	26.4587	14.4629	125.986	15.381	503631	4.88095	657.832	300.549	3.77184	574.937	4068.8	4053.88	137678	3082.78	5117.06	693.695	37.749
sub-SC108_ses-V1_task-Dur_run-1_bold	0.000323256	0.0180637	0	45.7645	1.26499	0.985994	0.518014	87962.5	0.102359	2	0.664452	1.87185	1.80266	1.97053	1.84237	0.017673	-0.0139091	0.0349178	301	104	104	68	5.02301	1.5	2.01923	2.01923	2	21.5011	15.8505	185.268	17.6179	462015	5.95017	1023.01	448.819	3.23748	809.845	5516.34	5418.37	173486	4044.07	7350.41	1078.71	39.3758
sub-SC108_ses-V1_task-Dur_run-2_bold	0.00116385	0.0184819	0	46.3536	1.28107	1.00386	0.518179	87803.9	0.111016	19	6.31229	1.8696	1.79995	1.96117	1.84769	0.0238268	-0.013481	0.0345641	301	104	104	68	5.02088	1.5	2.01923	2.01923	2	21.5018	16.1658	186.023	17.6977	461972	5.63123	1026.69	448.521	3.24314	809.696	5521.11	5423.68	173644	4039.64	7353.63	1080.22	38.9576
sub-SC108_ses-V1_task-Dur_run-3_bold	0.000581782	0.0166116	0	46.1033	1.27391	1.00701	0.518038	86945.2	0.119813	38	12.5413	1.85646	1.79558	1.94564	1.82815	0.0310955	-0.0128718	0.0344576	303	104	104	68	5.00332	1.5	2.01923	2.01923	2	21.9136	16.5092	185.05	17.7888	461843	5.32013	1019.76	447.602	3.2492	812.388	5512.31	5418.85	173717	4021.98	7335.88	1083.05	40.3012
sub-SC108_ses-V1_task-Dur_run-4_bold	0.000418074	0.022578	0	44.901	1.21245	0.97004	0.51768	89847.3	0.124414	42	14.1892	1.88073	1.81313	1.96651	1.86255	0.0146601	-0.0119688	0.0340987	296	104	104	68	5.05196	1.5	2.01923	2.01923	2	21.7552	15.973	184.692	17.5845	462302	5.69932	1013.89	446.477	3.17414	810.988	5541.51	5444.8	173468	4054.92	7368.62	1077.76	36.0177
sub-SC108_ses-V1_task-Dur_run-5_bold	0.0011742	0.0229557	0	43.9241	1.22779	0.996562	0.517801	88016.6	0.114837	33	11.1864	1.87695	1.80635	1.96901	1.85549	0.0266669	-0.0116236	0.0348942	295	104	104	68	5.03281	1.5	2.01923	2.01923	2	21.0017	16.4443	187.739	17.7254	462717	5.4983	1034.41	447.968	3.23134	807.717	5535.74	5441.65	172960	4039.54	7364.57	1081.23	35.0068
sub-SC108_ses-V1_task-Dur_run-6_bold	0.000723234	0.0238945	0	44.1272	1.20488	0.98221	0.51751	90442.1	0.111001	43	14.1914	1.87311	1.79985	1.95984	1.85963	0.0364494	-0.0118585	0.0342299	303	104	104	68	5.05203	1.5	2.01923	2.01923	2	21.8213	16.0101	183.12	17.4224	462344	5.39274	1004.49	441.074	3.2167	802.024	5510.59	5418.62	173336	4022.1	7314.16	1072.56	34.3918
sub-SC108_ses-V1_task-Dur_run-7_bold	0.000851452	0.0196436	0	44.2651	1.25599	1.0086	0.516649	99662.5	0.111476	37	12.2112	1.86016	1.79064	1.94723	1.84261	0.0330681	-0.0118058	0.0345752	303	104	104	68	5.07599	1.5	2.01923	2.01923	2	22.9422	14.234	180.908	16.7129	462669	6.07591	994.957	441.901	3.21984	807.377	5535.12	5441.04	173028	4063.11	7345.8	1071.92	37.767
sub-SC108_ses-V1_task-Dur_run-8_bold	0.000504623	0.018661	0	43.9823	1.23683	0.999409	0.517095	100163	0.104816	32	10.4918	1.85764	1.79013	1.94679	1.836	0.0456541	-0.0115629	0.0346409	305	104	104	68	5.06639	1.5	2.01923	2.01923	2	22.6193	14.6462	182.743	16.6557	462618	5.66885	1004.97	446.239	3.27614	804.611	5529.4	5438.03	173209	4049.4	7334.68	1073.35	38.438
sub-SC109_ses-V1_task-Dur_run-1_bold	0.000382834	0.0199223	0	41.1474	1.21371	0.986564	0.47443	83417.3	0.130687	38	12.1019	1.83705	1.7597	1.97859	1.77287	0.0144006	-0.00891033	0.0194977	314	104	104	68	5.6838	1.5	2.01923	2.01923	2	40.7257	17.7487	147.81	18.1433	495896	5.36624	756.251	374.83	3.11453	781.775	5379.35	5334.32	144553	4062.07	6846.91	938.509	39.9351
sub-SC109_ses-V1_task-Dur_run-2_bold	0.000405485	0.0146137	0	43.9472	1.27606	1.00173	0.474564	83563.4	0.133588	56	18.7291	1.81544	1.74247	1.95068	1.75317	0.0106804	-0.00905145	0.0204392	299	104	104	68	5.63831	1.5	2.01923	2.01923	2	40.6483	17.5978	149.316	18.087	495904	5.38462	773.997	380.483	3.10251	786.587	5366.62	5325.14	144548	4035.38	6836.72	944.454	44.5883
sub-SC109_ses-V1_task-Dur_run-3_bold	0.00189482	0.0194673	0	45.2273	1.32535	1.01255	0.4751	80559.7	0.116382	36	12.6761	1.80822	1.74042	1.93555	1.74867	0.0229808	-0.00935348	0.0179402	284	104	104	68	5.64242	1.5	2.01923	2.01923	2	38.7883	17.9165	152.889	18.4718	496513	5.60563	795.215	382.567	3.25162	774.936	5365.13	5324.77	144051	4038.21	6830.87	943.7	39.8017
sub-SC109_ses-V1_task-Dur_run-4_bold	0.000742642	0.0167151	0	45.7897	1.33214	1.0033	0.473892	86141.1	0.112024	24	8.02676	1.79756	1.72877	1.92211	1.74179	0.0237623	-0.009131	0.0183321	299	104	104	68	5.61332	1.5	2.01923	2.01923	2	40.722	17.0375	150.501	17.9431	496826	5.68896	782.082	379.926	3.41292	777.389	5376.71	5339.3	143916	4035.83	6844.25	951.181	42.4149
sub-SC109_ses-V1_task-Dur_run-5_bold	0.000595236	0.0173368	0	45.554	1.3215	0.996936	0.473716	86370.1	0.106766	20	6.75676	1.79573	1.72535	1.91979	1.74205	0.0204876	-0.00889643	0.0176037	296	104	104	68	5.62541	1.5	2.01923	2.01923	2	42.8862	17.1852	150.33	17.9459	496985	5.56757	782.491	377.549	3.3531	783.089	5394.47	5351.96	143685	4062.81	6868.52	951.386	41.7697
sub-SC109_ses-V1_task-Dur_run-6_bold	0.00105491	0.0200038	0	46.3282	1.32183	0.993816	0.473484	86518.3	0.114452	31	10.6529	1.80227	1.73309	1.92161	1.75211	0.024561	-0.00858625	0.017171	291	104	104	68	5.63373	1.5	2.01923	2.01923	2	42.8078	17.3684	149.846	17.9656	497225	5.43643	776.469	375.645	3.22877	778.356	5388.86	5346.96	143505	4045.85	6861.83	949.093	39.2285
sub-SC109_ses-V1_task-Dur_run-7_bold	0.00102443	0.0269816	0	45.4194	1.23343	0.964504	0.472041	91627.2	0.115921	25	8.33333	1.82411	1.74891	1.9437	1.77972	0.00887031	-0.00713799	0.0175537	300	104	104	68	5.69619	1.5	2.01923	2.01923	2	45.9907	16.6249	144.606	17.48	497458	5.47333	741.189	363.857	3.07171	785.043	5416.92	5375.03	143301	4082.56	6889.57	943.616	35.2046
sub-SC109_ses-V1_task-Dur_run-8_bold	0.000619547	0.020357	0	45.0365	1.2762	0.988979	0.47159	95954.1	0.111449	31	10.0324	1.80915	1.74144	1.93179	1.75422	0.0180065	-0.00698698	0.018097	309	104	104	68	5.66682	1.5	2.01923	2.01923	2	46.9329	16.3086	144.906	17.055	497561	5.20388	744.638	368.147	2.94464	786.796	5410.87	5370.4	143313	4059.02	6886.27	947.688	38.3555
sub-SC110_ses-V1_task-Dur_run-1_bold	0.000575909	0.0127469	1	47.8421	1.33829	1.00605	0.472672	110414	0.111918	24	7.79221	1.83359	1.73807	1.97665	1.78605	0.0120579	-0.0103003	0.0229636	308	104	104	68	5.45836	1.5	2.01923	2.01923	2	25.9238	11.4613	131.491	14.4221	495519	5.58766	715.281	347.94	2.97815	799.337	4916.02	4889.56	144332	3638.87	6268.89	895.789	43.8703
sub-SC110_ses-V1_task-Dur_run-2_bold	0.000461271	0.0129449	0	48.2365	1.34588	1.00736	0.473616	108762	0.111441	22	7.35786	1.826	1.73063	1.97076	1.7766	0.014648	-0.0108063	0.0233396	299	104	104	68	5.45037	1.5	2.01923	2.01923	2	25.1604	11.7319	135.109	14.5452	495681	5.52843	739.512	354.433	3.07609	797.765	4915.97	4890.59	144247	3640.93	6264.59	897.291	43.6138
sub-SC110_ses-V1_task-Dur_run-3_bold	0.000580847	0.0127236	3	47.5666	1.33832	1.00975	0.473673	109326	0.110013	16	5.21173	1.82267	1.72862	1.96458	1.77482	0.00899469	-0.0103745	0.0228722	307	104	104	68	5.46588	1.5	2.01923	2.01923	2	24.9006	11.5566	135.849	14.5147	495778	5.63844	745.65	355.237	3.04404	800.904	4921.27	4896.21	144157	3648.59	6269.93	895.773	43.9228
sub-SC110_ses-V1_task-Dur_run-4_bold	0.000682337	0.0126376	0	48.1859	1.34734	1.01188	0.473945	109599	0.109312	12	4.12371	1.82364	1.72889	1.9686	1.77344	0.0121435	-0.0105004	0.0228088	291	104	104	68	5.45475	1.5	2.01923	2.01923	2	24.905	11.6214	136.682	14.512	495651	5.59794	749.239	357.938	3.03701	799.54	4924.87	4898.32	144380	3649.83	6279.14	897.988	44.1767
sub-SC110_ses-V1_task-Dur_run-5_bold	0.000510308	0.0123338	0	48.453	1.35239	1.00455	0.473961	108473	0.107272	11	3.76712	1.81934	1.72275	1.96403	1.77126	0.0105935	-0.0107237	0.0231881	292	104	104	68	5.45915	1.5	2.01923	2.01923	2	24.8571	11.7237	136.48	14.6096	495660	5.59932	750.241	356.743	3.08458	799.148	4930.87	4903.9	144360	3653.65	6280.15	898.287	44.826
sub-SC110_ses-V1_task-Dur_run-6_bold	0.000561901	0.0127913	0	48.5306	1.34517	1.0047	0.474919	105623	0.119509	29	10.2113	1.81521	1.7178	1.96253	1.7653	0.0128305	-0.0114271	0.0229757	284	104	104	68	5.46658	1.5	2.01923	2.01923	2	24.0496	12.0488	139.45	14.7852	495587	5.59507	770.13	361.327	3.08526	795.421	4931.29	4902.94	144277	3660.11	6285.24	896.889	44.2279
sub-SC110_ses-V1_task-Dur_run-7_bold	0.00052957	0.0134152	0	48.3315	1.3512	1.01249	0.475175	104923	0.119853	22	7.28477	1.82068	1.72602	1.96525	1.77076	0.0116263	-0.0112816	0.0230004	302	104	104	68	5.47917	1.5	2.01923	2.01923	2	23.6573	12.0965	138.679	14.7781	495311	5.54636	761.884	360.017	2.9996	795.156	4921.74	4893.13	144387	3655.57	6268.75	893.038	43.3483
sub-SC110_ses-V1_task-Dur_run-8_bold	0.000592929	0.0126647	0	48.5491	1.35867	1.00927	0.47538	103742	0.113536	14	4.7138	1.81404	1.71726	1.96041	1.76445	0.0131865	-0.0119061	0.0223855	297	104	104	68	5.47587	1.5	2.01923	2.01923	2	23.4165	12.2851	140.767	14.8687	495556	5.49158	773.967	366.364	3.01997	793.502	4922.37	4892.26	144287	3654.47	6268.68	893.418	44.2335
sub-SC112_ses-V1_task-Dur_run-1_bold	0.00102785	0.0228278	0	45.549	1.20283	1.00843	0.516315	64965.3	0.189041	114	37.7483	1.75544	1.67049	1.89071	1.70512	0.012521	-0.00483838	0.0331624	302	104	104	68	5.0805	1.5	2.01923	2.01923	2	15.5947	18.6209	170.327	18.606	465849	5.22848	936.072	374.96	3.01011	785.735	4926.34	4861.06	170748	3653.11	6457.06	956.804	34.0793
sub-SC112_ses-V1_task-Dur_run-2_bold	0.00200519	0.0402469	0	51.9841	1.14345	0.973754	0.517675	53801.7	0.30629	180	61.0169	1.79933	1.69419	1.94247	1.76132	0.0144309	-0.0045207	0.0348493	295	104	104	68	5.11494	1.5	2.01923	2.01923	2	15.107	21.0278	171.181	20.3525	465667	5.29831	923.779	368.785	2.99625	775.66	4907.65	4843.29	170924	3645.04	6422.39	946.889	25.7532
sub-SC112_ses-V1_task-Dur_run-3_bold	0.000396869	0.039003	0	46.2095	1.11158	0.948363	0.517197	52322.8	0.216824	141	47.4747	1.81106	1.70779	1.96116	1.76423	0.00863179	-0.0034613	0.0362385	297	104	104	68	5.09088	1.5	2.01923	2.01923	2	14.4582	21.9844	172.074	20.6869	466000	4.82155	929.539	364.506	3.01807	777.992	4895.96	4834.28	170867	3611.57	6415.54	949.593	27.1103
sub-SC112_ses-V1_task-Dur_run-4_bold	0.00121357	0.0297801	0	45.9182	1.15182	0.98842	0.516611	68078.2	0.210863	130	43.3333	1.77995	1.68414	1.91954	1.73616	0.0104344	-0.00315351	0.0351216	300	104	104	68	5.09344	1.5	2.01923	2.01923	2	15.2865	17.3415	167.332	17.9567	465771	5.60667	914.217	364.754	3.0618	777.185	4892.38	4834.14	171165	3624.24	6398.95	949.089	30.4997
sub-SC112_ses-V1_task-Dur_run-5_bold	0.00123374	0.0296835	4	46.5009	1.15571	0.992821	0.516325	65653.5	0.216745	138	46.4646	1.77005	1.67612	1.91114	1.72288	0.0117529	-0.00329154	0.035022	297	104	104	68	5.11938	1.5	2.01923	2.01923	2	15.811	17.8312	168.474	18.3569	466306	5.66667	921.468	368.282	3.05785	773.644	4895.62	4839.79	170779	3628.53	6391.07	945.383	30.5025
sub-SC112_ses-V1_task-Dur_run-6_bold	0.00229017	0.0357722	0	46.9306	1.11634	0.981833	0.517832	47964	0.243935	159	53	1.78397	1.68671	1.93173	1.73347	0.0114322	-0.00369497	0.0362882	300	104	104	68	5.103	1.5	2.01923	2.01923	2	14.7392	24.7002	173.311	21.7433	465705	3.07667	933.467	367.474	3.09826	770.194	4890.68	4828.56	171074	3622.55	6397.92	946.218	27.4952
sub-SC112_ses-V1_task-Dur_run-7_bold	0.00129793	0.0311318	0	44.4294	1.12571	0.989967	0.514942	62744.4	0.216674	135	45.1505	1.7875	1.69989	1.92571	1.73689	0.00882181	-0.00395823	0.0342053	299	104	104	68	5.03764	1.5	2.01923	2.01923	2	14.3077	18.8028	167.583	18.7726	467306	5.32441	905.217	354.554	3.02079	780.969	4872.74	4809.87	169616	3578.17	6407.17	954.784	29.0253
sub-SC112_ses-V1_task-Dur_run-8_bold	0.000850954	0.0289737	0	45.0194	1.10943	0.969987	0.516103	70140.8	0.212616	136	44.7368	1.77105	1.68215	1.90326	1.72774	0.00818854	-0.00307441	0.0360333	304	104	104	68	5.0977	1.5	2.01923	2.01923	2	15.5384	17.2157	168.191	17.7401	466296	5.375	915.116	366.715	3.16907	773.241	4910.77	4849.81	170781	3643.61	6421.66	951.37	30.7438
sub-SC114_ses-V1_task-Dur_run-1_bold	0.000489422	0.0177618	0	47.8919	1.2991	1.00186	0.468062	107792	0.116918	25	8.5034	1.85571	1.76406	1.99529	1.80777	0.00533204	-0.0134484	0.0217258	294	104	104	68	5.63832	1.5	2.01923	2.01923	2	24.4817	12.5473	129.697	14.6125	499520	4.92401	722.886	343.106	3.48941	711.989	4917.97	4862.09	142724	3738.57	6254.57	862.325	41.3137
sub-SC114_ses-V1_task-Dur_run-2_bold	0.000291661	0.0177577	0	47.7098	1.28303	0.989415	0.467931	109401	0.115099	40	13.0293	1.84	1.74939	1.97189	1.79873	0.0119498	-0.0133069	0.021659	307	104	104	68	5.64227	1.5	2.01923	2.01923	2	24.0362	12.1773	129.861	14.5077	499745	5.08386	727.777	343.2	3.59278	708.614	4914.13	4859.04	142435	3738.77	6243.39	861.182	41.5109
sub-SC114_ses-V1_task-Dur_run-3_bold	0.00068078	0.0175243	0	46.968	1.29103	1.00462	0.468158	110050	0.106096	32	10.8475	1.84487	1.76	1.97943	1.79518	0.00680775	-0.0134121	0.0223484	295	104	104	68	5.64934	1.5	2.01923	2.01923	2	23.2359	12.3574	130.75	14.454	499734	4.79936	734.605	344.023	3.52652	711.027	4920	4864.43	142520	3744.5	6250.73	861.06	41.5232
sub-SC114_ses-V1_task-Dur_run-4_bold	0.000518	0.0185567	0	47.065	1.27709	0.989298	0.467914	111973	0.1146	26	8.66667	1.8411	1.75324	1.97138	1.79866	0.00653693	-0.0136609	0.0215458	300	104	104	68	5.68399	1.5	2.01923	2.01923	2	23.3005	11.9842	131.578	14.3625	500279	5.03244	742.577	344.53	3.53657	709.819	4927.38	4871.92	142000	3759.32	6253.07	857.128	40.9233
sub-SC114_ses-V1_task-Dur_run-5_bold	0.000546387	0.0224256	0	47.4445	1.2676	1.00335	0.468531	91786.6	0.117838	39	12.5806	1.84537	1.76135	1.97434	1.80043	0.0177174	-0.0135738	0.0217303	310	104	104	68	5.69301	1.5	2.01923	2.01923	2	22.6519	15.2783	133.31	15.9253	500335	4.14843	744.546	344.634	3.55936	705.376	4932.35	4877.18	142013	3761.04	6255.47	856.694	37.3133
sub-SC114_ses-V1_task-Dur_run-6_bold	0.000530847	0.0221194	0	47.0558	1.25845	0.985162	0.468545	99011.2	0.116152	34	11.5254	1.85401	1.7668	1.97898	1.81626	0.0151887	-0.0136057	0.0215978	295	104	104	68	5.6762	1.5	2.01923	2.01923	2	22.6146	13.9041	133.189	15.3041	500266	4.50918	745.807	344.399	3.55578	707.941	4925	4871.26	142180	3751.62	6245.43	858.188	37.7012
sub-SC114_ses-V1_task-Dur_run-7_bold	0.000599349	0.0253454	0	46.8291	1.2328	0.976191	0.469311	85622.5	0.146436	55	18.8356	1.86926	1.77811	2.00016	1.82952	0.0123545	-0.0137431	0.0217638	292	104	104	68	5.68244	1.5	2.01923	2.01923	2	21.9695	16.8014	135.755	16.5294	500303	3.39891	754.002	345.223	3.54471	711.494	4928.27	4876.64	142307	3754.57	6250.95	858.193	35.1148
sub-SC114_ses-V1_task-Dur_run-8_bold	0.00041134	0.0245114	0	46.5071	1.25662	0.981571	0.469099	89231.4	0.114476	39	12.7451	1.85558	1.77124	1.98195	1.81355	0.00901283	-0.014043	0.0218023	306	104	104	68	5.67063	1.5	2.01923	2.01923	2	21.6816	15.7205	136.587	16.2139	500616	4.08129	766.256	347.099	3.686	706.568	4937.86	4884.83	141903	3765.63	6268.16	861.424	36.1351
sub-SC118_ses-V1_task-Dur_run-1_bold	0.000727324	0.0164516	0	49.0919	1.20261	0.998061	0.480242	106317	0.396235	241	80.602	1.81921	1.72425	1.96603	1.76736	0.0043414	-0.0156374	0.0172222	299	104	104	68	5.15626	1.5	2.01923	2.01923	2	45.0041	14.6276	132.953	16.8503	484463	5.67841	626.912	372.682	3.1247	942.624	5706.49	5621.18	155434	4265.04	7428.21	1090.16	40.9308
sub-SC118_ses-V1_task-Dur_run-2_bold	0.000415661	0.0163327	0	49.3322	1.19909	0.991784	0.480128	104740	0.399031	238	80.678	1.81317	1.71942	1.95923	1.76087	0.00600534	-0.0160915	0.0175149	295	104	104	68	5.15241	1.5	2.01923	2.01923	2	45.8786	14.9938	133.498	16.987	484840	5.41689	635.083	373.968	3.18988	943.385	5704.93	5619.29	155194	4267.39	7430.58	1090.61	41.1261
sub-SC118_ses-V1_task-Dur_run-3_bold	0.00104777	0.0170496	0	48.6377	1.21595	1.01012	0.479549	100185	0.367043	248	81.3115	1.81689	1.72229	1.96706	1.76133	0.00707112	-0.0158783	0.0182951	305	104	104	68	5.15554	1.5	2.01923	2.01923	2	49.0048	15.6405	132.433	17.4776	485014	5.4473	626.493	371.137	3.17795	944.611	5714.46	5629.98	155030	4281.94	7437.14	1092.02	39.813
sub-SC118_ses-V1_task-Dur_run-4_bold	0.00073524	0.0198276	0	48.0478	1.1973	0.989994	0.47922	101932	0.34161	214	73.2877	1.82487	1.72549	1.96973	1.77939	0.00965381	-0.0157831	0.0190408	292	104	104	68	5.18181	1.5	2.01923	2.01923	2	52.0198	15.2559	130.276	17.2997	484962	5.65541	613.714	365.138	3.19781	943.824	5732.28	5644.79	155024	4310.43	7458.05	1089.34	37.8643
sub-SC118_ses-V1_task-Dur_run-5_bold	0.000586321	0.0169406	0	48.3262	1.20596	0.992759	0.479584	106916	0.386286	231	77.2575	1.82001	1.72687	1.96733	1.76583	0.00542538	-0.0163513	0.0168868	299	104	104	68	5.13866	1.5	2.01923	2.01923	2	45.3793	14.9556	133.293	16.8843	485196	5.4331	634.194	371.277	3.25514	946.411	5741.07	5648.74	154930	4302.62	7496.54	1099.26	40.5897
sub-SC118_ses-V1_task-Dur_run-6_bold	0.000418874	0.0147695	0	49.4311	1.22045	0.997111	0.479354	106866	0.369704	237	78.4768	1.81947	1.72723	1.96822	1.76296	0.00683273	-0.0163779	0.0169135	302	104	104	68	5.12457	1.5	2.01923	2.01923	2	50.2279	14.7901	132.95	16.8981	485152	5.55333	632.397	371.452	3.21236	950.776	5743	5647.62	154972	4305.08	7501.42	1102.06	43.4177
sub-SC118_ses-V1_task-Dur_run-7_bold	0.000643465	0.0137505	0	49.5063	1.23078	0.997732	0.479288	103859	0.344464	97	76.378	1.82055	1.73014	1.96833	1.76319	0.00684374	-0.0164085	0.0169434	127	104	104	68	5.10053	1.5	2.01923	2.01923	2	52.9397	14.793	133.769	17.1349	485279	5.88712	637.444	376.135	3.25452	954.148	5735.17	5640.51	154930	4293.25	7493.09	1105.86	45.4077
sub-SC118_ses-V1_task-Dur_run-8_bold	0.0003575	0.0153359	0	49.0544	1.21726	0.987564	0.479872	97141.4	0.363629	241	78.2468	1.82699	1.73594	1.96971	1.77531	0.00720647	-0.0167337	0.0170042	308	104	104	68	5.08508	1.5	2.01923	2.01923	2	50.26	15.855	135.159	17.7165	485281	5.59876	645.199	376.815	3.31421	951.793	5733.46	5638.64	155029	4290.98	7488.7	1108.86	42.7809
sub-SC120_ses-V1_task-Dur_run-1_bold	0.00040672	0.0175151	0	47.5753	1.24465	0.995367	0.505288	80147	0.147799	38	12.2186	1.87325	1.78385	2.029	1.80689	0.00982306	-0.0120236	0.0318958	311	104	104	68	5.25546	1.5	2.01923	2.01923	2	14.5701	16.6566	216.724	17.2765	484766	5.17042	1274.16	484.311	3.20763	769.633	5091.04	5028.5	153675	3789.12	6586.47	956.81	38.9455
sub-SC120_ses-V1_task-Dur_run-2_bold	0.000510205	0.0174257	0	44.4204	1.20485	0.999843	0.506652	81667.9	0.142004	27	9.21502	1.86701	1.77412	2.02141	1.80551	0.00767607	-0.0117506	0.0326881	293	104	104	68	5.25657	1.5	2.01923	2.01923	2	14.5459	16.1315	220.39	17.0239	484372	5.36177	1295.48	487.672	3.1939	769.509	5085.12	5020.59	153970	3780.31	6574.8	955.104	38.5707
sub-SC120_ses-V1_task-Dur_run-3_bold	0.000469144	0.0188436	2	43.4549	1.17522	0.9884	0.507745	68535.9	0.139409	28	9.58904	1.86465	1.77291	2.01383	1.80722	0.00722371	-0.0115909	0.0327758	292	104	104	68	5.24702	1.5	2.01923	2.01923	2	14.3068	19.746	225.178	18.6541	484428	4.11764	1316.47	493.629	3.16235	768.848	5094.76	5027.55	153962	3783.76	6601.52	958.169	37.0472
sub-SC120_ses-V1_task-Dur_run-4_bold	0.000511401	0.0180435	0	43.3116	1.1819	0.99685	0.508289	76939.6	0.136454	24	7.81759	1.86551	1.77363	2.02079	1.80212	0.00629422	-0.011842	0.0336368	307	104	104	68	5.22791	1.5	2.01923	2.01923	2	13.7751	16.8157	227.566	17.4951	484384	5.4202	1341.92	498.598	3.18391	770.412	5092.8	5024.47	154086	3781.62	6599.93	961.082	38.1258
sub-SC120_ses-V1_task-Dur_run-5_bold	0.000685892	0.0162632	0	42.7918	1.1937	1.00696	0.509403	72982.8	0.130949	15	5.05051	1.85353	1.76568	2.00653	1.78838	0.0108967	-0.0123525	0.0336507	297	104	104	68	5.18672	1.5	2.01923	2.01923	2	13.9567	17.7413	231.881	17.9461	484555	5.12121	1367	504.63	3.21025	772.321	5078.44	5010.9	153865	3760.75	6592.65	966.098	39.5457
sub-SC120_ses-V1_task-Dur_run-6_bold	0.000458446	0.0156581	1	42.1896	1.17467	1.00036	0.510122	70833.8	0.127426	12	4.05405	1.85671	1.76675	2.01189	1.7915	0.00863429	-0.012461	0.033957	296	104	104	68	5.17192	1.5	2.01923	2.01923	2	13.6564	18.252	236.314	18.3007	484637	5.1723	1397.14	510.726	3.19763	777.033	5086.01	5018.79	153911	3763.09	6599.38	970.39	40.2462
sub-SC120_ses-V1_task-Dur_run-7_bold	0.000432	0.0165495	0	42.4971	1.17912	0.997936	0.510639	71738.6	0.119424	8	2.71186	1.86304	1.77196	2.01462	1.80254	0.00927126	-0.0124203	0.0334513	295	104	104	68	5.1657	1.5	2.01923	2.01923	2	13.6379	18.0475	237.199	18.061	484380	5.10508	1397.77	512.481	3.17099	775.497	5080.08	5012.59	154111	3753.84	6600.92	970.357	39.069
sub-SC120_ses-V1_task-Dur_run-8_bold	0.00046027	0.0164796	1	44.5115	1.20889	0.99567	0.511208	68248	0.122997	4	1.35135	1.85322	1.76166	2.00578	1.79222	0.00868747	-0.0127033	0.0330475	296	104	104	68	5.16813	1.5	2.01923	2.01923	2	13.1584	18.54	240.316	18.5456	484488	5.30862	1417.48	517.63	3.18856	773.673	5071.6	5005.88	154053	3740.21	6585.59	968.601	39.4234
sub-SC121_ses-V1_task-Dur_run-1_bold	0.000369775	0.0165325	0	43.8077	1.21865	0.990419	0.467422	112249	0.137126	55	17.6849	1.91982	1.87612	2.01208	1.87126	0.00646156	-0.0124138	0.0178562	311	104	104	68	5.5176	1.5	2.01923	2.01923	2	49.8435	10.178	101.16	13.4244	494798	5.2283	471.046	293.478	3.20822	696.956	4633.4	4581.07	145389	3480.48	5940.5	830.262	40.5791
sub-SC121_ses-V1_task-Dur_run-2_bold	0.00137226	0.015011	0	41.8221	1.21295	1.01875	0.467579	112187	0.156631	80	26.936	1.9116	1.87063	2.00507	1.85911	0.0072283	-0.0122486	0.019552	297	104	104	68	5.50493	1.5	2.01923	2.01923	2	49.8442	9.96388	101.294	13.431	494567	5.41077	473.184	292.48	3.20493	697.737	4634.49	4583.09	145503	3479.66	5935.43	832.54	41.7992
sub-SC121_ses-V1_task-Dur_run-3_bold	0.00114525	0.0166363	0	40.7967	1.18647	1.00568	0.467929	109003	0.148401	64	21.4047	1.92589	1.88389	2.01863	1.87513	0.00841216	-0.0125817	0.0189995	299	104	104	68	5.48039	1.5	2.01923	2.01923	2	48.4332	10.8146	103.552	13.7057	494683	4.99331	484.371	297.835	3.31479	701.266	4646.7	4596.65	145505	3489.14	5954.23	838.742	40.0308
sub-SC121_ses-V1_task-Dur_run-4_bold	0.000606745	0.0169285	1	41.2088	1.18066	0.998825	0.467185	111851	0.15654	83	27.8523	1.91166	1.86434	2.01011	1.86054	0.00538477	-0.0119377	0.017999	298	104	104	68	5.52526	1.5	2.01923	2.01923	2	49.3083	10.2489	102.408	13.5168	495175	5.19463	477.288	295.817	3.16869	696.898	4646.23	4596.61	145024	3491.07	5941.54	831.923	40.2014
sub-SC121_ses-V1_task-Dur_run-5_bold	0.00191827	0.0156676	0	41.1702	1.20069	1.01772	0.467207	108937	0.150844	67	22.2591	1.91565	1.87407	2.01214	1.86075	0.00580985	-0.0122212	0.018035	301	104	104	68	5.45848	1.5	2.01923	2.01923	2	50.0672	10.9151	103.041	13.7342	495107	4.86379	482.345	297.411	3.26952	702.04	4652.8	4605.26	145141	3478.78	5960.14	843.685	40.9565
sub-SC121_ses-V1_task-Dur_run-6_bold	0.00195047	0.015355	0	40.5024	1.21279	1.02985	0.467841	113674	0.137358	49	16.443	1.89522	1.85248	1.98756	1.84563	0.00656676	-0.0127273	0.0173971	298	104	104	68	5.49461	1.5	2.01923	2.01923	2	49.1277	10.1295	106.046	13.4631	495283	5.32215	503.392	305.48	3.19118	702.102	4669.37	4617.53	144941	3503.17	5982.1	840.371	41.4379
sub-SC121_ses-V1_task-Dur_run-7_bold	0.00166316	0.0227195	0	38.9332	1.13207	0.982932	0.46802	99612.3	0.132886	34	11.4478	1.92674	1.8777	2.0178	1.88474	0.00576235	-0.0120992	0.0171179	297	104	104	68	5.53422	1.5	2.01923	2.01923	2	48.6363	12.5397	106.899	14.3906	495517	4.35017	506.842	301.338	3.12503	698.051	4665.74	4617.35	144743	3502.44	5966.56	834.325	35.6539
sub-SC121_ses-V1_task-Dur_run-8_bold	0.000512945	0.0147127	1	39.5524	1.17077	0.997741	0.467123	107310	0.125537	28	9.58904	1.90111	1.86215	1.98918	1.85201	0.00774826	-0.0117001	0.0175812	292	104	104	68	5.51814	1.5	2.01923	2.01923	2	50.7768	11.1855	104.058	13.863	495422	4.7363	492.414	299.954	3.25917	699.275	4664.52	4616.73	144723	3502.06	5968.32	836.643	42.3905
sub-SC122_ses-V1_task-Dur_run-1_bold	0.000629231	0.0157591	0	48.3509	1.29537	1.00683	0.472821	91162.4	0.114019	30	9.61538	1.77556	1.71093	1.91632	1.69944	0.0115543	-0.00629016	0.0352643	312	104	104	68	5.76575	1.5	2.01923	2.01923	2	22.1625	14.2178	179.635	15.7404	509525	5.50321	1061.24	419.914	3.5599	700.658	4820.1	4804.82	133557	3605.45	6063.24	833.335	42.9884
sub-SC122_ses-V1_task-Dur_run-2_bold	0.00206535	0.0174814	0	48.5143	1.32215	1.02845	0.473489	86247	0.116556	20	6.94444	1.78848	1.72251	1.92977	1.71316	0.00638397	-0.00646374	0.0347927	288	104	104	68	5.76484	1.5	2.01923	2.01923	2	21.5793	15.2533	182.107	16.2326	509425	5.20486	1076.52	423.524	3.60386	701.956	4834.18	4815.56	133629	3622.59	6082.44	835.33	40.7364
sub-SC122_ses-V1_task-Dur_run-3_bold	0.00110966	0.0191533	0	48.0182	1.28697	1.0084	0.475076	78063.8	0.111301	21	7.16724	1.78052	1.71326	1.92152	1.70677	0.0174028	-0.00778877	0.0351454	293	104	104	68	5.76281	1.5	2.01923	2.01923	2	21.1253	16.511	186.981	17.0956	509546	5.20136	1099.28	429.243	3.67143	699.692	4834.34	4815.46	133583	3629.87	6076.65	835.606	39.0129
sub-SC122_ses-V1_task-Dur_run-4_bold	0.000996547	0.019851	0	48.3917	1.27921	0.995959	0.473061	86518.3	0.12759	35	11.4007	1.78834	1.72197	1.93198	1.71107	0.00996944	-0.00645503	0.0348948	307	104	104	68	5.81256	1.5	2.01923	2.01923	2	21.8667	15.1979	182.063	16.2117	509905	5.25081	1069.86	421.419	3.45504	697.543	4844.1	4824.72	133381	3637.48	6090.43	830.047	38.9812
sub-SC122_ses-V1_task-Dur_run-5_bold	0.00746282	0.0217011	0	50.1727	1.37514	1.11463	0.4733	83663.2	0.155135	52	17.6871	1.7823	1.70852	1.92469	1.71368	0.0116328	-0.00662155	0.0347743	294	104	104	68	5.83613	1.5	2.01923	2.01923	2	21.7783	15.5623	183.065	16.5	510096	5.26871	1079.77	423.854	3.54656	692.313	4835.95	4817.95	132994	3638.23	6073.6	825.536	36.8544
sub-SC122_ses-V1_task-Dur_run-6_bold	0.00341184	0.0232239	0	49.8771	1.31046	1.03987	0.473243	85554.5	0.170597	72	24.0803	1.79623	1.7296	1.93701	1.72207	0.0127209	-0.00648504	0.0348347	299	104	104	68	5.80065	1.5	2.01923	2.01923	2	21.712	15.0938	183.443	16.2977	510162	5.46488	1078.74	424.262	3.58164	696.759	4845.81	4827.08	133117	3636.81	6089.53	832.158	35.7596
sub-SC122_ses-V1_task-Dur_run-7_bold	0.0031302	0.0193371	0	48.5943	1.32279	1.04628	0.473394	85213.1	0.137632	44	15.0171	1.78167	1.71923	1.91581	1.70995	0.0114942	-0.00664707	0.0346417	293	104	104	68	5.80142	1.5	2.01923	2.01923	2	21.9013	15.3523	184.722	16.3686	510248	5.29693	1088.43	428.002	3.64977	697.471	4847.27	4827.93	133045	3647.17	6094.81	832.196	38.9561
sub-SC122_ses-V1_task-Dur_run-8_bold	0.00131914	0.0181097	0	48.1463	1.30132	1.01697	0.473561	86907.7	0.108091	27	8.6262	1.78661	1.72225	1.92557	1.71201	0.0134696	-0.00639213	0.0344957	313	104	104	68	5.77666	1.5	2.01923	2.01923	2	21.7541	14.8497	185.011	16.2013	510017	5.52716	1091.25	428.66	3.66172	699.546	4848.74	4830.97	133293	3636.19	6097.22	836.287	40.1024
sub-SC123_ses-V1_task-Dur_run-1_bold	0.000348939	0.0143252	0	40.4183	1.22045	1.00048	0.453155	117425	0.119057	2	0.643087	1.8386	1.7535	1.98483	1.77747	0.00636917	-0.0144281	0.0237083	311	104	104	68	5.86414	1.5	2.01923	2.01923	2	43.9884	11.9133	123.996	14.6141	509900	5.43087	647.266	330.598	3.51665	754.645	5126.34	5092.1	132406	3919.19	6441.68	868.342	45.4848
sub-SC123_ses-V1_task-Dur_run-2_bold	0.000357624	0.0141719	0	41.8393	1.24604	0.999581	0.453995	115863	0.115759	1	0.330033	1.83306	1.74706	1.98013	1.77198	0.00543368	-0.0144741	0.0239117	303	104	104	68	5.8547	1.5	2.01923	2.01923	2	44.2752	12.0859	126.383	14.7492	509768	5.45875	665.012	334.481	3.52508	757.529	5135.25	5099.81	132472	3931.62	6458.44	871.06	46.0868
sub-SC123_ses-V1_task-Dur_run-3_bold	0.000384551	0.0141614	0	42.7506	1.26423	1.00174	0.454471	114884	0.111226	0	0	1.83422	1.7464	1.97987	1.77639	0.00510987	-0.0146694	0.0242658	301	104	104	68	5.83683	1.5	2.01923	2.01923	2	44.1756	12.2352	127.604	14.804	509509	5.43854	671.56	337.056	3.45914	760.117	5136.65	5101.13	132719	3925.07	6457.6	873.952	45.9561
sub-SC123_ses-V1_task-Dur_run-4_bold	0.000418508	0.0137273	0	43.4356	1.2779	1.00546	0.454809	112311	0.108235	1	0.338983	1.83275	1.74765	1.9743	1.7763	0.00502555	-0.0150919	0.0239032	295	104	104	68	5.86262	1.5	2.01923	2.01923	2	43.3594	12.4539	129.798	15.0034	509792	5.48136	684.488	341.739	3.37527	759.125	5146.94	5108.79	132494	3940.67	6471.94	871.414	46.7441
sub-SC123_ses-V1_task-Dur_run-5_bold	0.000353849	0.0143047	0	43.1532	1.26128	0.996447	0.455145	109749	0.114572	2	0.657895	1.84097	1.75764	1.97947	1.78581	0.00471341	-0.0150005	0.0256111	304	104	104	68	5.8465	1.5	2.01923	2.01923	2	42.1189	12.7826	131.153	15.2039	509901	5.46711	692.714	341.898	3.5292	757.888	5153.58	5115.34	132325	3937.49	6482.43	874.938	45.7369
sub-SC123_ses-V1_task-Dur_run-6_bold	0.000355925	0.0141733	0	43.7125	1.26937	0.997676	0.455098	110843	0.115723	1	0.342466	1.84019	1.7542	1.98108	1.78529	0.00479424	-0.0153651	0.0243647	292	104	104	68	5.86013	1.5	2.01923	2.01923	2	42.6586	12.6377	131.869	15.1164	509982	5.48973	694.653	346.105	3.50909	755.477	5154.66	5114.48	132335	3944.91	6481.52	872.755	46.1525
sub-SC123_ses-V1_task-Dur_run-7_bold	0.000382105	0.0145339	0	42.746	1.24739	0.998263	0.455446	107854	0.114081	9	2.96053	1.84175	1.75842	1.98019	1.78664	0.00714905	-0.0151489	0.0246417	304	104	104	68	5.82154	1.5	2.01923	2.01923	2	42.2302	12.9094	131.981	15.3355	509775	5.51316	697.523	343.565	3.52125	757.6	5151.91	5114.09	132523	3937.57	6482.8	878.474	45.5564
sub-SC123_ses-V1_task-Dur_run-8_bold	0.000355433	0.014385	0	42.3047	1.25309	0.997423	0.455526	102597	0.106059	2	0.666667	1.83789	1.75731	1.97914	1.77721	0.00721611	-0.0154254	0.0246843	300	104	104	68	5.81767	1.5	2.01923	2.01923	2	41.505	13.8969	133.929	15.75	510083	5.10333	711.172	347.817	3.55468	756.592	5159.56	5117.28	132267	3950.56	6494.93	879.608	45.7682
sub-SC124_ses-V1_task-Dur_run-1_bold	0.000350236	0.0129035	0	45.8395	1.33428	0.997608	0.461811	114161	0.0776441	0	0	1.82814	1.77003	1.96043	1.75395	0.00429241	-0.00516187	0.0181118	296	104	104	68	5.40564	1.5	2.01923	2.01923	2	32.6691	11.6504	129.953	14.4088	504085	5.52027	699.44	338.835	3.26819	759.468	4954.96	4917.31	138179	3650.3	6326.8	909.66	46.7094
sub-SC124_ses-V1_task-Dur_run-2_bold	0.000331726	0.0126343	0	46.3852	1.34701	1.00154	0.4624	113188	0.0842747	0	0	1.82833	1.77286	1.9617	1.75042	0.00515924	-0.00521461	0.0185282	307	104	104	68	5.39117	1.5	2.01923	2.01923	2	32.3639	11.8536	132.704	14.5293	504176	5.47231	717.16	344.91	3.30051	761.555	4966.12	4927.34	138212	3657.12	6339.88	913.962	47.4286
sub-SC124_ses-V1_task-Dur_run-3_bold	0.00039433	0.0125721	0	46.5813	1.34853	1.00461	0.462465	113518	0.0833833	0	0	1.83079	1.77582	1.96655	1.75002	0.00550312	-0.00533931	0.0190828	291	104	104	68	5.36704	1.5	2.01923	2.01923	2	31.6206	11.7385	133.27	14.5361	504206	5.56357	723.36	344.508	3.30191	762.643	4968.34	4931.08	138199	3649.21	6348.03	918.769	47.4991
sub-SC124_ses-V1_task-Dur_run-4_bold	0.000293422	0.0135612	1	46.464	1.33828	0.997209	0.462978	111308	0.0848989	1	0.332226	1.83353	1.77427	1.97099	1.75533	0.00583824	-0.00555836	0.0190721	301	104	104	68	5.38756	1.5	2.01923	2.01923	2	31.4852	12.0332	134.733	14.6545	504130	5.51495	732.749	346.937	3.34386	757.056	4971.7	4933.62	138090	3663.81	6348.14	915.74	45.6751
sub-SC124_ses-V1_task-Dur_run-5_bold	0.00038101	0.0129686	0	46.6869	1.34874	1.00391	0.46335	111386	0.086695	1	0.325733	1.8313	1.77181	1.96176	1.76032	0.00526236	-0.00536622	0.0196787	307	104	104	68	5.37358	1.5	2.01923	2.01923	2	30.9853	11.8898	135.823	14.6743	504120	5.63192	739.574	347.952	3.35386	759.761	4971.35	4935.71	138236	3660.74	6348.14	918.511	46.842
sub-SC124_ses-V1_task-Dur_run-6_bold	0.000370653	0.0133136	0	46.6016	1.34201	1.00205	0.463687	110842	0.0876358	1	0.343643	1.8334	1.77112	1.96379	1.76527	0.0087908	-0.00502496	0.0196874	291	104	104	68	5.3691	1.5	2.01923	2.01923	2	31.1469	11.8965	137.21	14.7148	504053	5.68385	746.127	353.265	3.37895	756.458	4971.32	4936.88	138297	3661.4	6344.88	919.495	46.1102
sub-SC124_ses-V1_task-Dur_run-7_bold	0.000509565	0.0132437	0	46.4888	1.34648	1.00789	0.463894	109401	0.0929261	5	1.67224	1.8266	1.76174	1.95886	1.7592	0.0107613	-0.00533457	0.0196031	299	104	104	68	5.39175	1.5	2.01923	2.01923	2	30.3368	12.0344	138.425	14.8227	504244	5.68562	756.839	354.049	3.371	757.689	4978.46	4941.86	138115	3677.88	6352.21	916.557	46.4253
sub-SC124_ses-V1_task-Dur_run-8_bold	0.000408239	0.0133986	0	47.0077	1.35295	1.00753	0.464032	110888	0.0902346	4	1.3289	1.84037	1.77793	1.97204	1.77113	0.00804656	-0.00484294	0.019245	301	104	104	68	5.35332	1.5	2.01923	2.01923	2	30.854	11.8214	137.668	14.6977	503875	5.72093	751.69	352.537	3.42944	759.236	4972.2	4936.76	138501	3659.05	6352.42	922.183	46.1926
sub-SC125_ses-V1_task-Dur_run-1_bold	0.000740695	0.0136988	0	41.7474	1.25966	1.01117	0.4931	90686.6	0.126015	21	6.95364	1.94339	1.83756	2.07635	1.91624	0.0131611	-0.0118038	0.0190183	302	104	104	68	5.44419	1.5	2.01923	2.01923	2	30.5764	16.9665	163.706	17.5265	482304	5.20199	840.329	401	3.04253	827.228	5490.84	5424.25	156498	4122.12	7083.19	996.334	45.5781
sub-SC125_ses-V1_task-Dur_run-2_bold	0.000436532	0.0133882	0	41.2164	1.2494	1.00148	0.493865	91941.1	0.124128	19	6.39731	1.94286	1.8458	2.06878	1.91402	0.0105946	-0.0116917	0.0191223	297	104	104	68	5.46488	1.5	2.01923	2.01923	2	30.0797	16.723	166.366	17.4949	482156	5.36027	857.472	404.476	2.94387	832.222	5509.28	5441.23	156484	4131.17	7110.79	995.669	45.8382
sub-SC125_ses-V1_task-Dur_run-3_bold	0.000594441	0.0133063	0	41.6951	1.2472	0.99807	0.493805	88694.3	0.124474	22	7.23684	1.94133	1.84465	2.06576	1.91358	0.0103348	-0.0116947	0.0187019	304	104	104	68	5.46256	1.5	2.01923	2.01923	2	29.741	17.045	167.714	17.8421	482426	5.51316	868.744	407.121	2.99894	830.055	5508.47	5443.88	156340	4130.35	7096.71	996.578	46.1895
sub-SC125_ses-V1_task-Dur_run-4_bold	0.000570438	0.0122525	0	40.8178	1.25055	1.00795	0.493974	86930.8	0.115668	13	4.3771	1.92916	1.83164	2.05545	1.9004	0.0102639	-0.0118092	0.0188496	297	104	104	68	5.46597	1.5	2.01923	2.01923	2	29.9466	17.4817	170.452	18.0808	482829	5.41751	884.439	413.511	3.03196	828.62	5516.49	5450.96	156064	4140.79	7110.06	997.25	48.1678
sub-SC125_ses-V1_task-Dur_run-5_bold	0.000505529	0.012723	0	41.0519	1.25162	1.0033	0.493803	89420.5	0.121986	15	5.11945	1.93366	1.8352	2.05897	1.90681	0.00971932	-0.0114796	0.0182257	293	104	104	68	5.45438	1.5	2.01923	2.01923	2	30.0007	17.0474	170.552	17.843	482873	5.54949	883.149	414.216	3.08567	828.962	5521.81	5457.1	156089	4146.05	7123.79	1000.5	47.276
sub-SC125_ses-V1_task-Dur_run-6_bold	0.000858812	0.0127269	1	41.4401	1.26434	1.00849	0.493876	86276.9	0.11552	15	4.9505	1.92988	1.83283	2.05531	1.90151	0.0114247	-0.011981	0.0186839	303	104	104	68	5.45414	1.5	2.01923	2.01923	2	29.3563	17.4683	170.796	18.132	483159	5.53135	887.821	411.68	3.04346	826.289	5509.73	5446.3	155807	4123.29	7099.05	998.559	47.1426
sub-SC125_ses-V1_task-Dur_run-7_bold	0.0013285	0.0162129	1	41.5238	1.21481	0.985382	0.493223	86031.4	0.135597	40	13.3333	1.93417	1.83194	2.06436	1.9062	0.0169803	-0.0120204	0.0183931	300	104	104	68	5.47285	1.5	2.01923	2.01923	2	29.6204	17.8061	170.491	18.14	483564	5.28333	885.876	409.971	3.16135	824.331	5520.79	5454.13	155333	4153.35	7117.05	996.576	42.4299
sub-SC125_ses-V1_task-Dur_run-8_bold	0.00141753	0.0131753	0	41.6508	1.26439	1.01595	0.493096	89799	0.120158	17	5.51948	1.92819	1.8281	2.0568	1.89968	0.0099293	-0.0112774	0.0180733	308	104	104	68	5.46229	1.5	2.01923	2.01923	2	29.8844	16.9392	169.733	17.7825	483375	5.58117	881.838	411.569	3.14042	822.425	5519.25	5453.5	155482	4148.86	7116.25	998.388	46.4157
sub-SC126_ses-V1_task-Dur_run-1_bold	0.000573675	0.0167938	0	55.1873	1.27101	1.00081	0.488298	68554.9	0.316154	208	68.8742	1.94248	1.87345	2.05516	1.89882	0.00368577	-0.0144586	0.0236039	302	104	104	68	4.94658	1.5	2.01923	2.01923	2	25.5949	14.3744	115.6	14.5828	484490	4.11589	569.956	280.345	2.5694	644.046	4012.77	3919.58	154862	3000.81	5469.67	792.379	37.432
sub-SC126_ses-V1_task-Dur_run-2_bold	0.00122673	0.0177182	0	55.5917	1.27693	1.00342	0.488993	77382.9	0.313531	223	74.3333	1.94162	1.87142	2.0521	1.90133	0.00351664	-0.014552	0.0239162	300	104	104	68	4.97429	1.5	2.01923	2.01923	2	25.1527	12.6911	117.81	13.7333	484414	4.56	583.893	285.59	2.58465	641.596	4026.44	3933	155056	3020.11	5483.06	790.664	36.8741
sub-SC126_ses-V1_task-Dur_run-3_bold	0.000310803	0.0195983	0	57.1046	1.2623	0.987538	0.488642	77811.2	0.350438	223	74.5819	1.94853	1.87186	2.05654	1.91719	0.00359947	-0.0142781	0.0231916	299	104	104	68	4.95244	1.5	2.01923	2.01923	2	24.5231	12.7335	117.151	13.6823	484809	4.46488	582.799	280.527	2.68477	638.763	4016.97	3925.56	154873	3002.49	5463.32	792.65	35.6882
sub-SC126_ses-V1_task-Dur_run-4_bold	0.000492613	0.0195833	0	57.9756	1.25794	0.991438	0.48884	73718.7	0.391508	243	78.3871	1.93733	1.86303	2.04293	1.90603	0.00265813	-0.0146654	0.0232033	310	104	104	68	5.01236	1.5	2.01923	2.01923	2	24.2809	13.3817	117.861	14.0839	484955	4.39355	585.729	282.592	2.63504	634.166	4026	3934	154481	3025.39	5467.57	784.857	35.7253
sub-SC126_ses-V1_task-Dur_run-5_bold	0.000359027	0.0233315	0	59.4865	1.26307	0.982394	0.489156	54968.4	0.391874	231	77.5168	1.95054	1.88301	2.06032	1.90829	0.00289026	-0.014175	0.0239041	298	104	104	68	5.03076	1.5	2.01923	2.01923	2	25.1118	17.4678	117.695	16.3087	484947	3.36242	579.435	278.654	2.70522	627.151	4015.68	3924.61	154701	3017.52	5446.55	780.12	33.0189
sub-SC126_ses-V1_task-Dur_run-6_bold	0.00046917	0.0204873	0	58.7884	1.25858	0.99162	0.488558	62270	0.394333	233	80.6228	1.93883	1.86865	2.05142	1.89642	0.00362705	-0.0141028	0.0235935	289	104	104	68	5.02275	1.5	2.01923	2.01923	2	25.648	16.0829	116.935	15.3426	485026	3.3218	577.135	279.214	2.61577	629.731	4007.08	3920.34	154569	3001.84	5429.01	780.513	34.7933
sub-SC126_ses-V1_task-Dur_run-7_bold	0.000662963	0.0219115	0	58.3677	1.2354	0.9927	0.48829	60856.7	0.402869	237	79.798	1.94175	1.87471	2.05402	1.89651	0.00365279	-0.0136451	0.023655	297	104	104	68	5.00604	1.5	2.01923	2.01923	2	24.9987	16.1239	116.523	15.5455	484997	3.61279	570.211	278.802	2.67354	624.805	4012.42	3923.37	154627	3005.47	5446.13	783.725	33.6819
sub-SC126_ses-V1_task-Dur_run-8_bold	0.000779197	0.0259461	0	59.5025	1.21232	0.985131	0.488241	60409.3	0.446351	240	80.2676	1.95543	1.8828	2.06632	1.91718	0.00354764	-0.0134897	0.0240311	299	104	104	68	5.0131	1.5	2.01923	2.01923	2	24.7148	16.378	116.443	15.6054	485129	3.36789	571.04	275.977	2.67632	624.706	4011.09	3920.24	154373	3009.1	5441.25	781.996	31.2955
sub-SC129_ses-V1_task-Dur_run-1_bold	0.00122492	0.0239606	1	53.9412	1.35957	1.00016	0.506211	71833.5	0.189844	130	42.0712	1.79005	1.7229	1.92019	1.72707	0.0130394	-0.00363417	0.0240744	309	104	104	68	5.90823	1.5	2.01923	2.01923	2	20.9218	16.9132	156.87	17.2265	474064	4.44013	849.251	388.795	3.78637	665.256	4763.14	4740.52	163105	3624.9	5962.61	802.356	37.0612
sub-SC129_ses-V1_task-Dur_run-2_bold	0.00567061	0.0345495	0	54.2023	1.33242	1.02367	0.506159	77750	0.225598	133	45.0847	1.80307	1.7249	1.92667	1.75765	0.0260908	-0.00355116	0.0228792	295	104	104	68	6.00581	1.5	2.01923	2.01923	2	21.8365	15.2231	159.405	16.6441	474802	5.46119	863.976	394.329	3.72734	661.407	4782.7	4754.55	162335	3661.21	5980.95	791.657	31.0186
sub-SC129_ses-V1_task-Dur_run-3_bold	0.000824684	0.031245	1	52.4392	1.28681	0.979714	0.504259	77917.6	0.198255	122	40.5316	1.79169	1.72039	1.91823	1.73643	0.0184529	-0.00208786	0.0235184	301	104	104	68	5.95217	1.5	2.01923	2.01923	2	22.249	15.8358	156.474	16.6512	475816	4.71096	838.317	389.727	3.78775	664.29	4789.55	4762.8	161693	3647.16	5990.15	800.177	33.0063
sub-SC129_ses-V1_task-Dur_run-4_bold	0.00117542	0.0371925	0	55.005	1.23402	0.965794	0.503991	84044.4	0.244645	164	55.2189	1.82882	1.74519	1.95736	1.78391	0.0209595	-0.0012466	0.0234331	297	104	104	68	5.92161	1.5	2.01923	2.01923	2	22.7405	14.5465	153.866	16.0471	475519	5.24916	816.727	385.178	3.78061	666.674	4784.36	4762.51	162194	3634.21	5985.05	804.257	30.136
sub-SC129_ses-V1_task-Dur_run-5_bold	0.00428581	0.0398311	0	55.6702	1.23184	0.994189	0.502983	70281	0.302137	140	48.11	1.81454	1.74154	1.93959	1.76248	0.0361161	0.000544449	0.0237796	291	104	104	68	5.99431	1.5	2.01923	2.01923	2	23.4644	17.9135	151.941	17.5704	476215	3.61856	796.895	380.278	3.93781	659.06	4784.54	4761.84	161437	3642.49	5977.22	794.39	27.9476
sub-SC129_ses-V1_task-Dur_run-6_bold	0.00148488	0.0251875	0	52.7336	1.30091	1.00797	0.501656	94827.5	0.200196	118	39.7306	1.78326	1.71113	1.91135	1.72731	0.0195482	0.000744127	0.0248454	297	104	104	68	5.93738	1.5	2.01923	2.01923	2	24.1504	13.1987	147.456	15.165	476169	5.18855	784.31	376.897	3.88763	666.185	4794.41	4772.61	161718	3650.06	5993.34	803.823	35.6089
sub-SC129_ses-V1_task-Dur_run-7_bold	0.00161786	0.0262871	0	53.5245	1.28458	1.00671	0.500993	92751	0.221025	138	46.1538	1.79731	1.72461	1.92781	1.73951	0.0266904	0.00167363	0.0252853	299	104	104	68	5.94098	1.5	2.01923	2.01923	2	25.0259	13.5343	145.686	15.3094	476464	4.79599	769.257	375.187	3.82259	665.346	4786.64	4768.27	161544	3632.27	5979.09	802.604	34.8497
sub-SC129_ses-V1_task-Dur_run-8_bold	0.00148562	0.0251582	0	52.3305	1.30618	1.01758	0.501136	95559.3	0.200779	119	39.7993	1.78751	1.71811	1.9171	1.72731	0.017651	0.00193004	0.0250684	299	104	104	68	5.92412	1.5	2.01923	2.01923	2	24.387	13.0459	146.425	15.1171	476569	5.20401	772.884	376.178	3.88594	662.822	4779.03	4763.23	161553	3620.05	5973.59	804.038	35.4983
sub-SC130_ses-V1_task-Dur_run-1_bold	0.000806977	0.0337284	0	58.6859	1.17536	0.996018	0.489506	66893.7	0.415918	231	76.7442	1.87732	1.77791	2.01227	1.84179	0.00831031	-0.0121737	0.0172152	301	104	104	68	6.60538	1.5	2.01923	2.01923	2	25.2965	13.1365	99.9381	14.1395	483759	4.57807	480.781	246.057	2.32696	527.895	3790.98	3772	155629	2962.23	4698.49	571.047	31.1166
sub-SC130_ses-V1_task-Dur_run-2_bold	0.00128936	0.0425394	0	60.8896	1.16716	0.997119	0.49058	58294.6	0.538067	268	89.6321	1.89633	1.7906	2.04363	1.85477	0.0192607	-0.0121124	0.0182273	299	104	104	68	6.66899	1.5	2.01923	2.01923	2	24.3167	14.826	100.673	15.1171	483411	4.34114	479.778	244.554	2.22443	522.526	3775.88	3756.38	155831	2960.3	4676.15	563.26	27.1461
sub-SC130_ses-V1_task-Dur_run-3_bold	0.0020001	0.0380122	1	61.2128	1.18475	1.01257	0.490297	67399.2	0.535105	272	89.1803	1.90384	1.80508	2.05138	1.85505	0.0197099	-0.0120385	0.0189064	305	104	104	68	6.56635	1.5	2.01923	2.01923	2	23.8528	12.8865	100.389	14.0197	483567	4.67541	482.769	242.104	2.54872	524.36	3767.94	3750.34	156039	2942.63	4671.16	571.144	28.4691
sub-SC130_ses-V1_task-Dur_run-4_bold	0.00177913	0.0390965	1	62.7561	1.1896	1.0161	0.489265	66653.7	0.546759	267	89.5973	1.91399	1.81316	2.06205	1.86677	0.0119036	-0.0111488	0.0188231	298	104	104	68	6.61798	1.5	2.01923	2.01923	2	24.7648	12.8509	97.3076	14.0235	483658	4.72483	463.199	236.605	2.31459	522.125	3759.14	3741.14	155851	2938.71	4659.44	565.297	28.504
sub-SC130_ses-V1_task-Dur_run-5_bold	0.00270234	0.0366842	0	61.8346	1.19611	1.03855	0.489283	68851.6	0.588339	266	88.9632	1.90739	1.81077	2.0572	1.85419	0.0148211	-0.0106715	0.0187454	299	104	104	68	6.56669	1.5	2.01923	2.01923	2	24.3142	12.8228	97.9317	13.8528	483559	4.47157	464.101	236.8	2.43815	521.881	3757.49	3738.19	155907	2931.82	4663.44	569.264	28.8796
sub-SC130_ses-V1_task-Dur_run-6_bold	0.00156487	0.0411433	0	59.1658	1.1573	0.996987	0.489067	67146	0.478732	263	84.8387	1.91135	1.80458	2.05199	1.87749	0.0134145	-0.0105166	0.0189418	310	104	104	68	6.61622	1.5	2.01923	2.01923	2	25.1174	12.9178	98.8863	14.1194	484140	4.76129	466.424	240.927	2.49022	523.545	3786.6	3767.95	155559	2963.14	4687.46	569.501	28.0332
sub-SC130_ses-V1_task-Dur_run-7_bold	0.00230837	0.037956	0	57.8938	1.17491	1.01746	0.487517	68546.2	0.460823	237	82.0069	1.90118	1.8033	2.0304	1.86984	0.0131976	-0.00980086	0.0181188	289	104	104	68	6.67652	1.5	2.01923	2.01923	2	26.5767	12.7329	97.6481	13.9827	485189	4.74394	456.894	238.124	2.18391	522.332	3782.83	3764.58	154648	2962.23	4683.74	563.851	28.962
sub-SC130_ses-V1_task-Dur_run-8_bold	0.00257569	0.0383949	0	58.3266	1.14878	1.00089	0.486856	72730.8	0.492655	261	85.8553	1.90795	1.80802	2.03642	1.87942	0.0170027	-0.0081088	0.0195259	304	104	104	68	6.63312	1.5	2.01923	2.01923	2	27.1785	12.2412	94.3507	13.5724	484832	4.51974	437.171	233.693	2.4353	523.242	3790.31	3770.68	155143	2963.71	4691.2	568.461	28.5219
sub-SC131_ses-V1_task-Dur_run-1_bold	0.00029429	0.0174863	2	45.1276	1.25958	0.987878	0.438932	113409	0.124484	21	6.93069	1.81398	1.75132	1.96598	1.72464	0.00890457	-0.0124622	0.0211246	303	104	104	68	5.64609	1.5	2.01923	2.01923	2	39.3777	8.93476	87.5173	12.8779	515656	5.62376	424.31	252.457	3.63311	620.853	4377.89	4368.73	128246	3233.52	5522.1	773.758	41.0404
sub-SC131_ses-V1_task-Dur_run-2_bold	0.000625119	0.0179506	0	43.1168	1.2428	1.00185	0.43995	111430	0.116983	24	8.13559	1.81429	1.75458	1.96913	1.71917	0.0132991	-0.0127378	0.0214782	295	104	104	68	5.62597	1.5	2.01923	2.01923	2	37.7495	9.4384	91.0185	13.0576	515756	5.35932	444.87	261.36	3.69408	620.361	4393.11	4385.51	128202	3236.44	5544.81	779.509	40.2112
sub-SC131_ses-V1_task-Dur_run-3_bold	0.00190939	0.0259045	0	46.1585	1.25475	0.998287	0.43986	108784	0.155434	68	22.973	1.83039	1.75927	1.99044	1.74147	0.0187602	-0.0123724	0.0210273	296	104	104	68	5.68819	1.5	2.01923	2.01923	2	39.043	9.96249	89.1278	13.1554	515515	5.00676	429.194	255.789	3.55549	616.527	4383.36	4375	128210	3236.58	5526.7	769.135	34.5794
sub-SC131_ses-V1_task-Dur_run-4_bold	0.00305303	0.032348	0	47.6855	1.19347	0.985617	0.439581	104243	0.217979	111	37.3737	1.84169	1.77176	2.00317	1.75013	0.0389799	-0.0123516	0.0214419	297	104	104	68	5.67958	1.5	2.01923	2.01923	2	38.9332	10.5629	89.3084	13.431	516001	4.70707	431.495	253.073	3.52663	613.036	4377.5	4372.91	127792	3223.67	5516.06	769.934	30.1827
sub-SC131_ses-V1_task-Dur_run-5_bold	0.000943019	0.0316753	0	47.2424	1.19925	0.981014	0.438681	108484	0.193528	115	37.3377	1.82807	1.75421	1.98549	1.74451	0.0201378	-0.0118538	0.0203665	308	104	104	68	5.64219	1.5	2.01923	2.01923	2	39.9026	9.76688	87.3228	13.1753	515941	5.28896	417.562	250.82	3.84363	608.221	4368.36	4366.94	127924	3205.82	5496.49	773.977	31.661
sub-SC131_ses-V1_task-Dur_run-6_bold	0.00387358	0.0305874	0	47.0839	1.1943	1.00178	0.43674	111698	0.219245	98	32.7759	1.83419	1.76042	1.99049	1.75164	0.0358449	-0.011562	0.018524	299	104	104	68	5.72886	1.5	2.01923	2.01923	2	40.6457	9.86253	84.9289	13.0435	516828	4.8194	398.045	245.853	3.58599	614.01	4396.53	4391.59	127269	3246.57	5531.89	766.569	30.9827
sub-SC131_ses-V1_task-Dur_run-7_bold	0.00456901	0.0255116	0	45.5703	1.23387	1.01866	0.434493	120445	0.181896	75	24.7525	1.80861	1.73619	1.94711	1.74253	0.0412977	-0.011213	0.0157275	303	104	104	68	5.72147	1.5	2.01923	2.01923	2	41.7825	8.68032	84.2268	12.6535	518374	5.47855	397.625	246.227	3.65788	616.019	4426.88	4417.96	126078	3287.46	5574.26	772.17	33.481
sub-SC131_ses-V1_task-Dur_run-8_bold	0.00120297	0.0348478	0	46.5293	1.16608	0.976599	0.43557	111913	0.219183	106	36.1775	1.84331	1.76698	1.98147	1.78147	0.0176888	-0.0118863	0.0147234	293	104	104	68	5.7211	1.5	2.01923	2.01923	2	39.5739	9.79125	85.9198	13.1604	518272	5.17065	411.136	245.596	3.71222	612.8	4424.1	4414.83	126065	3275.92	5568.07	771.671	30.1686
sub-SC132_ses-V1_task-Dur_run-1_bold	0.000677741	0.0227589	0	41.2948	1.18836	0.998361	0.432248	125440	0.157	96	31.8937	1.81937	1.73357	1.97433	1.75023	0.00322684	-0.0124798	0.0163905	301	104	104	68	6.18844	1.5	2.01923	2.01923	2	34.5018	9.4128	95.541	12.8704	522700	5.21595	482.256	276.428	3.63285	611.93	4619.5	4592.92	122033	3568.88	5754.11	742.174	41.2347
sub-SC132_ses-V1_task-Dur_run-2_bold	0.000722785	0.0196784	0	39.9864	1.195	1.00155	0.432186	125462	0.149293	52	17.4497	1.80705	1.72452	1.95088	1.74575	0.00474288	-0.0124994	0.0161729	298	104	104	68	6.19246	1.5	2.01923	2.01923	2	35.6681	9.65682	95.8063	12.9295	522787	4.88926	483.18	279.587	3.63858	616.27	4632.47	4603.56	122035	3585.35	5768.34	743.41	43.1193
sub-SC132_ses-V1_task-Dur_run-3_bold	0.00117477	0.0249636	2	40.7659	1.19057	0.992973	0.430959	120779	0.151075	71	23.2026	1.82893	1.73607	1.97965	1.77107	0.00424902	-0.011427	0.0164947	306	104	104	68	6.22025	1.5	2.01923	2.01923	2	34.549	10.0802	93.1441	13.1879	523178	4.90196	460.293	270.755	3.59644	618.138	4634.14	4604.26	121808	3594.72	5773.89	740.202	38.7044
sub-SC132_ses-V1_task-Dur_run-4_bold	0.000627805	0.025077	10	39.2031	1.1421	0.977072	0.431268	120809	0.156812	71	24.7387	1.8282	1.73388	1.98145	1.76927	0.00286756	-0.0115547	0.0165076	287	104	104	68	6.22655	1.5	2.01923	2.01923	2	34.9263	10.7915	93.8766	13.2091	523032	3.78049	465.402	271.681	3.5112	615.941	4639.38	4609.37	121975	3600.02	5779.48	740.273	38.4302
sub-SC132_ses-V1_task-Dur_run-5_bold	0.00158235	0.0248164	0	35.3513	1.11307	1.00579	0.431072	134448	0.162761	96	31.3725	1.83683	1.74447	1.98841	1.7776	0.0029504	-0.0115782	0.0163947	306	104	104	68	6.21264	1.5	2.01923	2.01923	2	34.37	8.8084	92.8344	12.4902	522689	5.17647	463.228	269.406	3.58215	616.752	4636.65	4607.51	122207	3592.94	5779.69	741.632	38.5025
sub-SC132_ses-V1_task-Dur_run-6_bold	0.00218657	0.0254	0	35.4734	1.07627	0.977691	0.431608	125563	0.160081	94	31.3333	1.83654	1.74136	1.98501	1.78326	0.0069561	-0.0121014	0.0161767	300	104	104	68	6.22145	1.5	2.01923	2.01923	2	36.1916	9.7061	95.1716	12.9533	522948	4.91333	476.017	276.044	3.54452	617.588	4641.8	4614.45	122024	3592.13	5780.26	741.697	37.5932
sub-SC132_ses-V1_task-Dur_run-7_bold	0.000992326	0.0215157	1	35.6484	1.11245	0.996018	0.43042	126019	0.171904	119	41.3194	1.82195	1.72441	1.97592	1.76551	0.00448456	-0.0112622	0.0169726	288	104	104	68	6.22494	1.5	2.01923	2.01923	2	35.0607	9.73987	92.1739	12.9132	523091	4.76042	456.84	269.227	3.54869	621.226	4643.82	4614.24	121806	3605.15	5787.44	741.248	40.6772
sub-SC132_ses-V1_task-Dur_run-8_bold	0.00245031	0.023442	1	35.8548	1.13738	1.02028	0.430371	136688	0.162652	96	33.5664	1.82988	1.7341	1.9868	1.76873	0.00619912	-0.0110585	0.017713	286	104	104	68	6.22641	1.5	2.01923	2.01923	2	34.568	8.62087	91.6858	12.3706	523115	5.22378	456.992	264.259	3.56791	617.066	4633.78	4603.75	121936	3589.85	5774.3	739.388	39.4957
sub-SC134_ses-V1_task-Dur_run-1_bold	0.00160248	0.0201721	0	47.0691	1.24156	1.02751	0.473446	82394.8	0.183833	126	41.7219	1.85161	1.76692	1.96577	1.82214	0.0358769	-0.00538091	0.0226967	302	104	104	68	5.90913	1.5	2.01923	2.01923	2	34.3094	12.9605	128.229	14.3278	501176	4.67881	688.237	328.824	3.26301	577.152	4132.38	4125.97	140442	3075.83	5180.51	698.235	38.4201
sub-SC134_ses-V1_task-Dur_run-2_bold	0.000530101	0.0189553	0	46.6274	1.22256	1.00168	0.473801	77215.3	0.164958	96	32.4324	1.84538	1.76222	1.95996	1.81397	0.019756	-0.00545002	0.0233312	296	104	104	68	5.93296	1.5	2.01923	2.01923	2	33.9165	14.0196	130.359	14.8784	501539	4.28378	699.344	331.595	3.28729	579.397	4150.18	4141.11	140095	3100.63	5198.81	697.982	39.4868
sub-SC134_ses-V1_task-Dur_run-3_bold	0.000626107	0.0177605	0	46.6219	1.22719	1.01353	0.473869	81220.3	0.175761	116	38.9262	1.84351	1.7607	1.95601	1.81384	0.0119739	-0.0053436	0.0235232	298	104	104	68	5.93415	1.5	2.01923	2.01923	2	35.6836	13.3434	131.081	14.5336	501572	4.59396	703.597	334.096	3.29987	581.051	4159.73	4148.85	140164	3110.13	5213.73	699.146	40.8859
sub-SC134_ses-V1_task-Dur_run-4_bold	0.000415638	0.0184356	0	45.7291	1.22152	1.00631	0.474847	81170.3	0.170427	114	38.255	1.85216	1.77291	1.96285	1.82072	0.00755401	-0.00495894	0.0233593	298	104	104	68	5.92222	1.5	2.01923	2.01923	2	33.1728	12.9603	132.484	14.4933	501138	4.89597	714.947	334.536	3.21869	580.411	4150.92	4143.05	140464	3089.22	5201.67	699.575	39.7626
sub-SC134_ses-V1_task-Dur_run-5_bold	0.000446536	0.0199643	0	45.1325	1.21732	1.00785	0.475359	76551.2	0.167415	104	33.9869	1.83496	1.75552	1.94693	1.80244	0.0334287	-0.00484069	0.0228172	306	104	104	68	5.94007	1.5	2.01923	2.01923	2	30.6692	13.9636	133.529	14.9183	501400	4.53922	722.314	332.766	3.37301	571.165	4133.87	4127.84	140031	3080.4	5172.81	694.912	38.3082
sub-SC134_ses-V1_task-Dur_run-6_bold	0.000817467	0.0194364	0	45.291	1.21546	1.00844	0.475111	73616.7	0.165752	94	30.9211	1.83416	1.75204	1.94563	1.80481	0.0289521	-0.00440427	0.0226426	304	104	104	68	5.97073	1.5	2.01923	2.01923	2	31.8437	14.7187	133.175	15.1513	501653	3.98355	717.278	335.093	3.27562	568.364	4123.46	4119.58	139967	3077.12	5155.68	689.961	38.827
sub-SC134_ses-V1_task-Dur_run-7_bold	0.00109895	0.0201903	0	45.3651	1.21398	1.00842	0.476034	75321.2	0.1602	80	27.027	1.84518	1.76322	1.95607	1.81625	0.019425	-0.00438363	0.0235009	296	104	104	68	5.9589	1.5	2.01923	2.01923	2	31.5419	13.9645	134.641	14.9662	501194	4.67905	724.439	336.111	3.29729	572.686	4131.56	4126.5	140397	3080.39	5168.57	692.491	37.9277
sub-SC134_ses-V1_task-Dur_run-8_bold	0.000426	0.0170009	0	44.579	1.20438	0.999471	0.47583	78742.4	0.152036	69	23	1.83774	1.76195	1.94622	1.80505	0.00767002	-0.00438625	0.0243005	300	104	104	68	5.95114	1.5	2.01923	2.01923	2	32.0842	13.3582	134.412	14.6433	501395	4.75333	724.736	335.636	3.2354	574.058	4127.37	4121.56	140275	3077.31	5164.52	692.564	40.93
sub-SC136_ses-V1_task-Dur_run-1_bold	0.0022067	0.0226089	0	53.8063	1.37162	1.00068	0.516076	85150.3	0.13105	39	12.8713	1.84653	1.77397	1.95935	1.80628	0.0153977	-0.0164392	0.0281539	303	104	104	68	5.27189	1.5	2.01923	2.01923	2	38.3579	18.946	141.489	18.6304	454767	4.65017	688.156	367.052	2.14544	1003.24	5739.38	5681.97	179746	4251.38	7456.98	1077.78	35.2009
sub-SC136_ses-V1_task-Dur_run-2_bold	0.00419853	0.0198172	0	53.1745	1.42028	1.04528	0.515823	91951.8	0.117666	39	13.3562	1.84419	1.77221	1.9557	1.80466	0.0188436	-0.0162244	0.0278213	292	104	104	68	5.25153	1.5	2.01923	2.01923	2	38.9458	17.2632	141.897	17.9315	454992	5.23973	696.624	371.14	2.16588	1012.62	5751.25	5697.66	179851	4253.18	7474.65	1084.95	37.2302
sub-SC136_ses-V1_task-Dur_run-3_bold	0.00133308	0.0218534	0	53.4098	1.34768	0.994376	0.51571	90998.1	0.150181	65	22.0339	1.84976	1.7743	1.96405	1.81092	0.0171492	-0.0159935	0.0282571	295	104	104	68	5.29292	1.5	2.01923	2.01923	2	37.9604	17.364	141.594	18.0542	455207	5.27797	695.158	369.111	2.08038	1012.89	5766.48	5711.45	179430	4276.49	7484.63	1079.07	35.6594
sub-SC136_ses-V1_task-Dur_run-4_bold	0.00210328	0.0217506	0	53.0381	1.38546	1.01544	0.516613	84636.1	0.119774	43	14.3813	1.85838	1.78759	1.97476	1.81278	0.0233202	-0.0160359	0.0279338	299	104	104	68	5.25949	1.5	2.01923	2.01923	2	37.439	19.0209	146.445	18.7258	455118	4.60201	720.754	379.041	2.03095	1017.19	5768.39	5715.48	179833	4265.69	7500.12	1086.7	35.3248
sub-SC136_ses-V1_task-Dur_run-5_bold	0.00260216	0.0292981	0	53.7549	1.30444	0.974668	0.516695	89431.7	0.152942	57	18.6885	1.86814	1.78585	1.98118	1.8374	0.0139488	-0.0164486	0.0275964	305	104	104	68	5.30461	1.5	2.01923	2.01923	2	35.3264	17.344	147.037	18.0918	455507	5.4918	721.922	376.424	2.10375	1006.25	5759.57	5706.77	179384	4275.12	7472.36	1075.81	31.1535
sub-SC136_ses-V1_task-Dur_run-6_bold	0.00422969	0.0279921	0	54.0928	1.36205	1.02692	0.517472	84456.1	0.167969	60	20.4082	1.87374	1.79065	1.99435	1.83621	0.0179576	-0.0165164	0.0291241	294	104	104	68	5.29385	1.5	2.01923	2.01923	2	36.4805	18.0736	147.77	18.6224	455140	5.47619	729.337	376.305	2.01474	1010.75	5751.17	5699.98	179680	4257.47	7464.17	1076.71	31.0333
sub-SC136_ses-V1_task-Dur_run-7_bold	0.00311685	0.0262837	0	53.58	1.34791	1.00682	0.517503	80801.4	0.155715	47	15.5629	1.87063	1.79245	1.99013	1.82932	0.0165611	-0.0165596	0.0289326	302	104	104	68	5.28032	1.5	2.01923	2.01923	2	36.3315	18.8565	148.895	19.0397	455189	5.27815	739.579	378.004	2.01876	1013.68	5762.16	5707.48	179647	4265.63	7488.76	1080.89	32.7621
sub-SC136_ses-V1_task-Dur_run-8_bold	0.00168327	0.0156056	0	51.547	1.393	1.01782	0.516919	84618.9	0.102063	29	9.66667	1.82523	1.76053	1.9396	1.77555	0.0205636	-0.0165878	0.0278477	300	104	104	68	5.25295	1.5	2.01923	2.01923	2	36.1422	18.5078	149.841	18.7167	455481	5.13333	750.91	385.176	2.13669	1015.52	5757.87	5705.54	179401	4261.53	7477.42	1086.16	41.878
sub-SC140_ses-V1_task-Dur_run-1_bold	0.000526304	0.0154159	0	47.7306	1.34639	0.996097	0.49438	88442.7	0.129599	21	6.93069	1.9131	1.84205	2.02374	1.8735	0.00824285	-0.013176	0.0288944	303	104	104	68	5.25272	1.5	2.01923	2.01923	2	26.0787	16.1178	139.244	17.2046	476387	5.10231	712.314	348.075	2.76659	829.146	5302.72	5223.94	162541	3975.29	7007.22	994.519	41.6704
sub-SC140_ses-V1_task-Dur_run-2_bold	0.000653553	0.0196016	0	46.3901	1.28033	0.976544	0.495284	80620.3	0.142868	54	17.7632	1.92685	1.84665	2.04417	1.88972	0.00893312	-0.0129486	0.0294671	304	104	104	68	5.2997	1.5	2.01923	2.01923	2	25.5073	17.8205	141.335	17.9934	476292	4.43421	722.464	349.32	2.72689	825.688	5287.97	5209.02	162561	3971.68	6971.19	982.888	38.0148
sub-SC140_ses-V1_task-Dur_run-3_bold	0.0015067	0.0167103	0	46.0052	1.29995	1.01418	0.495637	94972.7	0.151838	56	18.6667	1.91488	1.83959	2.03123	1.87383	0.0172899	-0.0136058	0.0302446	300	104	104	68	5.29048	1.5	2.01923	2.01923	2	24.6451	14.7272	142.873	16.6	476269	5.77	736.911	354.673	2.73784	827.324	5300.82	5221.93	162646	3981.45	6993.88	987.041	39.768
sub-SC140_ses-V1_task-Dur_run-4_bold	0.00106526	0.020566	0	46.2117	1.27951	1.00033	0.495978	89766.8	0.163591	82	27.9863	1.91821	1.8393	2.0418	1.87353	0.0218102	-0.0136825	0.0307061	293	104	104	68	5.31535	1.5	2.01923	2.01923	2	24.6701	15.7824	145.008	17.0512	476573	5.37884	745.447	356.917	2.75813	822.206	5297.39	5218.88	162445	3984.21	6976.08	981.848	36.3623
sub-SC140_ses-V1_task-Dur_run-5_bold	0.00140407	0.0197322	0	46.5966	1.2983	1.01595	0.495542	89623	0.146542	52	17.5084	1.91524	1.84124	2.03216	1.87231	0.0158664	-0.0131779	0.029996	297	104	104	68	5.31801	1.5	2.01923	2.01923	2	25.0101	16.0241	143.294	17.0673	476617	4.9596	734.891	354.148	2.77291	819.015	5292.69	5213.76	162307	3980.87	6968.22	980.395	37.2701
sub-SC140_ses-V1_task-Dur_run-6_bold	0.00146832	0.0276405	0	45.7346	1.22201	0.986334	0.497135	73135.7	0.190199	87	29.8969	1.95011	1.86168	2.07678	1.91188	0.0214792	-0.0133949	0.032	291	104	104	68	5.35953	1.5	2.01923	2.01923	2	23.9442	18.9172	145.149	18.7732	476162	4.50515	740.809	352.75	2.67575	811.918	5285.74	5207.72	162716	3982.79	6949.98	971.673	31.4465
sub-SC140_ses-V1_task-Dur_run-7_bold	0.00137283	0.0247966	0	45.8317	1.23275	0.990967	0.496367	78843.2	0.18082	88	29.3333	1.93299	1.84674	2.05533	1.89691	0.0200963	-0.0130019	0.0323735	300	104	104	68	5.32537	1.5	2.01923	2.01923	2	23.8705	17.6084	145.418	18.13	476592	4.96333	744.559	354.708	2.77967	811.537	5271.3	5197.16	162356	3962.46	6936.19	975.923	33.2161
sub-SC140_ses-V1_task-Dur_run-8_bold	0.0037065	0.0249789	0	46.7455	1.28593	1.02694	0.496184	87784.9	0.169127	76	25.5892	1.92027	1.83612	2.04881	1.87589	0.0176252	-0.0132908	0.0317787	297	104	104	68	5.34879	1.5	2.01923	2.01923	2	24.1005	16.2088	144.701	17.1886	476737	5.11111	736.842	352.914	2.70973	809.076	5262.98	5184.23	162235	3952.56	6913.88	969.231	33.4846
sub-SC142_ses-V1_task-Dur_run-1_bold	0.000555795	0.0145687	2	42.9098	1.24823	1.00333	0.474627	90009.5	0.0835481	7	2.31788	1.88381	1.79686	2.04267	1.81191	0.00593348	-0.0153358	0.0231185	302	104	104	68	5.30461	1.5	2.01923	2.01923	2	31.8518	15.3562	152.757	16.0993	498422	4.67219	771.724	396.502	3.04904	748.385	4960.99	4904.78	142297	3652.71	6416.72	924.623	41.8708
sub-SC142_ses-V1_task-Dur_run-2_bold	0.000457974	0.0133911	0	42.7948	1.25525	1.00844	0.47522	97469.8	0.0770291	7	2.28758	1.88453	1.79692	2.04244	1.81424	0.00781663	-0.0150123	0.0235794	306	104	104	68	5.27241	1.5	2.01923	2.01923	2	31.9262	13.7674	153.526	15.4673	498160	5.46062	776.503	396.482	3.1211	749.155	4953.86	4899.02	142721	3633.5	6401.65	929.177	43.1
sub-SC142_ses-V1_task-Dur_run-3_bold	0.000481773	0.0131272	0	43.7648	1.26343	1.00506	0.475449	96742.9	0.0831019	8	2.67559	1.88088	1.79482	2.03938	1.80845	0.00750467	-0.0150456	0.0237886	299	104	104	68	5.29078	1.5	2.01923	2.01923	2	32.6623	13.7946	153.416	15.505	498062	5.49833	782.642	395.004	3.04375	748.521	4947.82	4896.62	142716	3627.21	6386.64	925.498	43.5817
sub-SC142_ses-V1_task-Dur_run-4_bold	0.00195192	0.0177248	0	43.8073	1.23086	0.997537	0.476382	75868.4	0.0984662	11	3.7037	1.89545	1.8066	2.05721	1.82255	0.0140844	-0.0154943	0.0236099	297	104	104	68	5.32537	1.5	2.01923	2.01923	2	31.0049	18.1257	157.597	17.5859	498391	3.75084	800.754	399.412	2.95739	748.854	4960.92	4907.06	142460	3649.35	6398.28	921.446	37.5485
sub-SC142_ses-V1_task-Dur_run-5_bold	0.000487661	0.0132616	0	42.8406	1.24807	1.00516	0.476055	94823.2	0.0827844	2	0.677966	1.87787	1.78906	2.0451	1.79946	0.00801286	-0.0154907	0.0237305	295	104	104	68	5.29283	1.5	2.01923	2.01923	2	31.0843	14.0897	157.335	15.7	498290	5.47458	803.365	402.664	3.09589	751.327	4963.24	4912.04	142591	3648.62	6410.58	928.053	43.2969
sub-SC142_ses-V1_task-Dur_run-6_bold	0.000636869	0.0140089	0	43.5819	1.25829	1.00438	0.476286	86564.2	0.085128	6	2.0202	1.88422	1.79569	2.04938	1.80758	0.00575873	-0.0153926	0.0231731	297	104	104	68	5.29363	1.5	2.01923	2.01923	2	31.367	15.8144	157.455	16.4579	498212	4.72054	804.201	401.278	3.03934	751.031	4965.89	4915.21	142673	3641.81	6417.94	928.511	42.0443
sub-SC142_ses-V1_task-Dur_run-7_bold	0.000730361	0.0129913	0	44.6483	1.28645	1.0138	0.475557	92309.3	0.0790792	11	3.60656	1.87777	1.78969	2.04345	1.80017	0.0122348	-0.0154086	0.0232218	305	104	104	68	5.28934	1.5	2.01923	2.01923	2	32.3923	14.5392	156.049	15.9607	498549	5.40984	799.035	397.975	3.07	750.795	4966.55	4916.15	142377	3643.53	6414.37	929.442	44.0329
sub-SC142_ses-V1_task-Dur_run-8_bold	0.000702345	0.0143742	0	44.9783	1.27183	1.00644	0.475802	92766.4	0.0843752	10	3.44828	1.87224	1.78457	2.03867	1.79349	0.00806525	-0.0155569	0.022221	290	104	104	68	5.28867	1.5	2.01923	2.01923	2	31.9541	14.4375	157.277	15.9	498604	5.43448	805.622	401.238	3.07757	748.793	4969.85	4915.95	142456	3654.45	6425.23	929.52	42.0144
sub-SC143_ses-V1_task-Dur_run-1_bold	0.000681809	0.0137163	0	44.6262	1.19668	1.00435	0.488452	100058	0.137517	57	18.75	1.78295	1.73275	1.90035	1.71574	0.0108601	-0.0092984	0.0410273	304	104	104	68	4.9946	1.5	2.01923	2.01923	2	18.3212	13.163	180.879	15.2368	491024	5.21711	1088.51	439.342	2.85688	805.553	4960.74	4908.28	147240	3573.85	6525.52	982.715	40.4439
sub-SC143_ses-V1_task-Dur_run-2_bold	0.000486053	0.0161433	0	43.8618	1.16568	0.997889	0.489089	104649	0.144285	68	22.3684	1.7867	1.72958	1.90574	1.72477	0.00741638	-0.00899397	0.0410071	304	104	104	68	5.01533	1.5	2.01923	2.01923	2	17.7878	12.1486	182.826	14.8454	491175	5.78618	1102.15	440.348	2.86325	803.453	4965.24	4911.31	147173	3579.07	6517.72	979.256	38.4869
sub-SC143_ses-V1_task-Dur_run-3_bold	0.00122376	0.0170015	1	45.4887	1.18346	1.01321	0.489698	98195.8	0.188422	120	41.3793	1.78129	1.72061	1.90198	1.72128	0.00512403	-0.0100399	0.0399482	290	104	104	68	4.99079	1.5	2.01923	2.01923	2	17.1314	13.4303	186.735	15.2828	491450	4.93103	1127.99	446.613	2.85003	801.362	4968.85	4914.36	147125	3571.4	6544.13	984.681	37.1467
sub-SC143_ses-V1_task-Dur_run-4_bold	0.000720341	0.0165591	0	44.8424	1.15866	0.996623	0.489626	96191.6	0.193681	132	45.0512	1.77863	1.7257	1.89712	1.71307	0.00468952	-0.0108736	0.0395912	293	104	104	68	4.98504	1.5	2.01923	2.01923	2	16.923	13.8317	186.938	15.4829	491526	4.7645	1133.73	444.22	2.85707	802.916	4971.07	4916.11	147010	3568.34	6549.34	986.169	37.3832
sub-SC143_ses-V1_task-Dur_run-5_bold	0.000546735	0.01881	0	45.4818	1.14408	0.988448	0.490216	92526.8	0.197216	121	41.1565	1.7823	1.73189	1.89129	1.72371	0.00545573	-0.010626	0.0392425	294	104	104	68	4.96687	1.5	2.01923	2.01923	2	16.6238	14.0948	188.955	15.7245	491612	4.91156	1145.99	447.065	2.81699	802.388	4960.23	4907.49	147012	3546.71	6531.21	988.042	35.4838
sub-SC143_ses-V1_task-Dur_run-6_bold	0.00169312	0.0179619	0	44.1045	1.16722	1.01306	0.490198	98277.7	0.181387	103	33.8816	1.78126	1.72783	1.89298	1.72297	0.00463166	-0.0110204	0.0387782	304	104	104	68	4.95077	1.5	2.01923	2.01923	2	16.5804	13.0264	190.544	15.3092	491776	5.54605	1156.26	451.806	2.82957	806.65	4974.52	4917.47	146700	3569.33	6564.67	993.27	35.9755
sub-SC143_ses-V1_task-Dur_run-7_bold	0.00151198	0.0150379	0	41.6087	1.16781	1.02126	0.491613	93941.2	0.161692	83	28.3276	1.7756	1.72462	1.89175	1.71042	0.00657079	-0.0120355	0.0385062	293	104	104	68	4.91093	1.5	2.01923	2.01923	2	16.3815	13.8444	196.196	15.7543	491361	5.40273	1194.59	460.894	2.87183	812.31	4976.91	4918.32	146937	3557.61	6577.89	1001.5	38.2445
sub-SC143_ses-V1_task-Dur_run-8_bold	0.0013291	0.0179166	0	42.502	1.14561	1.0081	0.491723	90426	0.199809	135	44.8505	1.77818	1.72305	1.88909	1.72239	0.00619046	-0.011739	0.0382056	301	104	104	68	4.93445	1.5	2.01923	2.01923	2	16.053	14.1167	197.517	15.9635	491932	5.38206	1205.01	463.547	2.83566	811.648	4978.74	4920.4	146559	3566	6571.84	997.149	35.9767
sub-SC144_ses-V1_task-Dur_run-1_bold	0.000469143	0.0141527	0	41.9584	1.23022	1.00563	0.502069	85471.5	0.0999457	3	0.952381	1.80502	1.75628	1.8969	1.76189	0.00930143	-0.00456704	0.0234317	315	104	104	68	5.55657	1.5	2.01923	2.01923	2	25.5405	14.8354	144.271	15.7492	475223	4.95238	754.724	343.424	3.05595	763.775	4728.88	4721.78	162455	3500.68	5991.95	849.764	43.4953
sub-SC144_ses-V1_task-Dur_run-2_bold	0.00053068	0.0140189	0	44.2231	1.27941	1.01023	0.502391	84303.2	0.0928239	4	1.36054	1.79924	1.75002	1.88687	1.76083	0.00590253	-0.00444527	0.023253	294	104	104	68	5.5393	1.5	2.01923	2.01923	2	25.96	15.1084	146.419	15.9116	475441	4.88095	767.656	346.656	3.09512	767.975	4743.71	4736.56	162246	3515.87	6011.38	855.08	43.3955
sub-SC144_ses-V1_task-Dur_run-3_bold	0.00135224	0.0158875	0	44.0835	1.26768	1.01322	0.502967	75689	0.101152	9	3.05085	1.79625	1.75813	1.87747	1.75314	0.00668405	-0.00477874	0.0238284	295	104	104	68	5.56649	1.5	2.01923	2.01923	2	25.6019	17.2082	149.664	16.8203	475746	4.01695	786.301	350.919	3.04159	768.229	4758.13	4749.94	162060	3531.27	6030.77	853.307	40.4889
sub-SC144_ses-V1_task-Dur_run-4_bold	0.000410268	0.0141545	0	45.9321	1.31078	1.003	0.503041	87271.8	0.0860282	1	0.334448	1.79283	1.74834	1.87548	1.75468	0.0068765	-0.00479447	0.0232011	299	104	104	68	5.59121	1.5	2.01923	2.01923	2	26.413	14.4293	148.617	15.6589	475499	5.17057	780.096	350.388	3.10478	765	4759.61	4750.8	162282	3537.37	6023.17	849.688	43.5026
sub-SC144_ses-V1_task-Dur_run-5_bold	0.00142742	0.0156596	0	45.2701	1.29052	1.01572	0.50216	85787.3	0.098322	9	3.09278	1.79682	1.75281	1.87968	1.75799	0.0102016	-0.00408732	0.0231935	291	104	104	68	5.60874	1.5	2.01923	2.01923	2	25.6542	14.8923	147.905	15.811	475963	4.94845	775.677	348.706	3.13117	761.403	4761.78	4754.62	161802	3542.07	6022.81	847.714	41.0206
sub-SC144_ses-V1_task-Dur_run-6_bold	0.000663645	0.0149062	0	44.6758	1.27461	1.00396	0.501805	85625	0.0952549	9	3.01003	1.79016	1.74699	1.86627	1.75722	0.0088341	-0.00372339	0.0227083	299	104	104	68	5.61211	1.5	2.01923	2.01923	2	25.0138	15.1979	147.505	15.8495	476194	4.70234	773.27	347.149	3.15901	762.752	4768.93	4760.99	161686	3544.32	6032.62	848.339	42.0643
sub-SC144_ses-V1_task-Dur_run-7_bold	0.000874983	0.0157563	0	44.8943	1.27858	1.01016	0.50172	90046	0.10475	22	7.40741	1.79101	1.74919	1.87055	1.75331	0.0116082	-0.00377813	0.0234227	297	104	104	68	5.60483	1.5	2.01923	2.01923	2	25.5861	14.5215	147.427	15.4545	476324	4.78451	773.713	346.917	3.25944	759.407	4762.27	4755.1	161655	3539.48	6024.09	848.391	40.9027
sub-SC144_ses-V1_task-Dur_run-8_bold	0.00147378	0.016039	0	44.6589	1.25857	1.01638	0.501914	85232.4	0.1065	18	5.86319	1.7911	1.74753	1.87047	1.75528	0.00985859	-0.00434138	0.0237038	307	104	104	68	5.63208	1.5	2.01923	2.01923	2	25.8032	15.1761	147.362	15.8844	476220	4.73941	769.863	346.733	3.16213	757.398	4763.64	4755.37	161623	3546.96	6021.31	844.333	40.2214
sub-SC145_ses-V1_task-Dur_run-1_bold	0.000422792	0.017618	0	55.3409	1.4113	0.998383	0.490478	107298	0.145656	50	16.2338	1.78579	1.7203	1.89265	1.74442	0.0104935	-0.00937263	0.0224148	308	104	104	68	5.76507	1.5	2.01923	2.01923	2	27.7467	12.1111	127.863	14.5455	480281	5.28247	662.516	339.303	3.43917	734.846	4884.06	4867.4	158282	3686.29	6157.31	844.289	42.5763
sub-SC145_ses-V1_task-Dur_run-2_bold	0.000418852	0.0167495	0	54.4959	1.41126	1.00353	0.490925	107690	0.132263	13	4.2623	1.78376	1.7179	1.8925	1.7409	0.00944939	-0.00907136	0.0227569	305	104	104	68	5.74775	1.5	2.01923	2.01923	2	26.3625	12.1768	128.446	14.5443	479859	5.25246	669.32	337.068	3.46428	736.068	4895.87	4877.46	158408	3690.44	6175.83	848.584	43.5094
sub-SC145_ses-V1_task-Dur_run-3_bold	0.000380871	0.0165731	0	54.0412	1.41258	1.00316	0.491206	106851	0.131729	15	5.22648	1.78057	1.71314	1.88561	1.74296	0.0092107	-0.00946406	0.0219452	287	104	104	68	5.73049	1.5	2.01923	2.01923	2	26.9018	12.1811	130.957	14.6341	480065	5.37631	686.828	342.98	3.56856	739.504	4904.31	4887.58	158431	3700.11	6182.43	852.906	43.883
sub-SC145_ses-V1_task-Dur_run-4_bold	0.000404272	0.0166488	0	54.0442	1.40777	1.00743	0.491402	105341	0.139356	55	18.2119	1.78785	1.72081	1.89421	1.74853	0.0104868	-0.00984707	0.0228722	302	104	104	68	5.71306	1.5	2.01923	2.01923	2	25.7653	12.2585	130.745	14.7384	479885	5.4106	687.487	339.632	3.60497	738.911	4905.62	4888.23	158627	3697.82	6191.52	855.622	43.8669
sub-SC145_ses-V1_task-Dur_run-5_bold	0.000387023	0.0166664	0	53.7442	1.39867	1.00325	0.491607	104157	0.137362	53	17.7258	1.78752	1.71802	1.89338	1.75117	0.00775546	-0.0102623	0.0231298	299	104	104	68	5.71971	1.5	2.01923	2.01923	2	25.7515	12.4806	131.377	14.8227	479875	5.34114	693.58	338.885	3.65053	735.569	4911.37	4894.01	158554	3702.17	6200.79	855.636	44.057
sub-SC145_ses-V1_task-Dur_run-6_bold	0.000378416	0.0169462	1	53.824	1.39406	1.00354	0.491754	103724	0.142083	61	20.132	1.78824	1.71945	1.8901	1.75518	0.0103058	-0.0103576	0.0233447	303	104	104	68	5.73422	1.5	2.01923	2.01923	2	25.9183	12.4627	131.556	14.8647	479886	5.40924	695.54	338.395	3.56761	737.582	4913.8	4895.45	158563	3708.02	6201.15	853.722	43.763
sub-SC145_ses-V1_task-Dur_run-7_bold	0.000418741	0.0165613	1	53.519	1.39982	1.00921	0.491238	104202	0.13855	49	17.1329	1.79174	1.72412	1.89429	1.75682	0.00962241	-0.0100734	0.0230519	286	104	104	68	5.71836	1.5	2.01923	2.01923	2	26.4159	12.4725	131.069	14.8601	480082	5.40559	691.003	337.576	3.65966	737.325	4917.82	4899.6	158368	3711.63	6206.01	856.816	44.2434
sub-SC145_ses-V1_task-Dur_run-8_bold	0.000362171	0.016448	0	52.9668	1.37934	0.999399	0.4912	103854	0.135483	43	14.1447	1.78545	1.71757	1.88666	1.75212	0.0103172	-0.0103015	0.0227006	304	104	104	68	5.76031	1.5	2.01923	2.01923	2	25.861	12.4704	131.276	14.8882	480270	5.42582	692.958	337.55	3.55332	738.065	4920.47	4900.17	158114	3720.66	6205.45	850.676	44.3004
sub-SC146_ses-V1_task-Dur_run-1_bold	0.000636571	0.0223009	0	52.0256	1.2691	1.00427	0.484099	94182.3	0.240948	192	60.9524	1.81558	1.70452	1.96429	1.77794	0.0106719	-0.0147554	0.0238316	315	104	104	68	5.88373	1.5	2.01923	2.01923	2	25.0058	13.72	128.881	15.1016	486360	4.69524	626.925	345.475	4.0533	646.069	4797.41	4762.04	152984	3712.43	6054.46	809.354	38.7696
sub-SC146_ses-V1_task-Dur_run-2_bold	0.000488452	0.020528	1	50.7975	1.27832	1.00364	0.485072	99731.6	0.217802	181	58.3871	1.80169	1.69214	1.95028	1.76265	0.00962941	-0.0149762	0.0240566	310	104	104	68	5.95869	1.5	2.01923	2.01923	2	24.9999	12.9847	132.623	14.7774	486243	5.05806	649.459	353.315	3.77689	656.195	4822.92	4781.12	152887	3752.9	6086.9	802.374	40.6116
sub-SC146_ses-V1_task-Dur_run-3_bold	0.00172759	0.0200497	1	49.8904	1.26926	1.02	0.484087	103258	0.211545	154	52.921	1.81965	1.70806	1.96607	1.78483	0.00662403	-0.0141837	0.0243682	291	104	104	68	5.8823	1.5	2.01923	2.01923	2	25.1576	12.4213	129.701	14.5086	486488	5.30584	627.858	346.399	3.93223	655.32	4813.85	4778.98	152703	3721.58	6079.55	812.431	40.3851
sub-SC146_ses-V1_task-Dur_run-4_bold	0.00218543	0.0265825	0	50.7064	1.24286	1.02072	0.484222	95493.4	0.254584	187	62.3333	1.82616	1.71088	1.97746	1.79014	0.00983272	-0.0142499	0.0237789	300	104	104	68	5.94211	1.5	2.01923	2.01923	2	25.4122	13.9019	131.04	15.01	486889	4.42333	628.668	349.739	3.6885	651.935	4822.51	4782.38	152565	3735.77	6095.01	804.826	35.26
sub-SC146_ses-V1_task-Dur_run-5_bold	0.000728571	0.0205546	0	50.0887	1.26621	1.0091	0.484542	98597.5	0.229789	187	62.1262	1.79625	1.68771	1.9415	1.75954	0.012794	-0.0146733	0.0227678	301	104	104	68	5.91914	1.5	2.01923	2.01923	2	25.4092	13.043	134.26	14.887	486966	5.24917	654.667	358.913	4.00421	651.537	4833.32	4794.82	152412	3751.53	6098.37	810.051	40.1626
sub-SC146_ses-V1_task-Dur_run-6_bold	0.00236412	0.0211613	0	51.03	1.28034	1.02329	0.484254	103684	0.233595	175	59.5238	1.79999	1.69172	1.94374	1.76452	0.00924825	-0.0145161	0.0229085	294	104	104	68	5.93404	1.5	2.01923	2.01923	2	25.0971	12.2441	132.348	14.5272	486967	5.48299	643.449	354.176	3.98631	651.594	4832.95	4794.81	152287	3754.05	6086.43	808.015	39.5019
sub-SC146_ses-V1_task-Dur_run-7_bold	0.00295651	0.029948	0	50.4334	1.24061	1.01703	0.484555	96444.4	0.268975	180	61.0169	1.82903	1.70999	1.98108	1.79602	0.0128904	-0.0145439	0.0229503	295	104	104	68	5.99348	1.5	2.01923	2.01923	2	25.0006	13.3736	134.141	15.0576	487306	5.1661	648.044	355.799	3.91575	647.781	4839.59	4802.31	152032	3767.42	6087.27	801.253	33.4445
sub-SC146_ses-V1_task-Dur_run-8_bold	0.00319349	0.0326445	0	49.2956	1.17548	0.974861	0.484541	103170	0.259795	175	58.7248	1.83973	1.71855	1.98612	1.81452	0.0157185	-0.0144138	0.0223233	298	104	104	68	5.95596	1.5	2.01923	2.01923	2	24.8719	12.7713	134.701	14.5973	487191	5.08725	648.931	356.926	3.77252	654.41	4835.09	4796.67	152185	3746.83	6101.18	805.353	32.2664
sub-SC148_ses-V1_task-Dur_run-1_bold	0.000524276	0.0136252	0	46.2776	1.29677	1.00411	0.468181	96072.2	0.143495	54	18.1818	1.8354	1.78362	1.93837	1.78421	0.00896179	-0.00993003	0.0213183	297	104	104	68	5.10125	1.5	2.01923	2.01923	2	31.4431	12.3051	112.191	13.9226	497029	4.58923	565.624	309.133	2.94152	701.742	4487.44	4384.98	144376	3390.14	5968.34	859.587	43.6164
sub-SC148_ses-V1_task-Dur_run-2_bold	0.000303986	0.0155623	1	48.4201	1.30173	0.980153	0.469013	96690	0.124651	42	14.1892	1.82947	1.7761	1.93281	1.7795	0.0102798	-0.0105204	0.0223275	296	104	104	68	5.10698	1.5	2.01923	2.01923	2	32.3482	12.3016	114.127	13.8345	496889	4.51689	577.93	313.463	2.96257	697.399	4485.9	4383.64	144381	3392.53	5967.29	858.36	41.2045
sub-SC148_ses-V1_task-Dur_run-3_bold	0.000475667	0.0142185	0	48.9999	1.32266	0.996856	0.469182	98161.8	0.135582	54	18	1.82647	1.77131	1.93207	1.77601	0.0110193	-0.010488	0.0224043	300	104	104	68	5.08677	1.5	2.01923	2.01923	2	30.6742	12.014	114.958	13.77	496978	4.69667	581.613	314.712	2.97603	697.483	4480.33	4380.93	144574	3376.06	5959.26	861.238	42.7301
sub-SC148_ses-V1_task-Dur_run-4_bold	0.000968788	0.0152495	1	48.7347	1.31979	0.996288	0.469809	94134.8	0.137833	48	16.1616	1.83133	1.77498	1.93589	1.78313	0.013454	-0.0105524	0.0226796	297	104	104	68	5.10114	1.5	2.01923	2.01923	2	31.4133	12.4499	116.211	14.0909	496761	4.68013	589.539	316.653	2.99173	697.876	4486.76	4385.64	144569	3390.66	5973.48	859.735	41.4983
sub-SC148_ses-V1_task-Dur_run-5_bold	0.00102123	0.0176003	0	49.2091	1.2767	0.977903	0.470229	97669.5	0.159519	69	23	1.8242	1.7633	1.93017	1.77914	0.0167237	-0.0108441	0.0218883	300	104	104	68	5.07571	1.5	2.01923	2.01923	2	32.1651	11.6829	117.653	13.7333	496802	4.99667	596.623	321.093	3.19764	683.776	4473.87	4374.54	144561	3376.89	5958.33	861.854	39.3477
sub-SC148_ses-V1_task-Dur_run-6_bold	0.00173868	0.0188477	1	49.8094	1.25981	0.981711	0.470407	93681.6	0.155678	66	21.8543	1.82204	1.76352	1.92808	1.77452	0.0153085	-0.0113114	0.0216942	302	104	104	68	5.0259	1.5	2.01923	2.01923	2	32.5328	12.2241	119.525	14.0232	497046	4.92384	610.952	323.5	3.30646	685.08	4459.94	4361.21	144394	3361.83	5953.49	867.744	38.0836
sub-SC148_ses-V1_task-Dur_run-7_bold	0.00249703	0.0198308	0	49.8075	1.2979	1.02505	0.469182	93517.1	0.193211	127	40.9677	1.81208	1.74976	1.91839	1.76809	0.01008	-0.0105766	0.0209452	310	104	104	68	5.02914	1.5	2.01923	2.01923	2	31.2191	12.6834	118.782	14.0742	497947	4.44839	603.148	320.879	3.30628	684.438	4461.06	4360.98	143620	3354.5	5952.85	867.139	37.0873
sub-SC148_ses-V1_task-Dur_run-8_bold	0.000888148	0.0171331	1	50.699	1.28786	1.00196	0.468732	96755.3	0.185102	124	41.7508	1.80676	1.74792	1.91555	1.7568	0.00562008	-0.0104398	0.0209037	297	104	104	68	4.99583	1.5	2.01923	2.01923	2	32.1078	11.8708	117.357	13.771	497903	4.87205	591.987	320.444	3.30069	682.679	4447.98	4348.65	143698	3345.21	5940.15	870.453	39.3025
sub-SC151_ses-V1_task-Dur_run-1_bold	0.00111268	0.0285916	0	41.7824	1.14355	0.991361	0.482607	109485	0.189971	91	30.4348	1.87224	1.76807	2.04388	1.80476	0.0121635	-0.0100315	0.0214959	299	104	104	68	6.33988	1.5	2.01923	2.01923	2	36.6984	11.1022	99.2071	13.2809	483976	4.699	460.847	268.378	4.1898	590.423	4486.11	4493.25	155249	3427.36	5530.7	708.726	35.1222
sub-SC151_ses-V1_task-Dur_run-2_bold	0.000796824	0.0385977	0	42.4915	1.10647	0.965278	0.482958	108933	0.203944	106	35.8108	1.91545	1.79392	2.10034	1.85208	0.0104324	-0.00949776	0.0211512	296	104	104	68	6.36567	1.5	2.01923	2.01923	2	36.2516	11.2447	99.1075	13.3412	483814	4.64865	449.824	266.841	4.10669	584.235	4480.62	4487.63	155577	3429.88	5523.26	704.971	30.5967
sub-SC151_ses-V1_task-Dur_run-3_bold	0.00233164	0.0427292	0	47.4149	1.09162	0.967194	0.483426	106708	0.312301	167	53.6977	1.91095	1.78068	2.10327	1.84891	0.0249866	-0.00979394	0.0225185	311	104	104	68	6.37921	1.5	2.01923	2.01923	2	34.431	11.0838	100.033	13.3826	483968	4.86174	460.18	265.892	3.89258	580.412	4452.31	4462.35	155375	3397.15	5481.6	699.512	28.1263
sub-SC151_ses-V1_task-Dur_run-4_bold	0.00237758	0.0459026	0	47.966	1.09077	0.971264	0.484031	100278	0.332432	160	53.8721	1.90266	1.77682	2.09138	1.83978	0.0331013	-0.00926877	0.0224368	297	104	104	68	6.43848	1.5	2.01923	2.01923	2	34.4965	12.2053	100.075	13.862	483461	4.35017	455.384	264.634	4.07262	574.162	4458.98	4468.91	155629	3412.86	5486.49	694.092	27.1228
sub-SC151_ses-V1_task-Dur_run-5_bold	0.00106487	0.0475953	0	50.8015	1.08361	0.970491	0.481447	110179	0.431871	219	71.1039	1.92719	1.79955	2.11133	1.87068	0.0211249	-0.00869258	0.0226787	308	104	104	68	6.36341	1.5	2.01923	2.01923	2	37.2295	11.0377	97.5817	13.2305	484936	4.63961	448.152	260.239	4.31722	569.146	4460.75	4472.09	154669	3403.82	5486.5	702.781	27.1229
sub-SC151_ses-V1_task-Dur_run-6_bold	0.00668189	0.0643024	0	60.5208	1.0625	0.996026	0.48157	98776.4	0.645899	221	73.1788	1.94735	1.80869	2.14267	1.89068	0.0581539	-0.00986877	0.0219946	302	104	104	68	6.43707	1.5	2.01923	2.01923	2	35.0922	11.9001	100.449	13.9868	486136	4.88742	455.504	260.275	4.08881	566.565	4441.57	4451.27	153497	3395.04	5458.17	691.503	22.01
sub-SC151_ses-V1_task-Dur_run-7_bold	0.00812375	0.066716	0	64.6426	1.07571	0.999483	0.481249	98431.2	0.733188	254	83.5526	1.94707	1.80849	2.14131	1.89142	0.0534762	-0.00885709	0.0214574	304	104	104	68	6.42559	1.5	2.01923	2.01923	2	36.1421	12.2559	98.1878	13.9967	485467	4.43092	446.898	255.488	4.27725	560.363	4421.43	4434.84	153990	3365.6	5430.06	690.182	21.1608
sub-SC151_ses-V1_task-Dur_run-8_bold	0.0076534	0.058122	0	57.4822	1.07948	1.00487	0.480623	110283	0.592395	198	69.4737	1.94321	1.81773	2.13063	1.88125	0.0678229	-0.00820285	0.0223352	285	104	104	68	6.42165	1.5	2.01923	2.01923	2	38.0047	10.7684	95.6953	13.2491	485336	4.91228	440.095	253.207	4.15785	567.558	4436.95	4451.61	154336	3380.21	5448.06	693.217	22.777
sub-SC152_ses-V1_task-Dur_run-1_bold	0.00168906	0.0212097	0	53.2709	1.30574	1.00417	0.505394	71076.3	0.180732	138	44.8052	1.85719	1.73423	2.01005	1.8273	0.00417065	-0.00959695	0.0283863	308	104	104	68	5.27404	1.5	2.01923	2.01923	2	18.0578	19.1679	194.178	18.7792	479218	5.1526	1053.85	447.526	2.87152	823.037	5232.24	5153.53	160157	3941.28	6808.07	977.148	36.3503
sub-SC152_ses-V1_task-Dur_run-2_bold	0.000508114	0.0204143	0	54.6065	1.33703	0.987547	0.506099	60088	0.157802	95	31.9865	1.85252	1.73369	2.00779	1.81607	0.00420238	-0.00892289	0.0292955	297	104	104	68	5.26993	1.5	2.01923	2.01923	2	17.5394	22.7233	195.775	20.4916	478961	3.75084	1059.33	446.373	2.88741	825.849	5240.39	5160.5	160496	3951.57	6819.24	979.232	37.0376
sub-SC152_ses-V1_task-Dur_run-3_bold	0.00117754	0.0186567	0	53.6119	1.3487	1.00724	0.506372	68097.3	0.154482	93	32.1799	1.84447	1.72522	1.99734	1.81085	0.0074406	-0.0088957	0.0291764	289	104	104	68	5.26114	1.5	2.01923	2.01923	2	17.5993	20.2845	197.526	19.218	478973	4.51903	1072.87	450.629	2.91941	827.179	5237.09	5158.53	160473	3944.89	6809.11	980.494	38.5517
sub-SC152_ses-V1_task-Dur_run-4_bold	0.0016655	0.0237352	0	53.8635	1.30905	1.00356	0.507084	61539.2	0.176811	113	37.6667	1.85431	1.73722	2.00726	1.81845	0.00926015	-0.00975324	0.0284003	300	104	104	68	5.21483	1.5	2.01923	2.01923	2	16.6846	22.0957	204.446	20.2767	479637	4.22667	1111.77	459.228	2.99228	822.4	5247.24	5162.62	159777	3943.69	6836.67	989.986	34.3839
sub-SC152_ses-V1_task-Dur_run-5_bold	0.00231681	0.0234824	0	53.3602	1.2941	0.980242	0.506767	58792.2	0.163984	92	30.5648	1.87506	1.75114	2.02903	1.845	0.00577081	-0.00932165	0.0285603	301	104	104	68	5.2307	1.5	2.01923	2.01923	2	16.8045	22.707	200.921	20.588	479292	3.98007	1084.77	450.337	2.86371	831.114	5254.13	5170.04	160155	3951.76	6840.54	988.399	34.6357
sub-SC152_ses-V1_task-Dur_run-6_bold	0.000749702	0.029866	0	53.4209	1.26596	0.966171	0.507935	44968.3	0.191996	143	47.351	1.87572	1.75059	2.03288	1.84368	0.00458324	-0.00987574	0.0276495	302	104	104	68	5.20174	1.5	2.01923	2.01923	2	16.1392	27.4625	208.296	23.7318	480001	3.67881	1119.48	458.046	3.00622	823.021	5251.6	5166.88	159449	3947.81	6849.73	993.295	31.0909
sub-SC152_ses-V1_task-Dur_run-7_bold	0.000924167	0.0194605	0	52.585	1.28225	0.989953	0.506661	68042.1	0.18728	129	43	1.84977	1.7366	1.99275	1.81997	0.00720572	-0.00948017	0.0278521	300	104	104	68	5.20144	1.5	2.01923	2.01923	2	16.9251	19.3529	204.036	19.2133	479857	5.60667	1115.31	458.866	2.85847	835.298	5260.12	5176.7	159573	3950.25	6848.98	995.242	37.0052
sub-SC152_ses-V1_task-Dur_run-8_bold	0.00113581	0.0239389	0	53.5381	1.26879	0.982449	0.507277	53633	0.191598	149	48.3766	1.86375	1.74731	2.00779	1.83615	0.00602969	-0.00927795	0.0282939	308	104	104	68	5.19725	1.5	2.01923	2.01923	2	16.8634	24.3065	205.018	21.6055	479760	3.90909	1106.43	457.25	2.89343	828.573	5248.46	5162.93	159571	3948.22	6847.3	993.394	33.9781
sub-SC154_ses-V1_task-Dur_run-1_bold	0.000774007	0.0202538	0	45.8046	1.24276	1.00684	0.529624	65086.1	0.131282	41	13.5762	1.85416	1.73401	2.00258	1.8259	0.0127355	-0.00129155	0.016682	302	104	104	68	5.73595	1.5	2.01923	2.01923	2	26.9333	17.5703	131.543	17.4371	447944	4.4404	627.225	339.221	3.18885	710.562	4686.32	4670.85	186902	3544.04	5934.9	814.31	37.4939
sub-SC154_ses-V1_task-Dur_run-2_bold	0.00136366	0.0204581	0	49.1807	1.28402	1.02482	0.52967	65906.8	0.169009	73	24.0924	1.84785	1.72163	2.00039	1.82153	0.0225683	-0.00137963	0.0173243	303	104	104	68	5.74088	1.5	2.01923	2.01923	2	25.9451	17.2236	132.956	17.3135	448146	4.66337	644.687	340.936	3.11951	712.975	4687.15	4674.37	186767	3542.97	5936.27	814.222	37.0857
sub-SC154_ses-V1_task-Dur_run-3_bold	0.00107122	0.0230353	0	49.6259	1.26303	1.01026	0.529076	65065.1	0.184792	99	32.6733	1.86159	1.73398	2.01143	1.83937	0.0198218	-0.00104962	0.0169616	303	104	104	68	5.73876	1.5	2.01923	2.01923	2	26.4931	17.3557	132.142	17.5182	448531	4.86139	637.274	337.501	3.20342	715.035	4699.48	4684.21	186266	3558.93	5953.01	816.238	35.5314
sub-SC154_ses-V1_task-Dur_run-4_bold	0.000790358	0.0199232	0	49.581	1.25743	1.00748	0.529603	66185.6	0.197482	112	36.4821	1.85704	1.73131	2.00792	1.83189	0.0176497	-0.00121087	0.018169	307	104	104	68	5.72971	1.5	2.01923	2.01923	2	26.1752	17.318	134.365	17.3485	448302	4.67427	654.162	344.738	3.20862	716.532	4698.73	4681.42	186670	3557.45	5953.83	817.041	37.4763
sub-SC154_ses-V1_task-Dur_run-5_bold	0.000881443	0.0285141	0	48.3597	1.20258	0.991271	0.529901	56410.6	0.19831	109	36.5772	1.90532	1.76311	2.07071	1.88213	0.021986	-0.00112873	0.0186533	298	104	104	68	5.73541	1.5	2.01923	2.01923	2	25.4549	19.7365	135.514	18.8221	448516	4.26846	648.388	340.106	3.12698	714.977	4699.78	4682.99	186431	3551.52	5952.89	816.503	32.1559
sub-SC154_ses-V1_task-Dur_run-6_bold	0.000593931	0.0259492	0	49.6905	1.20477	0.994796	0.52937	65352.7	0.274882	156	53.7931	1.88087	1.75276	2.0356	1.85424	0.0272381	-0.00115111	0.018252	290	104	104	68	5.72979	1.5	2.01923	2.01923	2	26.1983	17.51	134.348	17.4172	448843	4.60345	641.233	341.215	3.19169	710.944	4695.1	4676.85	186091	3552.76	5949.83	816.232	33.4138
sub-SC154_ses-V1_task-Dur_run-7_bold	0.00112956	0.0244262	0	49.396	1.22318	1.01212	0.52964	67298.1	0.269075	145	48.6577	1.86901	1.73716	2.02127	1.84859	0.027803	-0.00189538	0.0162794	298	104	104	68	5.74699	1.5	2.01923	2.01923	2	26.1972	16.8708	134.171	17.1376	448637	4.85906	646.505	340.167	3.20389	710.499	4702.94	4683.95	186245	3569.1	5957.6	815.025	34.5771
sub-SC154_ses-V1_task-Dur_run-8_bold	0.00273643	0.022816	0	46.1151	1.21194	1.02444	0.529711	64953.5	0.232403	116	39.8625	1.86493	1.73696	2.01041	1.84742	0.0302657	-0.00239289	0.0163144	291	104	104	68	5.72854	1.5	2.01923	2.01923	2	25.9985	17.6486	136.263	17.4502	448906	4.50859	659.271	343.447	3.22075	711.48	4708.51	4685.84	185954	3575.74	5973.82	817.979	35.3966
sub-SC155_ses-V1_task-Dur_run-1_bold	0.000362705	0.0116599	1	42.3243	1.26113	0.999705	0.491297	60791.4	0.0820227	1	0.342466	1.81603	1.76603	1.91298	1.7691	0.00939338	0.00088668	0.00952291	292	104	104	68	5.09511	1.5	2.01923	2.01923	2	17.0393	21.6958	199.141	21.161	491062	5.64384	1149.7	465.123	2.91773	878.671	5381.37	5302.17	148883	3992.54	7082.91	1040.64	45.02
sub-SC155_ses-V1_task-Dur_run-2_bold	0.000352384	0.012729	0	42.9023	1.27772	1.00088	0.491686	61975.2	0.0834689	1	0.331126	1.82701	1.77596	1.91724	1.78781	0.0105428	0.000629787	0.00934181	302	104	104	68	5.08459	1.5	2.01923	2.01923	2	17.0436	21.1394	200.211	20.9636	490932	5.87748	1159.33	465.457	2.87844	889.537	5396.83	5313.58	149103	4011.41	7106.72	1045.03	43.3139
sub-SC155_ses-V1_task-Dur_run-3_bold	0.000319336	0.0124515	0	42.6415	1.26723	0.999462	0.492301	59167.7	0.0865359	0	0	1.82586	1.77951	1.90948	1.78859	0.00872866	0.000523032	0.00847234	301	104	104	68	5.05245	1.5	2.01923	2.01923	2	16.5824	21.7465	204.564	21.5083	491387	6.00332	1187.47	472.557	2.99532	888.891	5401.93	5318.73	148914	4017	7121	1052.7	43.6634
sub-SC155_ses-V1_task-Dur_run-4_bold	0.000375952	0.0111787	0	42.53	1.28117	1.00934	0.493013	57225.1	0.0837628	1	0.340136	1.82752	1.78637	1.90881	1.78737	0.00925748	0.000654082	0.00764078	294	104	104	68	5.04307	1.5	2.01923	2.01923	2	16.2837	22.3298	207.779	21.9252	491353	5.99864	1214.82	478.033	3.01339	894.402	5413.06	5326.86	148851	4029.14	7143.82	1056.27	45.8205
sub-SC155_ses-V1_task-Dur_run-5_bold	0.000433902	0.0121767	0	42.3283	1.26251	0.999316	0.493298	56978.2	0.0805755	1	0.327869	1.83123	1.79125	1.91209	1.79035	0.00880903	0.000588789	0.00819671	305	104	104	68	5.05262	1.5	2.01923	2.01923	2	16.4011	22.4092	208.693	21.977	491362	6.03279	1221.7	477.584	2.99803	896.598	5415.77	5328.55	148770	4034.91	7155.55	1054.61	44.0505
sub-SC155_ses-V1_task-Dur_run-6_bold	0.0003221	0.0108684	1	41.9466	1.26487	0.999973	0.493562	55611.5	0.0788563	0	0	1.82899	1.78976	1.91018	1.78702	0.0088186	0.000345641	0.00794898	300	104	104	68	5.03761	1.5	2.01923	2.01923	2	16.1107	22.8469	210.852	22.29	491414	6.01333	1241.05	481.582	3.01143	900.74	5421.31	5331.09	148738	4036.1	7165.03	1058.25	46.1826
sub-SC155_ses-V1_task-Dur_run-7_bold	0.000324147	0.0120381	0	41.7479	1.25342	0.995717	0.494041	54217.6	0.0773441	0	0	1.8418	1.80118	1.91915	1.80507	0.0141761	0.000653883	0.00816549	299	104	104	68	5.04975	1.5	2.01923	2.01923	2	15.7596	23.4316	213.341	22.597	491526	5.83278	1256.81	485.623	2.95657	903.991	5421.47	5332.93	148536	4038.46	7166.08	1056.07	43.9725
sub-SC155_ses-V1_task-Dur_run-8_bold	0.000875369	0.0109289	1	41.9848	1.26583	1.00845	0.49408	54841.1	0.0817119	2	0.671141	1.83837	1.79374	1.92249	1.79887	0.00895022	0.000749121	0.00852546	298	104	104	68	5.03285	1.5	2.01923	2.01923	2	16.09	22.9878	213.159	22.3943	491470	6	1253.68	485.569	3.01094	898.327	5405.13	5317.07	148647	4022.99	7146.93	1056.47	45.8605
sub-SC156_ses-V1_task-Dur_run-1_bold	0.0014974	0.0212007	0	40.7947	1.1435	0.990516	0.52573	27318.5	0.162658	83	27.6667	1.85361	1.77585	2.02369	1.7613	0.003792	0.0007701	0.0199895	300	104	104	68	5.82416	1.5	2.01923	2.01923	2	15.5238	35.024	223.226	29.3833	469369	4.77667	1193.63	484.458	2.49119	800.19	5079.56	5066.77	166287	3807.11	6413.5	869.956	34.7892
sub-SC156_ses-V1_task-Dur_run-2_bold	0.00082488	0.0161529	0	40.3327	1.15596	1.00288	0.524786	30450.9	0.146105	45	15.4639	1.84149	1.77137	2.00137	1.75173	0.00372892	0.00140703	0.0206952	291	104	104	68	5.73475	1.5	2.01923	2.01923	2	15.8406	31.6849	219.748	27.5189	469090	5.45361	1171.38	482.119	2.50493	803.489	5070.07	5061.04	166760	3770.8	6421.42	882.52	38.7129
sub-SC156_ses-V1_task-Dur_run-3_bold	0.000900893	0.0150742	2	39.5429	1.14914	1.00745	0.525011	32552.6	0.133897	30	10.3093	1.84649	1.78071	2.00718	1.75157	0.00328044	0.0014905	0.0205965	291	104	104	68	5.7447	1.5	2.01923	2.01923	2	15.9656	30.7627	219.392	26.646	468825	5.09622	1171.14	482.078	2.44071	804.457	5076.16	5063.71	166855	3780.55	6433.01	881.455	39.7309
sub-SC156_ses-V1_task-Dur_run-4_bold	0.00129362	0.0161227	0	40.0096	1.16097	1.01596	0.526724	29353.5	0.136983	33	11.0738	1.83428	1.76641	1.99513	1.7413	0.00518487	0.000511716	0.0210027	298	104	104	68	5.80561	1.5	2.01923	2.01923	2	15.4046	32.5028	223.881	28.0604	468546	5.45302	1199.28	487.579	2.6246	795.421	5072.13	5059.78	167319	3796.89	6400.62	871.53	38.9855
sub-SC156_ses-V1_task-Dur_run-5_bold	0.00144623	0.0183314	0	46.2766	1.19866	1.00696	0.526464	27926.2	0.173239	90	30	1.84583	1.78092	2.00873	1.74784	0.00816421	0.00117832	0.0204693	300	104	104	68	5.80138	1.5	2.01923	2.01923	2	15.2101	33.5365	225.926	28.9533	468973	5.67667	1213.58	491.942	2.51918	803.019	5086.97	5075.08	166664	3806.15	6423.48	874.803	36.8343
sub-SC156_ses-V1_task-Dur_run-6_bold	0.000848221	0.0352599	0	65.5046	1.15535	1.00976	0.535339	3658.98	0.141323	33	11.0738	1.95181	1.86287	2.16305	1.8295	0.00367168	-0.0094625	0.0403248	298	104	104	68	5.60163	1.5	2.01923	2.01923	2	61.11	82.2894	198.586	62.8389	469003	4.84564	877.998	411.507	2.12904	650.708	4047.49	4043.87	166545	2922.95	5154.73	721.907	25.5161
sub-SC156_ses-V1_task-Dur_run-7_bold	0.00113045	0.0199924	0	39.6458	1.12503	0.993447	0.525632	31603.4	0.14798	48	15.3846	1.85607	1.77907	2.04388	1.74526	0.00381438	0.00145487	0.023797	312	104	104	68	5.7442	1.5	2.01923	2.01923	2	16.2099	33.311	231.612	28.3942	468221	5.18269	1195.67	505.053	2.52892	844.503	5389.34	5364.68	167400	4039.5	6844.61	933.927	35.6611
sub-SC156_ses-V1_task-Dur_run-8_bold	0.000796117	0.0230531	0	41.0303	1.13201	0.986551	0.525536	31362.3	0.154409	65	22.3368	1.86476	1.78871	2.04495	1.76062	0.00682913	0.00184144	0.0232362	291	104	104	68	5.74022	1.5	2.01923	2.01923	2	16.4967	33.1318	233.641	28.5704	468734	5.58076	1213.01	510.786	2.45987	844.931	5386.2	5367.34	167031	4028.47	6846.27	935.039	34.1418
sub-SC157_ses-V1_task-Dur_run-1_bold	0.000341584	0.0145079	0	49.1527	1.26475	0.995974	0.502789	56162.4	0.130739	29	9.57096	1.87107	1.78136	2.00997	1.82189	0.00542466	-0.0101871	0.0321641	303	104	104	68	5.18403	1.5	2.01923	2.01923	2	20.782	20.042	194.629	19.5611	484964	5.44224	1101.86	444.504	2.59061	809.389	4810.27	4778.35	153871	3441.49	6209.2	921.742	39.7638
sub-SC157_ses-V1_task-Dur_run-2_bold	0.000525278	0.0167374	0	48.9743	1.24418	0.984685	0.503963	44245.1	0.12953	31	10.7639	1.89012	1.79736	2.02457	1.84844	0.00671497	-0.0105396	0.0327759	288	104	104	68	5.1992	1.5	2.01923	2.01923	2	20.8593	25.3381	198.5	22.2049	484875	3.54514	1118.79	446.997	2.55152	814.005	4826.03	4790.23	154057	3458.98	6229.03	921.337	37.4637
sub-SC157_ses-V1_task-Dur_run-3_bold	0.0008167	0.0152567	0	49.3417	1.2714	1.00817	0.50389	51208.4	0.142909	48	16.1616	1.88143	1.78944	2.01697	1.83788	0.00530839	-0.0108943	0.0321699	297	104	104	68	5.19324	1.5	2.01923	2.01923	2	19.9674	22.0943	198.625	20.5926	484832	4.82155	1131.54	447.231	2.59426	812.613	4824.01	4790.52	153984	3447.33	6222.19	922.45	38.725
sub-SC157_ses-V1_task-Dur_run-4_bold	0.000476566	0.0134587	0	49.1607	1.28104	1.00778	0.504203	54353.6	0.139155	34	11.4478	1.87299	1.77916	2.00889	1.83093	0.00605869	-0.0114459	0.0320074	297	104	104	68	5.17995	1.5	2.01923	2.01923	2	20.5033	20.7914	200.954	19.9731	484976	5.3165	1141.41	452.357	2.68262	811.523	4832.95	4795.61	153853	3455.77	6237.13	925.799	41.2345
sub-SC157_ses-V1_task-Dur_run-5_bold	0.000440973	0.0139758	1	48.9808	1.275	1.00724	0.504297	52252.7	0.140885	49	16.443	1.87627	1.78353	2.01147	1.8338	0.00537625	-0.0113586	0.0321196	298	104	104	68	5.18815	1.5	2.01923	2.01923	2	20.3177	21.7515	201.5	20.349	485025	4.82886	1145.24	452.982	2.58832	811.809	4831.51	4795.18	153663	3456.52	6236.47	924.252	40.2574
sub-SC157_ses-V1_task-Dur_run-6_bold	0.00051794	0.0132836	0	48.4441	1.27723	1.00705	0.505006	52022.2	0.12746	26	8.63787	1.87856	1.78151	2.01442	1.83975	0.00427084	-0.0118715	0.0320207	301	104	104	68	5.19384	1.5	2.01923	2.01923	2	19.9559	21.4312	202.989	20.3621	484653	5.19934	1155.59	455.456	2.68125	810.722	4827.26	4787.61	153926	3464.01	6226.57	921.783	41.3169
sub-SC157_ses-V1_task-Dur_run-7_bold	0.000590803	0.0132342	0	48.5145	1.27085	1.00852	0.505032	52649.8	0.135776	36	12.0401	1.88255	1.79093	2.0189	1.83781	0.00478928	-0.012125	0.0319409	299	104	104	68	5.16677	1.5	2.01923	2.01923	2	19.4268	20.7465	203.299	20.214	484771	5.6388	1157.73	454.813	2.69812	810.383	4818.29	4781.56	154067	3442.72	6216.97	925.443	41.3279
sub-SC157_ses-V1_task-Dur_run-8_bold	0.0004846	0.013191	0	48.5684	1.27114	1.00508	0.505047	53523.6	0.139677	42	14	1.8876	1.79912	2.02034	1.84336	0.00789492	-0.0116847	0.0325646	300	104	104	68	5.17038	1.5	2.01923	2.01923	2	19.733	20.9047	203.05	20.0967	484656	5.31	1156.49	455.599	2.63025	812.414	4822.73	4784.87	154056	3446.69	6228.45	925.436	41.4057
sub-SC158_ses-V1_task-Dur_run-1_bold	0.00525935	0.0416892	0	54.7617	1.20654	1.0003	0.456061	77086.9	0.341086	126	40.6452	1.90991	1.84514	2.0163	1.86829	0.0316387	-0.00320386	0.0175896	310	104	104	68	6.50856	1.5	2.01923	2.01923	2	33.1484	18.2982	128.106	18.4065	509902	4.48387	622.358	338.075	2.98056	698.021	5164.47	5152.52	133150	4000.36	6382.57	791.651	27.3619
sub-SC158_ses-V1_task-Dur_run-2_bold	0.00846742	0.0486656	0	58.2998	1.17728	1.01214	0.4569	89985.9	0.39536	132	43.7086	1.91318	1.8428	2.02354	1.87321	0.0518541	-0.00395465	0.0165753	302	104	104	68	6.52164	1.5	2.01923	2.01923	2	33.5339	15.5722	129.06	16.9238	509574	5.43377	623.855	340.452	2.96915	695.006	5156.47	5139.46	133178	3998.39	6367.94	788.059	24.5643
sub-SC158_ses-V1_task-Dur_run-3_bold	0.00272858	0.0373544	0	50.988	1.20429	0.972487	0.455022	96459.2	0.246385	93	31.4189	1.89001	1.82528	1.99717	1.84758	0.0162206	-0.00292606	0.017038	296	104	104	68	6.48275	1.5	2.01923	2.01923	2	34.4888	15.0614	126.904	16.4932	510225	5.26351	614.921	339.185	3.13034	701.487	5181.68	5166.71	132903	4011.47	6407.97	796.99	30.2108
sub-SC158_ses-V1_task-Dur_run-4_bold	0.00424436	0.0389466	0	52.2474	1.22018	0.983667	0.455622	84635.1	0.247199	97	32.7703	1.88841	1.82763	1.9829	1.85471	0.0319438	-0.00374607	0.0155316	296	104	104	68	6.40607	1.5	2.01923	2.01923	2	33.0801	16.8596	130.541	17.6892	510401	5.09459	638.709	343.823	3.41639	708.073	5199.56	5181.83	132503	4031.57	6449.82	808.89	29.12
sub-SC158_ses-V1_task-Dur_run-5_bold	0.00322882	0.0326331	0	50.4346	1.23823	1.0003	0.455983	94680.7	0.239633	107	36.0269	1.8741	1.81388	1.97689	1.83152	0.0222168	-0.00442864	0.0175162	297	104	104	68	6.3978	1.5	2.01923	2.01923	2	32.0974	15.7046	133.442	16.8013	510348	5.05051	661.836	352.007	2.95144	714.16	5210.97	5191.32	132675	4031.18	6469.06	811.42	31.5983
sub-SC158_ses-V1_task-Dur_run-6_bold	0.0034005	0.0355868	0	50.3545	1.21111	0.968413	0.455897	92960.3	0.188533	63	21	1.89048	1.83027	1.98556	1.8556	0.0173107	-0.00386709	0.0162511	300	104	104	68	6.42354	1.5	2.01923	2.01923	2	32.4972	15.3548	131.013	16.8333	510201	5.46667	648.5	345.719	3.05478	714.392	5217.96	5201.01	132716	4046.54	6466.58	809.677	30.5532
sub-SC158_ses-V1_task-Dur_run-7_bold	0.00172344	0.0346463	0	50.6115	1.22099	0.986795	0.456069	91627.5	0.229998	100	34.0136	1.87798	1.82061	1.97305	1.84027	0.0215367	-0.00464113	0.0157529	294	104	104	68	6.42773	1.5	2.01923	2.01923	2	31.2776	15.88	132.883	16.9762	510679	5.22449	662.49	348.161	3.32851	709.778	5203.9	5184.87	132249	4037.94	6449.33	806.638	31.2869
sub-SC158_ses-V1_task-Dur_run-8_bold	0.00365768	0.036102	0	50.4501	1.2105	0.987609	0.456331	88108.6	0.226267	93	31.3131	1.88587	1.82452	1.98523	1.84785	0.0258359	-0.00451676	0.0172116	297	104	104	68	6.39852	1.5	2.01923	2.01923	2	32.0083	16.683	133.979	17.3704	510484	4.90236	664.803	350.413	2.9942	714.934	5210.82	5194.22	132525	4037.24	6464.78	811.781	30.1841
sub-SC159_ses-V1_task-Dur_run-1_bold	0.000415017	0.0225168	0	45.358	1.22536	0.978012	0.473302	75566.5	0.125317	34	11.3712	1.87708	1.77688	2.01051	1.84386	0.0182753	-0.0107586	0.0311788	299	104	104	68	5.40041	1.5	2.01923	2.01923	2	36.4902	17.0474	168.289	17.3946	504078	4.76923	909.584	419.254	3.39193	722.429	4872.32	4859.05	136782	3513.4	6212.19	899.753	34.2915
sub-SC159_ses-V1_task-Dur_run-2_bold	0.000686033	0.0222713	0	44.8774	1.22095	0.992213	0.474228	81568.4	0.144058	57	19	1.87759	1.77	2.01828	1.8445	0.0276177	-0.010397	0.0306572	300	104	104	68	5.33547	1.5	2.01923	2.01923	2	35.8099	15.9577	170.765	16.7233	503655	4.99667	924.202	423.349	3.5004	725.289	4875.8	4863.94	137208	3502.79	6229.98	911.62	33.8961
sub-SC159_ses-V1_task-Dur_run-3_bold	0.000658912	0.0227881	0	44.514	1.22042	1.00021	0.475793	75605.6	0.14543	56	19.0476	1.87779	1.77234	2.01696	1.84406	0.0343012	-0.0111421	0.0316607	294	104	104	68	5.33813	1.5	2.01923	2.01923	2	35.8501	16.9642	175.726	17.3605	503485	4.92177	952.238	432.052	3.52965	726.097	4874.59	4861.15	137197	3501.25	6223.79	910.642	33.575
sub-SC159_ses-V1_task-Dur_run-4_bold	0.000558746	0.0247865	0	46.0777	1.19873	0.988707	0.476539	74536.8	0.190647	115	36.9775	1.86424	1.76612	1.99926	1.82734	0.0592363	-0.010907	0.0317233	311	104	104	68	5.28242	1.5	2.01923	2.01923	2	35.3985	16.5994	178.719	17.4277	503541	5.43408	969.936	437.463	3.61147	721.289	4856.59	4844.73	137110	3461.33	6206.58	917.138	32.0838
sub-SC159_ses-V1_task-Dur_run-5_bold	0.00104332	0.0242237	0	45.0516	1.20602	0.999289	0.475911	70878.3	0.167769	82	27.2425	1.88457	1.77761	2.02641	1.84968	0.0336928	-0.0112073	0.0316087	301	104	104	68	5.30129	1.5	2.01923	2.01923	2	35.3263	18.0868	177.713	18.0133	503831	4.57143	964.007	433.039	3.64858	727.611	4874.67	4862.43	137012	3483.32	6226.22	917.213	32.1942
sub-SC159_ses-V1_task-Dur_run-6_bold	0.00138199	0.027526	0	48.5882	1.23007	0.99978	0.476688	69588.5	0.218072	147	50.3425	1.86081	1.75771	1.99736	1.82737	0.0541023	-0.0108253	0.0313502	292	104	104	68	5.28218	1.5	2.01923	2.01923	2	34.5341	17.8775	180.959	18.0445	504098	5.03767	982.046	440.687	3.7731	714.81	4839.06	4831.2	136614	3445.62	6177	914.62	30.3148
sub-SC159_ses-V1_task-Dur_run-7_bold	0.00100566	0.0237829	0	45.146	1.21305	1.0009	0.476253	75470.3	0.17161	96	31.5789	1.87665	1.77098	2.01943	1.83953	0.0233225	-0.0104623	0.0315997	304	104	104	68	5.3146	1.5	2.01923	2.01923	2	35.5707	16.8061	176.642	17.3355	503536	5.12829	954.659	430.666	3.60705	721.832	4854.44	4844.09	137189	3468.11	6190.7	911.466	32.4558
sub-SC159_ses-V1_task-Dur_run-8_bold	0.000933621	0.0246279	0	45.1453	1.20785	1.00187	0.475916	71698.6	0.180241	106	35.2159	1.87015	1.76134	2.01461	1.8345	0.047465	-0.0113623	0.0317387	301	104	104	68	5.32488	1.5	2.01923	2.01923	2	34.9912	17.9242	178.918	17.8372	504395	4.59801	969.284	435.588	3.72913	721.535	4876.39	4861.16	136518	3502.38	6220.42	912.912	31.8599
sub-SC160_ses-V1_task-Dur_run-1_bold	0.000508717	0.0168983	0	41.5178	1.25119	0.982792	0.459672	90738.6	0.120212	30	9.86842	1.89303	1.85893	2.0118	1.80838	0.0156331	-0.00371891	0.0131597	304	104	104	68	5.69906	1.5	2.01923	2.01923	2	30.5342	20.02	146.471	20.5526	502971	5.70724	738.748	390.843	3.28384	913.181	6324.33	6280.48	138775	4767.54	8059.01	1102.02	43.8054
sub-SC160_ses-V1_task-Dur_run-2_bold	0.000947368	0.0133028	0	40.3356	1.27593	1.01321	0.459035	97609.2	0.107401	13	4.27632	1.86309	1.83638	1.98136	1.77153	0.0191269	-0.00308607	0.0134614	304	104	104	68	5.7624	1.5	2.01923	2.01923	2	30.9261	18.8251	144.5	19.8191	503360	5.85526	728.764	390.683	3.13949	906.982	6318.39	6276.51	138581	4776.43	8039.69	1089.21	48.8158
sub-SC160_ses-V1_task-Dur_run-3_bold	0.00068478	0.0170961	0	40.4497	1.24571	0.997973	0.458928	99506.6	0.120273	18	6.10169	1.88125	1.85483	1.99735	1.79157	0.0141664	-0.00290229	0.0132121	295	104	104	68	5.7751	1.5	2.01923	2.01923	2	30.9358	18.5476	143.77	19.6424	503318	5.86441	722.557	387.928	3.15862	903.714	6316.51	6278.1	138507	4771.74	8025.16	1087.09	43.5117
sub-SC160_ses-V1_task-Dur_run-4_bold	0.000652251	0.0134951	0	40.4281	1.27133	1.0121	0.458328	102257	0.120571	24	7.71704	1.88118	1.85295	1.99557	1.79503	0.0145725	-0.00163357	0.0130258	311	104	104	68	5.70575	1.5	2.01923	2.01923	2	31.6656	18.3013	141.324	19.4051	503287	5.78778	704.63	383.826	3.34764	912.907	6324.56	6290.74	138773	4756.13	8045	1102.52	48.101
sub-SC160_ses-V1_task-Dur_run-5_bold	0.000969431	0.0166483	0	40.3319	1.2329	1.00519	0.458305	103631	0.133214	49	16.388	1.89095	1.86072	2.01103	1.80112	0.0199941	-0.00225743	0.0130655	299	104	104	68	5.71981	1.5	2.01923	2.01923	2	30.8043	18.0689	141.896	19.2776	503475	5.8194	707.729	382.342	3.35625	905.121	6323.37	6289.89	138591	4756.34	8035.09	1099.66	43.1838
sub-SC160_ses-V1_task-Dur_run-6_bold	0.00116487	0.0158509	1	39.8078	1.24053	1.02064	0.457655	107197	0.135936	49	16.443	1.87627	1.85088	1.99111	1.78683	0.0242024	-0.00163442	0.0127465	298	104	104	68	5.76078	1.5	2.01923	2.01923	2	31.8371	17.4877	140.862	18.9899	503723	5.9396	701.733	384.888	3.25602	904.439	6331.17	6296.02	138430	4785.53	8037.12	1092.91	43.8786
sub-SC160_ses-V1_task-Dur_run-7_bold	0.00194178	0.0157452	0	38.9545	1.23274	1.03289	0.457865	112186	0.108509	27	8.88158	1.86835	1.83257	1.98986	1.7826	0.0151333	-0.000946669	0.0138342	304	104	104	68	5.83541	1.5	2.01923	2.01923	2	32.8761	17.1962	139.206	18.5395	503457	5.60855	685.438	383.228	3.27591	891.39	6305.57	6277.08	138690	4766.56	7984.42	1075.68	44.4905
sub-SC160_ses-V1_task-Dur_run-8_bold	0.000441941	0.0280121	0	40.1368	1.14482	0.952514	0.458104	107645	0.138558	60	19.7368	1.90405	1.86372	2.01899	1.82943	0.0133646	-0.000953485	0.0139032	304	104	104	68	5.8731	1.5	2.01923	2.01923	2	32.2485	17.9131	141.605	18.9507	503740	5.58224	693.798	387.045	3.19311	883.729	6311.72	6279.42	138329	4776.63	7989.47	1069.18	35.8735
sub-SC163_ses-V1_task-Dur_run-1_bold	0.00113746	0.0229851	0	44.1009	1.23348	1.01657	0.490346	68775.1	0.141975	58	19.1419	1.74234	1.68016	1.84963	1.69721	0.0179261	0.00035986	0.0152595	303	104	104	68	6.00175	1.5	2.01923	2.01923	2	19.7039	18.5413	188.561	18.355	494834	4.93908	1084.46	449.655	3.75658	692.139	4943.11	4932.32	145374	3768.57	6170.09	821.812	38.0173
sub-SC163_ses-V1_task-Dur_run-2_bold	0.000492736	0.0242936	0	44.647	1.20865	0.991222	0.490613	72271.9	0.152592	71	23.127	1.75259	1.68781	1.86159	1.70836	0.0125605	0.00105129	0.0165474	307	104	104	68	6.0226	1.5	2.01923	2.01923	2	18.6913	18.2104	186.734	18.0183	494250	4.82794	1067.84	441.317	3.67817	692.374	4932.92	4922.55	145803	3746.25	6159.68	817.343	37.1026
sub-SC163_ses-V1_task-Dur_run-3_bold	0.00058	0.0216572	0	44.8656	1.2266	1.00534	0.490619	73207.9	0.150297	66	21.2903	1.74202	1.67496	1.85702	1.69409	0.0172769	0.00106606	0.0159469	310	104	104	68	6.0113	1.5	2.01923	2.01923	2	18.9018	17.8572	188.863	17.96	494556	5.08539	1080.59	446.187	3.75208	693.781	4942.75	4931.33	145540	3758.43	6174.4	820.341	38.7574
sub-SC163_ses-V1_task-Dur_run-4_bold	0.00280754	0.0394522	0	49.227	1.15975	0.975031	0.490243	62591.3	0.241113	130	43.771	1.78819	1.70716	1.90563	1.75178	0.0247045	0.00246428	0.0163798	297	104	104	68	6.06267	1.5	2.01923	2.01923	2	18.7462	20.4719	186.19	19.3816	494951	4.33682	1049.51	436.026	3.67969	681.7	4922.73	4914	145174	3743.61	6142.54	810.53	28.756
sub-SC163_ses-V1_task-Dur_run-5_bold	0.00105898	0.0268071	0	46.0515	1.23706	0.998678	0.488823	75656.3	0.159994	92	29.393	1.76454	1.69094	1.88102	1.72166	0.0155013	0.00283428	0.0165704	313	104	104	68	6.01341	1.5	2.01923	2.01923	2	18.9085	17.7629	183.99	17.6353	495428	4.7291	1043.94	434.455	3.6283	690.181	4923.49	4916.34	144937	3741.24	6152.17	817.56	35.1976
sub-SC163_ses-V1_task-Dur_run-6_bold	0.00233693	0.0316787	0	47.6037	1.23432	1.00423	0.4903	72616.4	0.180047	105	32.6087	1.77032	1.69157	1.881	1.73837	0.0180719	0.00271325	0.0161901	322	104	104	68	6.05015	1.5	2.01923	2.01923	2	18.9186	17.9349	186.344	18.043	494731	5.14088	1053.28	438.666	3.72001	686.94	4945.63	4937.36	145643	3768.42	6166.1	816.069	32.3689
sub-SC163_ses-V1_task-Dur_run-7_bold	0.00165131	0.0214676	0	47.0582	1.2832	1.02702	0.489061	78245.6	0.139749	58	19.5286	1.73778	1.67377	1.84772	1.69184	0.0201212	0.00267621	0.0171974	297	104	104	68	6.03864	1.5	2.01923	2.01923	2	19.3958	16.8711	184.728	17.3963	495261	5.22284	1055.78	439.444	3.6759	694.309	4956.17	4946.97	145108	3785.28	6184.09	819.215	38.9182
sub-SC163_ses-V1_task-Dur_run-8_bold	0.00253811	0.0246995	0	45.4516	1.23845	1.02212	0.491517	67053.2	0.179782	86	28.9562	1.74425	1.67195	1.85637	1.70443	0.023102	0.000362759	0.0157474	297	104	104	68	6.03649	1.5	2.01923	2.01923	2	18.2795	19.1462	192.968	18.8066	495037	5.04024	1104.58	448.326	3.72902	689.994	4950.03	4939.71	145084	3780.17	6172.71	818.306	36.3051
sub-SC165_ses-V1_task-Dur_run-1_bold	0.000385492	0.0167941	0	44.3152	1.25858	0.991735	0.455585	126694	0.142597	61	20.678	1.76921	1.68658	1.90816	1.7129	0.00808853	-0.0161778	0.0179021	295	104	104	68	5.5948	1.5	2.01923	2.01923	2	37.6941	10.9813	114.105	13.3966	505800	4.73559	550.943	343.366	3.41187	750.169	4857.49	4825.69	137742	3686.4	6168.11	862.529	42.4225
sub-SC165_ses-V1_task-Dur_run-2_bold	0.000338163	0.0165809	0	47.3135	1.29885	0.992292	0.456553	123010	0.17329	115	39.1156	1.77711	1.69032	1.91772	1.72328	0.00849531	-0.016092	0.0191805	294	104	104	68	5.57132	1.5	2.01923	2.01923	2	37.197	11.3515	115.651	13.585	505409	4.61905	563.392	347.198	3.46189	749.112	4851.39	4821.75	138241	3673.4	6166.4	865.457	42.9865
sub-SC165_ses-V1_task-Dur_run-3_bold	0.000620777	0.0146373	0	48.3388	1.33878	1.00813	0.456638	127767	0.156347	80	25.89	1.76045	1.67261	1.89587	1.71287	0.0127438	-0.016515	0.0176661	309	104	104	68	5.55091	1.5	2.01923	2.01923	2	35.7011	10.6661	118.301	13.3819	505821	5.03236	590.861	351.046	3.51002	752.689	4869.65	4836.8	137776	3686.71	6192.52	871.35	45.2097
sub-SC165_ses-V1_task-Dur_run-4_bold	0.000632136	0.014634	0	48.875	1.35951	1.00933	0.456891	123402	0.152254	83	28.1356	1.7665	1.6789	1.90163	1.71896	0.025136	-0.0172603	0.0167425	295	104	104	68	5.52096	1.5	2.01923	2.01923	2	34.6855	11.2125	120.386	13.6407	506047	4.81695	606.797	355.638	3.4898	754.238	4872.55	4840.44	137665	3678.99	6202.39	876.737	45.4521
sub-SC165_ses-V1_task-Dur_run-5_bold	0.00100902	0.0170175	0	47.7214	1.3514	1.0116	0.456933	122371	0.158707	90	29.4118	1.76526	1.67311	1.90287	1.71979	0.0141124	-0.0171991	0.0166523	306	104	104	68	5.55138	1.5	2.01923	2.01923	2	33.741	11.4684	121.077	13.6667	506369	4.60131	611.103	354.041	3.56493	750.09	4872.66	4837.65	137344	3692.38	6198.45	871.428	41.9723
sub-SC165_ses-V1_task-Dur_run-6_bold	0.000444	0.0152552	0	47.2411	1.33165	1.00392	0.45608	131662	0.141124	67	22.7119	1.75378	1.67484	1.88968	1.69681	0.0207006	-0.0157758	0.0169071	295	104	104	68	5.56743	1.5	2.01923	2.01923	2	34.4483	10.328	118.075	13.2068	506171	5.10508	583.69	349.79	3.54988	751.493	4881.12	4848.18	137349	3698.81	6199.98	870.808	43.809
sub-SC165_ses-V1_task-Dur_run-7_bold	0.00093786	0.0159535	3	46.2654	1.31367	1.00733	0.456151	132961	0.144278	69	23.0769	1.76086	1.68201	1.89832	1.70224	0.0212755	-0.0157053	0.0170681	299	104	104	68	5.5771	1.5	2.01923	2.01923	2	34.3184	10.3038	118.316	13.1672	506152	5.04348	581.516	352.032	3.53957	749.713	4887.09	4855.78	137550	3707.03	6208.36	870.661	42.8913
sub-SC165_ses-V1_task-Dur_run-8_bold	0.000909291	0.0148948	0	46.1304	1.30826	1.0099	0.456157	134017	0.136758	48	16.2162	1.75944	1.68232	1.8918	1.70419	0.0201869	-0.0159121	0.0167935	296	104	104	68	5.54848	1.5	2.01923	2.01923	2	34.9436	10.0777	118.96	13.098	506284	5.16554	590.294	353.339	3.53254	750.878	4881.83	4851.09	137435	3693.2	6201.74	874.307	44.3855
sub-SC166_ses-V1_task-Dur_run-1_bold	0.000406801	0.0134319	0	41.9177	1.29376	1.00383	0.461239	112390	0.12513	27	9.09091	1.77806	1.68613	1.93247	1.71559	0.00918619	-0.0131684	0.0241735	297	104	104	68	5.46127	1.5	2.01923	2.01923	2	31.463	15.0257	142.956	16.7071	503304	5.64646	719.148	372.596	3.96114	820.383	5755.4	5695.58	139275	4362.35	7395.26	1042.9	47.9682
sub-SC166_ses-V1_task-Dur_run-2_bold	0.000483851	0.0135838	0	41.9119	1.29987	1.00386	0.461646	111366	0.119383	28	9.06149	1.77447	1.68608	1.92645	1.71089	0.0106684	-0.0135817	0.0237497	309	104	104	68	5.4491	1.5	2.01923	2.01923	2	30.3709	15.0275	145.191	16.8091	503503	5.74434	733.438	376.658	3.85057	822.113	5759.79	5698.03	139186	4359.98	7402.6	1045.68	47.4464
sub-SC166_ses-V1_task-Dur_run-3_bold	0.000798804	0.0143982	0	41.2588	1.29253	1.00539	0.461828	107163	0.1202	19	6.31229	1.76982	1.68469	1.9238	1.70097	0.0129496	-0.0137656	0.0243872	301	104	104	68	5.4509	1.5	2.01923	2.01923	2	30.1703	15.9589	147.024	17.2126	503730	5.3887	744.422	380.062	3.87206	821.938	5769.62	5707.57	138897	4373.44	7417.98	1047.08	46.1125
sub-SC166_ses-V1_task-Dur_run-4_bold	0.000469138	0.0136103	0	41.1091	1.2919	1.00679	0.461886	110252	0.10931	15	5.17241	1.7648	1.67899	1.91504	1.70036	0.0106134	-0.0140037	0.0242443	290	104	104	68	5.44435	1.5	2.01923	2.01923	2	30.6382	15.2095	147.433	16.9483	503741	5.77241	744.348	381.672	3.86513	824.24	5772.81	5709.58	138933	4369.8	7417.22	1048.71	47.6815
sub-SC166_ses-V1_task-Dur_run-5_bold	0.00134175	0.0149908	0	41.4861	1.29539	1.01699	0.46212	107497	0.118679	25	8.41751	1.76677	1.67893	1.91606	1.70531	0.0253754	-0.0139133	0.0237816	297	104	104	68	5.44198	1.5	2.01923	2.01923	2	30.1156	15.5798	148.568	17.1751	503619	5.73737	753.182	382.659	3.9027	824.199	5780.11	5718.59	138978	4380.66	7430.36	1050.82	45.4512
sub-SC166_ses-V1_task-Dur_run-6_bold	0.00081229	0.0144848	0	40.0049	1.27793	1.01207	0.461832	106614	0.109864	8	2.6936	1.77052	1.68164	1.9212	1.70872	0.0211093	-0.0138906	0.0236026	297	104	104	68	5.42587	1.5	2.01923	2.01923	2	30.175	15.8044	148.811	17.2626	503897	5.64983	756.407	381.83	3.90794	823.593	5777.63	5719.07	138889	4366.37	7419.06	1054.03	46.0018
sub-SC166_ses-V1_task-Dur_run-7_bold	0.00110792	0.0149257	0	40.174	1.26867	1.01342	0.462041	109271	0.12303	19	6.07029	1.76431	1.67771	1.91343	1.70178	0.0240699	-0.0138215	0.0241843	313	104	104	68	5.43266	1.5	2.01923	2.01923	2	29.9095	15.3376	149.079	17.0192	503789	5.76677	756.011	382.841	3.90786	823.128	5780.73	5720.15	138886	4377.65	7427.98	1052.92	45.4439
sub-SC166_ses-V1_task-Dur_run-8_bold	0.000384684	0.0148227	0	39.1803	1.24619	1.01015	0.462157	105918	0.116824	18	5.98007	1.76698	1.68019	1.91563	1.70513	0.0235702	-0.0140309	0.0240129	301	104	104	68	5.42679	1.5	2.01923	2.01923	2	31.6319	15.9047	150.17	17.309	503925	5.61794	766.671	385.145	3.9239	821.497	5776.06	5715.17	138796	4372.66	7418.87	1053.14	45.7664
sub-SC168_ses-V1_task-Dur_run-1_bold	0.000464615	0.0115823	0	36.9623	1.19306	1.00502	0.504597	113892	0.0647472	0	0	1.81208	1.72206	1.94252	1.77165	0.00692492	-0.0112675	0.0243311	299	104	104	68	5.14237	1.5	2.01923	2.01923	2	43.7389	12.9368	125.637	15.3144	462919	5.34114	602.799	354.095	3.19255	875.918	5416.26	5321.12	173062	4076.82	7079.19	1034.76	47.5057
sub-SC168_ses-V1_task-Dur_run-2_bold	0.00035804	0.0127969	0	38.285	1.20557	0.992081	0.505215	112549	0.0638463	0	0	1.82117	1.72848	1.9563	1.77872	0.00684249	-0.0111956	0.0248631	301	104	104	68	5.14579	1.5	2.01923	2.01923	2	43.5473	12.9986	126.852	15.3987	462551	5.44518	616.551	356.054	3.15858	877.36	5423.67	5328.05	173239	4082.11	7093.38	1035.42	45.4928
sub-SC168_ses-V1_task-Dur_run-3_bold	0.000717907	0.0120897	0	39.2002	1.23969	1.00885	0.505167	107305	0.0664622	0	0	1.82057	1.73358	1.9534	1.77475	0.00926977	-0.0111892	0.0251252	301	104	104	68	5.1327	1.5	2.01923	2.01923	2	40.4001	13.8951	128.572	15.8306	462771	5.15615	630.218	357.822	3.16273	879.617	5433.13	5338.14	173085	4082.28	7108.08	1040.02	46.2516
sub-SC168_ses-V1_task-Dur_run-4_bold	0.000471138	0.0116421	0	40.2176	1.25915	1.00732	0.505324	110687	0.0672601	0	0	1.81799	1.72835	1.94937	1.77624	0.00748247	-0.0110131	0.0253715	290	104	104	68	5.13663	1.5	2.01923	2.01923	2	39.4399	13.461	128.932	15.6034	462797	5.14828	629.996	359.499	3.17449	878.266	5439.36	5341.95	173028	4087.47	7115	1039.97	46.9708
sub-SC168_ses-V1_task-Dur_run-5_bold	0.00184431	0.017422	0	41.0525	1.20774	0.972419	0.505328	110312	0.0813777	5	1.67224	1.83469	1.73816	1.97091	1.795	0.0178484	-0.0112824	0.0241685	299	104	104	68	5.1617	1.5	2.01923	2.01923	2	41.3644	13.7351	129.124	15.5853	463101	4.9398	627.448	356.775	3.21786	873.56	5441.05	5344.31	172800	4101.55	7111.46	1035.38	39.3172
sub-SC168_ses-V1_task-Dur_run-6_bold	0.000270391	0.0130453	0	42.8034	1.27051	0.986417	0.504417	104518	0.0684259	1	0.325733	1.83011	1.74823	1.94812	1.79399	0.00533678	-0.0107017	0.0250151	307	104	104	68	5.09199	1.5	2.01923	2.01923	2	44.3442	14.2079	127.236	16.1107	463047	5.00651	616.27	356.328	3.31176	885.852	5461.28	5363.21	172917	4102.7	7160.77	1053.26	44.1791
sub-SC168_ses-V1_task-Dur_run-7_bold	0.000334636	0.0110546	0	41.4274	1.27121	1.00663	0.504305	111191	0.0747904	0	0	1.8246	1.74828	1.94199	1.78353	0.00614911	-0.0105392	0.0234501	302	104	104	68	5.06082	1.5	2.01923	2.01923	2	37.9472	13.0047	128.302	15.6656	463287	5.61589	627.021	358.232	3.32465	888.982	5471.27	5370.38	172779	4108.78	7185.32	1061.17	48.01
sub-SC168_ses-V1_task-Dur_run-8_bold	0.00244653	0.0143912	0	41.6238	1.23632	0.994457	0.504355	107136	0.0781591	3	1	1.8288	1.75038	1.94218	1.79386	0.00815076	-0.0105222	0.0232383	300	104	104	68	5.0611	1.5	2.01923	2.01923	2	41.3739	13.6301	130.446	15.95	463535	5.46667	635.052	365.472	3.34177	887.456	5478.67	5373.64	172501	4119.83	7203.33	1061.75	41.7609
sub-SC169_ses-V1_task-Dur_run-1_bold	0.000310033	0.0261157	0	52.3011	1.20131	0.974903	0.452907	103255	0.263026	193	64.1196	1.85899	1.79502	1.94159	1.84038	0.0147759	-0.00821577	0.0171226	301	104	104	68	5.3002	1.5	2.01923	2.01923	2	36.7915	10.7082	86.7687	12.6777	505549	4.50498	410.855	232.494	3.35228	598.23	4141.64	4103.95	137362	3051.37	5375.47	774.297	33.8772
sub-SC169_ses-V1_task-Dur_run-2_bold	0.000479118	0.0233983	0	53.3121	1.24018	0.99425	0.452494	105833	0.251768	195	63.7255	1.82869	1.7712	1.90753	1.80734	0.0153269	-0.00799546	0.0169157	306	104	104	68	5.29107	1.5	2.01923	2.01923	2	36.526	10.0875	85.5602	12.4804	505532	4.78758	406.627	230.793	3.41484	598.366	4127.59	4091.72	137349	3045.29	5356.99	773.323	35.3427
sub-SC169_ses-V1_task-Dur_run-3_bold	0.000436612	0.0201538	1	52.8285	1.23443	0.994578	0.452327	107611	0.27074	209	68.75	1.82179	1.77091	1.89885	1.79561	0.00927619	-0.00795948	0.0166403	304	104	104	68	5.27694	1.5	2.01923	2.01923	2	37.7357	9.97343	85.9453	12.3947	505670	4.78947	409.571	231.263	3.44781	597.125	4134.04	4097.04	137144	3050.77	5365.22	776.402	37.4296
sub-SC169_ses-V1_task-Dur_run-4_bold	0.000335596	0.0253811	5	53.2092	1.19773	0.976003	0.451949	105003	0.274097	192	63.5762	1.83365	1.77771	1.91212	1.81111	0.0057085	-0.00741404	0.0172965	302	104	104	68	5.27391	1.5	2.01923	2.01923	2	37.0481	10.1475	84.9669	12.5199	506027	4.77815	402.459	227.596	3.374	596.001	4119.55	4083.58	137079	3029.37	5350.27	774.295	34.5159
sub-SC169_ses-V1_task-Dur_run-5_bold	0.000513433	0.0246594	0	53.2049	1.21114	0.995594	0.452589	105918	0.29534	201	67	1.8325	1.77776	1.91644	1.80331	0.0116231	-0.00751431	0.0179233	300	104	104	68	5.28172	1.5	2.01923	2.01923	2	36.5941	10.2398	86.6297	12.5033	505816	4.69333	412.848	230.639	3.38355	596.214	4131.32	4093.38	137215	3047.48	5376.28	775.006	34.2976
sub-SC169_ses-V1_task-Dur_run-6_bold	0.000619966	0.0195345	0	53.0296	1.2373	0.999216	0.452046	103229	0.273679	182	61.4865	1.80647	1.75799	1.88806	1.77336	0.00495719	-0.00722308	0.0174588	296	104	104	68	5.27829	1.5	2.01923	2.01923	2	37.0324	10.4383	85.829	12.6182	505898	4.53378	407.467	231.489	3.36965	597.173	4125.44	4086.65	136893	3047.74	5355.39	774.235	37.7523
sub-SC169_ses-V1_task-Dur_run-7_bold	0.000502292	0.0236258	1	51.2628	1.21029	0.983007	0.452613	98400.8	0.260972	190	63.1229	1.83088	1.77399	1.9167	1.80195	0.00615098	-0.00716564	0.0181515	301	104	104	68	5.33027	1.5	2.01923	2.01923	2	36.8132	11.2993	87.0006	12.9734	505991	4.14618	414.462	230.564	3.28813	595.996	4138.33	4098.88	136972	3066.16	5369.31	768.977	35.1414
sub-SC169_ses-V1_task-Dur_run-8_bold	0.000385485	0.0201843	1	53.5376	1.22334	0.993161	0.452686	103860	0.30783	217	72.5753	1.81012	1.75636	1.89401	1.77998	0.00528123	-0.00703106	0.018203	299	104	104	68	5.30447	1.5	2.01923	2.01923	2	36.0565	10.5666	86.3626	12.5853	505812	4.40468	415.394	229.402	3.37081	595.807	4120.45	4084.86	137151	3045.99	5337.11	770.075	37.4193
sub-SC170_ses-V1_task-Dur_run-1_bold	0.000297303	0.0174709	0	41.405	1.24528	0.984588	0.448985	136877	0.113779	22	7.23684	1.84691	1.74144	1.99732	1.80195	0.0110525	-0.0135428	0.0226734	304	104	104	68	5.95095	1.5	2.01923	2.01923	2	30.5875	10.7976	111.795	13.0362	511553	4.42105	561.797	317.897	4.04845	690.512	4942.26	4894.8	132110	3836.87	6207.91	822.522	42.8162
sub-SC170_ses-V1_task-Dur_run-2_bold	0.00287038	0.0153528	0	40.8158	1.28984	1.04596	0.448971	150502	0.108822	21	7.16724	1.85003	1.74306	2.00263	1.80439	0.0120136	-0.0130226	0.023369	293	104	104	68	5.93256	1.5	2.01923	2.01923	2	30.1712	9.24982	111.97	12.4471	511367	5.11945	571.917	317.671	4.04321	693.43	4948.56	4903.77	132332	3829.91	6214.26	826.584	45.0167
sub-SC170_ses-V1_task-Dur_run-3_bold	0.000517822	0.0157065	0	42.3198	1.27897	1.00651	0.449342	140249	0.120669	38	12.5413	1.84847	1.74159	2.00441	1.7994	0.0170676	-0.0131985	0.0239083	303	104	104	68	5.92563	1.5	2.01923	2.01923	2	29.4762	10.3293	113.875	12.9241	511475	4.75908	582.723	321.054	4.0641	695.091	4956.72	4910.65	132178	3840.56	6226.58	828.709	44.5855
sub-SC170_ses-V1_task-Dur_run-4_bold	0.000418411	0.0231482	0	41.9469	1.23043	0.972339	0.449944	129819	0.124384	46	15.2318	1.87377	1.76424	2.02398	1.8331	0.0161586	-0.0134661	0.0227299	302	104	104	68	5.91984	1.5	2.01923	2.01923	2	29.2718	11.635	115.66	13.4305	511624	3.98013	586.122	324.115	4.20231	693.053	4960.34	4911.03	132157	3843.71	6231.1	829.585	38.677
sub-SC170_ses-V1_task-Dur_run-5_bold	0.00041	0.0167296	0	41.6914	1.2581	0.997222	0.449474	139869	0.116893	33	11.0368	1.8521	1.74478	2.0053	1.80623	0.0165313	-0.0133582	0.0239507	299	104	104	68	5.89817	1.5	2.01923	2.01923	2	30.7764	10.3286	114.699	12.9498	511470	4.75585	587.286	324.7	4.19663	694.753	4954.2	4906.43	132060	3832.11	6223.45	831.854	43.342
sub-SC170_ses-V1_task-Dur_run-6_bold	0.000508188	0.0163832	0	41.4634	1.26229	1.01065	0.449766	142062	0.11892	42	14.094	1.85606	1.74706	2.01368	1.80746	0.0250185	-0.0131507	0.0243139	298	104	104	68	5.89148	1.5	2.01923	2.01923	2	29.9572	9.9404	114.495	12.8221	511207	5.04027	586.234	323.206	4.20139	694.44	4950.05	4902.45	132341	3828.52	6221.51	832.123	43.6973
sub-SC170_ses-V1_task-Dur_run-7_bold	0.000415912	0.0207706	0	41.8622	1.23385	0.985341	0.449981	136755	0.126379	37	12.5	1.87554	1.75261	2.03063	1.84337	0.0192448	-0.0137147	0.0236957	296	104	104	68	5.92145	1.5	2.01923	2.01923	2	29.4504	10.4684	116.518	13.0878	511592	4.92905	601.321	326.655	4.01047	695.316	4959.48	4909.48	132043	3840.74	6235.12	829.098	39.6913
sub-SC170_ses-V1_task-Dur_run-8_bold	0.000566799	0.0173666	0	40.3009	1.24063	1.00337	0.450557	137330	0.111998	27	8.91089	1.8691	1.75425	2.01973	1.83331	0.0229639	-0.0138643	0.0232046	303	104	104	68	5.86825	1.5	2.01923	2.01923	2	28.8203	10.4076	118.584	13.0462	511475	4.91089	615.093	333.428	4.13164	696.581	4954.41	4904.06	132170	3835.82	6229.39	835.69	42.409
sub-SC171_ses-V1_task-Dur_run-1_bold	0.00145798	0.0356309	0	47.7077	1.1043	0.963714	0.451687	99189.8	0.281737	137	44.6254	1.87668	1.81197	2.00329	1.8148	0.0320963	-0.00655576	0.0157983	307	104	104	68	5.69635	1.5	2.01923	2.01923	2	35.5988	13.7587	151.343	15.7036	518933	5.69055	761.627	391.571	3.24716	720.81	5039.34	5009.54	126223	3742.84	6366.82	879.427	28.1624
sub-SC171_ses-V1_task-Dur_run-2_bold	0.00368927	0.0441451	0	49.8363	1.0922	0.957614	0.450166	83860.1	0.304788	124	43.0556	1.91553	1.84	2.04091	1.86569	0.0347153	-0.00506741	0.0163523	288	104	104	68	5.7533	1.5	2.01923	2.01923	2	35.9752	16.0873	150.332	17.2951	519851	5.68056	739.335	379.651	3.14714	707.888	5007.11	4983.16	125214	3709.5	6302.63	866.135	25.5101
sub-SC171_ses-V1_task-Dur_run-3_bold	0.00659828	0.0504929	0	58.3485	1.10344	0.991139	0.447559	94089.8	0.467267	174	58.7838	1.92193	1.84657	2.04882	1.8704	0.0514241	-0.00531478	0.0147775	296	104	104	68	5.75529	1.5	2.01923	2.01923	2	36.8019	14.2901	147.995	16.3682	521496	6.05405	739.903	378.642	3.14701	722.499	5046.65	5022.87	124037	3749.24	6347.22	872.737	22.6718
sub-SC171_ses-V1_task-Dur_run-4_bold	0.00153557	0.0408949	0	46.7548	1.08526	0.939744	0.439615	126560	0.238485	106	34.5277	1.9027	1.83639	2.01788	1.85384	0.0334422	3.17693e-05	0.0169071	307	104	104	68	5.81544	1.5	2.01923	2.01923	2	34.6568	11.5807	132.188	14.3388	523791	5.74593	663.875	342.06	3.11022	726.055	5129.95	5101.94	122274	3829.85	6448.63	877.305	27.5245
sub-SC171_ses-V1_task-Dur_run-5_bold	0.00152153	0.0426421	0	49.0208	1.075	0.949172	0.438665	130346	0.311624	136	45.3333	1.91431	1.83995	2.03723	1.86576	0.0249524	0.00107118	0.0183929	300	104	104	68	5.75211	1.5	2.01923	2.01923	2	29.0115	11.1541	127.307	13.9533	523720	5.5	643.511	330.013	3.26317	721.744	5118.48	5091.02	122644	3803.31	6442.96	885.066	26.0318
sub-SC171_ses-V1_task-Dur_run-6_bold	0.00432721	0.0527425	0	55.0634	1.06608	0.968986	0.439026	119283	0.466506	141	46.2295	1.91583	1.83397	2.04232	1.87119	0.0249641	0.000548221	0.0182016	305	104	104	68	5.78571	1.5	2.01923	2.01923	2	28.4911	11.9629	126.361	14.518	523641	5.51475	630.354	324.014	3.48873	706.676	5082.09	5055.44	122667	3792.03	6382.14	873.776	23.283
sub-SC171_ses-V1_task-Dur_run-7_bold	0.00510524	0.0423222	0	50.1275	1.10803	0.992534	0.435936	136213	0.297293	111	37.5	1.9088	1.83677	2.02722	1.8624	0.0301415	0.00246662	0.0182748	296	104	104	68	5.74064	1.5	2.01923	2.01923	2	28.9475	10.4984	123.685	13.7128	524940	5.78716	619.642	322.312	3.19061	728.195	5121.36	5093.85	121790	3803.21	6453.83	887.328	26.2366
sub-SC171_ses-V1_task-Dur_run-8_bold	0.00322514	0.0427263	0	48.0529	1.0858	0.977033	0.432043	143813	0.291769	94	33.3333	1.91746	1.84749	2.02321	1.88168	0.0248801	0.00396963	0.0192538	282	104	104	68	5.80951	1.5	2.01923	2.01923	2	31.2357	10.0207	118.778	13.4716	527071	5.80496	590.441	316.812	3.11577	733.384	5155.5	5128.63	120474	3855.63	6478.01	882.794	26.2152
sub-SC172_ses-V1_task-Dur_run-1_bold	0.000373704	0.0172456	0	44.6749	1.24922	0.996556	0.527986	75634.3	0.139458	35	11.7845	1.80383	1.71876	1.94158	1.75115	0.00431385	-0.00961	0.0258476	297	104	104	68	5.91443	1.5	2.01923	2.01923	2	16.6991	17.9659	181.378	18.4646	456512	5.59596	989.668	411.779	3.63413	768.587	5352.52	5337.94	178563	4079.89	6705.24	902.526	42.243
sub-SC172_ses-V1_task-Dur_run-2_bold	0.000548339	0.0162259	0	44.0515	1.25508	1.00769	0.528835	74268.2	0.124886	14	4.74576	1.79471	1.71414	1.93016	1.73984	0.00652059	-0.00918406	0.0259782	295	104	104	68	5.89668	1.5	2.01923	2.01923	2	16.5287	18.2536	184.747	18.6678	456280	5.53898	1009.33	418.878	3.7179	766.515	5345.42	5328.61	178695	4076.52	6701.08	903.661	43.0449
sub-SC172_ses-V1_task-Dur_run-3_bold	0.000741433	0.0240011	0	43.8035	1.21095	0.989773	0.529938	70036.9	0.157053	75	24.43	1.8214	1.7286	1.96603	1.76958	0.00549677	-0.00992859	0.0272921	307	104	104	68	5.88638	1.5	2.01923	2.01923	2	15.4907	19.2014	189.513	19.2052	456712	5.4658	1027.69	418.41	3.63951	767.046	5344.81	5329.33	178503	4061.34	6703.49	905.365	36.2806
sub-SC172_ses-V1_task-Dur_run-4_bold	0.000887581	0.0213418	0	43.8538	1.2272	1.02737	0.529489	72648	0.154185	73	23.5484	1.82071	1.7321	1.96687	1.76315	0.0121214	-0.00901274	0.0274906	310	104	104	68	5.85155	1.5	2.01923	2.01923	2	15.7386	18.5086	189.482	18.871	456626	5.61935	1033.8	422.584	3.76816	768.972	5351.78	5334.07	178512	4072.06	6717.88	911.563	37.7607
sub-SC172_ses-V1_task-Dur_run-5_bold	0.000540845	0.0234928	3	44.1901	1.19528	1.0094	0.529335	68484.7	0.165493	86	30.2817	1.8084	1.7248	1.95316	1.74723	0.0158789	-0.00870301	0.0279542	284	104	104	68	5.85862	1.5	2.01923	2.01923	2	15.6758	19.6445	187.8	19.3873	456775	5.13732	1021.61	416.485	3.80608	758.839	5312.8	5304.18	178292	4027.26	6657.27	905.36	35.8719
sub-SC172_ses-V1_task-Dur_run-6_bold	0.000573389	0.0218435	3	44.4189	1.22136	1.00246	0.529601	69835.5	0.157784	85	28.5235	1.80418	1.72368	1.94184	1.74701	0.0164275	-0.010047	0.0284835	298	104	104	68	5.84287	1.5	2.01923	2.01923	2	15.4033	19.0947	190.166	19.0839	456896	5.43624	1041.47	418.729	3.815	765.649	5329.31	5315.07	178137	4054.95	6684.67	909.665	36.8182
sub-SC172_ses-V1_task-Dur_run-7_bold	0.000554452	0.0286309	0	43.4233	1.15635	0.973869	0.529723	66194.6	0.167737	92	30.5648	1.83077	1.74243	1.97439	1.7755	0.0131937	-0.00941312	0.0281772	301	104	104	68	5.84902	1.5	2.01923	2.01923	2	15.2214	20.5151	191.212	19.814	457016	4.96346	1032.88	419.241	3.68788	766.185	5337.99	5322.15	178164	4054.85	6703.59	909.919	33.4864
sub-SC172_ses-V1_task-Dur_run-8_bold	0.000548856	0.0263233	0	45.2411	1.18371	0.992228	0.52907	70565.8	0.187854	109	35.6209	1.81877	1.73177	1.96086	1.76369	0.0157207	-0.0102402	0.0286893	306	104	104	68	5.84402	1.5	2.01923	2.01923	2	15.4167	18.8087	188.67	19.0523	457297	5.58497	1021.76	412.387	3.72981	763.23	5324.26	5311.94	178024	4036.71	6677.4	908.95	34.1967
sub-SC173_ses-V1_task-Dur_run-1_bold	0.000353869	0.024065	0	50.3532	1.1695	1.01344	0.519043	21717.9	0.114345	35	11.4754	1.83777	1.7605	1.94939	1.80343	0.00909987	0.00182081	0.0144237	305	104	104	68	5.46323	1.5	2.01923	2.01923	2	31.711	32.6464	169.758	28.0525	470249	5.20328	830.682	386.109	4.25841	587.779	4271.54	4231.01	166560	3242.15	5505.51	774.45	34.8895
sub-SC173_ses-V1_task-Dur_run-2_bold	0.000605926	0.0290727	0	52.0951	1.15775	0.99684	0.518226	21645.6	0.214391	110	37.037	1.84574	1.76273	1.9609	1.81358	0.012833	0.00248602	0.0138138	297	104	104	68	5.48568	1.5	2.01923	2.01923	2	33.333	33.1314	170.389	28.0236	471352	4.6532	826.197	387.901	4.12891	590.176	4280.39	4240.77	165747	3253.18	5517.13	773.059	31.5331
sub-SC173_ses-V1_task-Dur_run-3_bold	0.000627869	0.0320733	0	52.4638	1.13559	0.994816	0.518057	21874.8	0.270713	152	49.8361	1.85623	1.77372	1.97587	1.81909	0.0108368	0.00309583	0.0140199	305	104	104	68	5.42314	1.5	2.01923	2.01923	2	33.0305	32.8506	171.267	27.8492	471714	4.71148	828.872	388.777	4.26185	595.5	4273.53	4236.4	165387	3229	5509.33	781.169	30.0519
sub-SC173_ses-V1_task-Dur_run-4_bold	0.000750274	0.0253928	0	49.1026	1.14682	1.00313	0.518494	20905.3	0.208621	109	37.3288	1.83676	1.75706	1.95299	1.80024	0.0151343	0.00316677	0.0147518	292	104	104	68	5.4848	1.5	2.01923	2.01923	2	32.3467	33.1631	172.234	28.5411	471454	5.2911	838.288	390.887	4.26901	591.746	4300.34	4260.3	165558	3273.66	5536.2	776.744	33.4709
sub-SC173_ses-V1_task-Dur_run-5_bold	0.000876699	0.0234181	0	47.8037	1.15198	1.00743	0.518854	21223.7	0.18002	99	32.3529	1.83686	1.7579	1.94703	1.80564	0.00956749	0.00317118	0.0136537	306	104	104	68	5.51174	1.5	2.01923	2.01923	2	31.9011	33.2132	173.994	28.4935	471376	5.29085	849.757	392.579	4.34368	592.59	4317.99	4277.15	165672	3293.13	5553.91	776.005	34.8718
sub-SC173_ses-V1_task-Dur_run-6_bold	0.00308383	0.0280458	0	49.4964	1.14139	1.01921	0.519617	20299.5	0.245533	134	45.4237	1.85268	1.77129	1.96167	1.82509	0.0182149	0.00377914	0.0142483	295	104	104	68	5.56388	1.5	2.01923	2.01923	2	29.1745	34.7482	176.988	29.3424	471590	5.05424	865.612	393.353	4.37186	588.241	4336.49	4293.74	165532	3322.39	5567.72	771.714	31.7887
sub-SC173_ses-V1_task-Dur_run-7_bold	0.000336565	0.0475267	0	62.4583	1.10815	0.99041	0.525099	6795.3	0.169259	84	28.5714	1.892	1.84917	1.94264	1.88417	0.00478068	-0.00117491	0.0222008	294	104	104	68	5.47506	1.5	2.01923	2.01923	2	24.0742	49.4503	136.412	38.5646	468425	3.4932	625.463	265.882	4.73923	438.172	3344.32	3317.96	166076	2501.4	4299.51	606.012	24.5677
sub-SC173_ses-V1_task-Dur_run-8_bold	0.000779626	0.0490194	0	64.0484	1.11243	1.01472	0.524963	6991.9	0.220184	114	38.7755	1.89975	1.85503	1.94417	1.90005	0.00572932	-0.00171233	0.0218693	294	104	104	68	5.43665	1.5	2.01923	2.01923	2	26.8221	49.0923	137.848	38.1973	468538	3.38775	628.539	272.886	4.76097	441.069	3349.02	3321.01	165986	2494.62	4311.22	610.854	23.4145
sub-SC174_ses-V1_task-Dur_run-1_bold	0.00180351	0.0213736	0	45.4587	1.1562	0.978453	0.4891	68769.9	0.155455	65	21.5232	1.9962	1.92105	2.11554	1.95202	0.00770332	-0.00821078	0.0234086	302	104	104	68	4.83847	1.5	2.01923	2.01923	2	23.3459	17.5556	170.446	17.6457	489836	4.89735	903.717	412.673	2.1027	872.801	4836.4	4764	149231	3491.17	6430.61	984.606	32.3936
sub-SC174_ses-V1_task-Dur_run-2_bold	0.00133695	0.0230773	0	44.3977	1.1075	0.954101	0.489664	69004.9	0.154661	43	14.2384	2.00645	1.93237	2.12763	1.95935	0.0117823	-0.00737479	0.0246334	302	104	104	68	4.83595	1.5	2.01923	2.01923	2	22.8163	17.8207	174.27	17.7517	489966	4.72185	927.417	420.855	2.15342	871.382	4838.03	4766.27	149294	3497.63	6432.85	985.587	32.0662
sub-SC174_ses-V1_task-Dur_run-3_bold	0.00260331	0.0179062	0	42.971	1.16379	0.999225	0.488552	70167.2	0.140676	36	11.465	1.97096	1.90017	2.09579	1.91692	0.0139084	-0.00724544	0.0242294	314	104	104	68	4.86148	1.5	2.01923	2.01923	2	22.9399	17.9258	171.648	17.543	490482	4.23885	914.529	417.683	2.02397	872.096	4835.5	4765.29	149171	3497.46	6422.48	980.211	34.4234
sub-SC174_ses-V1_task-Dur_run-4_bold	0.00080901	0.0182307	3	40.2521	1.12615	0.979975	0.48869	75741.8	0.121115	15	5.11945	1.95278	1.88532	2.07999	1.89303	0.00594033	-0.00652247	0.0252553	293	104	104	68	4.85628	1.5	2.01923	2.01923	2	22.2556	16.597	176.335	17.0205	491382	4.87372	946.726	427.686	2.05573	870.616	4838.38	4767.48	148877	3498.09	6437.09	981.711	35.1616
sub-SC174_ses-V1_task-Dur_run-5_bold	0.00255591	0.0237935	0	42.2335	1.11122	0.980526	0.489043	71417	0.135209	42	13.9535	1.9845	1.90615	2.10609	1.94127	0.0117855	-0.00587037	0.0268655	301	104	104	68	4.874	1.5	2.01923	2.01923	2	22.1868	17.0672	175.315	17.4219	491183	4.98671	938.814	423.129	2.00348	867.874	4841.85	4767.12	149065	3506.24	6432.23	978.069	30.8629
sub-SC174_ses-V1_task-Dur_run-6_bold	0.00135487	0.0164311	0	41.0222	1.13196	0.993229	0.488374	77803.9	0.122919	28	9.33333	1.9532	1.88606	2.08156	1.89199	0.0100359	-0.00542673	0.0266339	300	104	104	68	4.84402	1.5	2.01923	2.01923	2	22.3385	16.022	174.421	16.7033	491480	5.01667	938.391	422.734	2.07751	868.523	4836.29	4763.76	149008	3489.89	6426.65	983.429	35.9501
sub-SC174_ses-V1_task-Dur_run-7_bold	0.00185956	0.0226944	0	42.3864	1.091	0.974115	0.48811	80457.6	0.154832	50	16.8919	1.97722	1.9043	2.10893	1.91843	0.00799447	-0.00506057	0.0282469	296	104	104	68	4.89507	1.5	2.01923	2.01923	2	23.6239	15.6575	170.834	16.4493	490933	4.96622	902.637	412.692	2.07695	859.674	4834.24	4759.89	148705	3505.33	6412.84	972.38	31.327
sub-SC174_ses-V1_task-Dur_run-8_bold	0.000908581	0.0232352	0	42.4548	1.10559	0.977354	0.487976	66583.4	0.135159	40	13.8408	1.9767	1.90305	2.09789	1.92915	0.0103154	-0.00383605	0.0284329	289	104	104	68	4.88267	1.5	2.01923	2.01923	2	22.8597	18.6069	172.58	18.1626	491831	4.4083	909.922	415.908	2.05605	860.994	4834.43	4764.22	148762	3498.03	6414.75	975.736	31.6903
sub-SC181_ses-V1_task-Dur_run-1_bold	0.000802776	0.0167068	0	42.1553	1.22506	1.00829	0.475235	101715	0.0955456	0	0	1.82141	1.74216	1.93142	1.79066	0.0121087	-0.0071759	0.0195963	299	104	104	68	5.60732	1.5	2.01923	2.01923	2	28.383	12.8426	129.071	14.388	494709	4.95652	669.716	317.067	2.77492	709.11	4741.32	4688.84	145046	3576.58	6096.46	836.197	41.4105
sub-SC181_ses-V1_task-Dur_run-2_bold	0.000380097	0.0186613	0	42.9085	1.21963	0.992843	0.476022	98685.7	0.100425	1	0.322581	1.84011	1.75639	1.95299	1.81096	0.0092335	-0.00722398	0.0199385	310	104	104	68	5.56243	1.5	2.01923	2.01923	2	27.7066	13.3339	131.004	14.629	494552	4.85161	680.072	321.04	2.9342	709.908	4740	4688.3	145555	3571.12	6098.3	842.848	39.9378
sub-SC181_ses-V1_task-Dur_run-3_bold	0.000445067	0.0272092	0	44.792	1.19929	0.961819	0.476323	90289.7	0.11059	8	2.66667	1.86495	1.7688	1.97963	1.84642	0.00785101	-0.00693798	0.0205576	300	104	104	68	5.62951	1.5	2.01923	2.01923	2	27.3324	14.5048	132.409	15.3233	494863	4.7	679.962	321.246	2.87212	705.689	4747.36	4693.81	145189	3588.29	6094.95	833.784	33.5776
sub-SC181_ses-V1_task-Dur_run-4_bold	0.000298123	0.0267584	0	45.547	1.20196	0.959867	0.476799	87222	0.118844	20	6.82594	1.85822	1.76447	1.97427	1.83592	0.00795981	-0.00682371	0.0227748	293	104	104	68	5.64016	1.5	2.01923	2.01923	2	27.3362	15.074	133.419	15.6177	494660	4.47099	685.466	323.132	2.79948	706.9	4750.04	4696.14	145228	3592.71	6100.91	832.623	33.7719
sub-SC181_ses-V1_task-Dur_run-5_bold	0.000348997	0.0242698	0	46.6666	1.22747	0.971366	0.476895	96233.9	0.120463	23	7.44337	1.84953	1.75566	1.9644	1.82853	0.011452	-0.00740699	0.0209446	309	104	104	68	5.64343	1.5	2.01923	2.01923	2	28.2785	13.497	133.697	14.8091	494754	4.98706	690.266	323.966	2.83663	705.795	4750.85	4698.52	145252	3598.91	6097.7	832.562	35.5082
sub-SC181_ses-V1_task-Dur_run-6_bold	0.000447667	0.0187594	0	47.1802	1.27596	0.9923	0.476675	100245	0.104526	4	1.33333	1.83638	1.75175	1.95229	1.80512	0.0147991	-0.00752884	0.0210775	300	104	104	68	5.59615	1.5	2.01923	2.01923	2	28.2472	12.7949	134.081	14.5333	494790	5.17	700.72	327.215	2.81759	709.139	4747.06	4695.34	145377	3584.6	6104.58	839.028	39.7453
sub-SC181_ses-V1_task-Dur_run-7_bold	0.000486712	0.017321	0	46.7574	1.28318	0.998789	0.476922	97867.8	0.101345	7	2.39726	1.81917	1.73913	1.9329	1.78548	0.0169042	-0.00739687	0.0211195	292	104	104	68	5.59459	1.5	2.01923	2.01923	2	27.2318	13.2063	134.599	14.7363	494675	5.07534	709.223	325.37	2.85021	708.529	4749.75	4698.2	145218	3586.98	6109.54	839.771	41.061
sub-SC181_ses-V1_task-Dur_run-8_bold	0.000361333	0.0184704	0	48.9039	1.29465	0.99081	0.477086	96962.7	0.113156	10	3.33333	1.82646	1.74599	1.93498	1.79842	0.0155741	-0.00769324	0.0199727	300	104	104	68	5.57992	1.5	2.01923	2.01923	2	26.8613	13.2594	134.322	14.75	494816	5.05333	706.637	323.563	2.93998	707.503	4738.81	4689.18	145292	3572.53	6094.4	840.364	40.0391
sub-SC182_ses-V1_task-Dur_run-1_bold	0.00205135	0.0228137	0	48.118	1.28791	1.00916	0.447015	89687.4	0.116258	17	5.59211	1.87483	1.83566	1.97231	1.81653	0.01357	-0.00599034	0.0208329	304	104	104	68	5.55622	1.5	2.01923	2.01923	2	55.5115	13.6019	113.92	15.4309	514446	5.14145	530.575	325.9	2.87968	750.172	4677.19	4666.55	129492	3421.36	5917.04	839.875	34.8947
sub-SC182_ses-V1_task-Dur_run-2_bold	0.0035398	0.0289422	0	49.278	1.26038	0.992648	0.448181	87327.2	0.140552	30	10.1351	1.88937	1.84692	1.99256	1.82863	0.0224614	-0.00605923	0.0218631	296	104	104	68	5.58595	1.5	2.01923	2.01923	2	54.8235	13.8293	116.93	15.7061	514278	5.32095	545.639	331.027	2.95078	750.803	4687.39	4673.97	129439	3431.77	5924.53	836.734	31.1219
sub-SC182_ses-V1_task-Dur_run-3_bold	0.00134319	0.0326779	0	50.8908	1.18572	0.973595	0.447951	85458	0.23923	87	29.1946	1.89784	1.86052	2.00733	1.82569	0.0225313	-0.0059219	0.0222182	298	104	104	68	5.58516	1.5	2.01923	2.01923	2	55.8147	14.3932	117.217	15.9027	514508	4.98322	545.353	332.635	3.15517	747.249	4683.08	4670.33	129304	3427.69	5921.76	836.2	28.7005
sub-SC182_ses-V1_task-Dur_run-4_bold	0.00229121	0.0264881	0	47.7214	1.20837	0.975458	0.447724	89999.3	0.155033	45	15.5709	1.88756	1.85433	1.99812	1.81022	0.0158246	-0.00504599	0.023777	289	104	104	68	5.62179	1.5	2.01923	2.01923	2	55.9187	14.0719	115.525	15.5225	514186	4.6436	539.42	328.147	3.1782	750.551	4703.2	4693.26	129525	3454.47	5941.85	834.83	32.7211
sub-SC182_ses-V1_task-Dur_run-5_bold	0.000769371	0.0314096	0	48.7388	1.14082	0.977209	0.44615	97639.7	0.234796	112	37.0861	1.90608	1.86459	2.02246	1.83119	0.013456	-0.00403118	0.0259573	302	104	104	68	5.6373	1.5	2.01923	2.01923	2	58.5727	13.1814	109.875	14.8874	514161	4.76821	494.517	316.921	2.90627	739.971	4683.97	4674.84	129726	3426.19	5914.42	829.267	29.8746
sub-SC182_ses-V1_task-Dur_run-6_bold	0.00243273	0.0336337	0	53.3657	1.14575	0.987906	0.446895	100569	0.308908	150	50	1.91638	1.87378	2.04239	1.83299	0.0253418	-0.00357749	0.0280874	300	104	104	68	5.63434	1.5	2.01923	2.01923	2	58.4382	12.6367	108.272	14.5533	513409	4.75333	488.168	316.85	2.88773	732.054	4654.05	4650.81	130613	3395.32	5875.48	825.437	27.9535
sub-SC182_ses-V1_task-Dur_run-7_bold	0.00156647	0.0373411	0	52.4616	1.10676	0.971091	0.446983	107092	0.346242	162	56.0554	1.96235	1.90744	2.10255	1.87704	0.022854	-0.00130736	0.0315741	289	104	104	68	5.63057	1.5	2.01923	2.01923	2	59.3519	11.7018	104.935	14.1142	512891	5.12803	466.945	307.118	2.749	725.947	4639	4643.76	131805	3360.57	5854.03	824.738	26.846
sub-SC182_ses-V1_task-Dur_run-8_bold	0.00268091	0.0301112	0	49.5136	1.16557	1.01378	0.445252	116489	0.270742	119	40.0673	1.93294	1.87927	2.05459	1.86495	0.0194448	-0.000138069	0.0323471	297	104	104	68	5.64512	1.5	2.01923	2.01923	2	59.2214	10.7576	100.203	13.4815	513520	5.0404	451.486	298.858	2.74026	727.264	4631.1	4636.55	131723	3359.15	5836.7	821.335	29.9415
sub-SC183_ses-V1_task-Dur_run-1_bold	0.000432955	0.0174796	0	39.2052	1.17415	0.982967	0.482066	87598.1	0.103042	11	3.78007	1.81462	1.74727	1.90484	1.79174	0.0103835	-0.00412704	0.0188273	291	104	104	68	5.34988	1.5	2.01923	2.01923	2	28.7845	13.7255	125.415	15.4158	487006	4.83505	634.62	335.015	3.69578	683.475	4698.78	4623.82	152693	3560.82	6120.36	864.282	39.909
sub-SC183_ses-V1_task-Dur_run-2_bold	0.00157744	0.0156182	0	40.5625	1.22799	1.02644	0.482518	94814.1	0.106684	9	3.0303	1.80963	1.74427	1.90296	1.78164	0.0174328	-0.00427253	0.0197143	297	104	104	68	5.35425	1.5	2.01923	2.01923	2	28.0103	12.2851	128.14	14.862	487105	5.50842	655.083	342.068	3.6208	690.446	4716.12	4639.29	152498	3579.53	6141.8	866.467	41.4857
sub-SC183_ses-V1_task-Dur_run-3_bold	0.00074127	0.0157711	0	42.1831	1.22959	0.997659	0.483194	94216	0.114978	13	4.23453	1.81677	1.7479	1.9143	1.78812	0.0148085	-0.00480477	0.020255	307	104	104	68	5.33022	1.5	2.01923	2.01923	2	28.1121	12.4693	129.114	14.8925	486622	5.41368	662.895	343.086	3.658	695.393	4719.65	4641.9	152916	3586.99	6153.26	870.863	41.1967
sub-SC183_ses-V1_task-Dur_run-4_bold	0.00125964	0.0165008	0	42.2928	1.24961	1.01586	0.482737	92120.1	0.115334	16	5.29801	1.80831	1.74184	1.90093	1.78218	0.013865	-0.00445127	0.0193028	302	104	104	68	5.30667	1.5	2.01923	2.01923	2	27.8104	13.0881	131.231	15.096	487224	5.07616	671.952	348.902	3.68306	694.845	4728.95	4648.93	152355	3588.36	6177.81	876.052	40.2844
sub-SC183_ses-V1_task-Dur_run-5_bold	0.000649286	0.0188881	0	42.4729	1.21108	0.983163	0.483485	80812.4	0.124836	24	8.16327	1.81417	1.74646	1.90727	1.7888	0.0112555	-0.00455127	0.0195943	294	104	104	68	5.34243	1.5	2.01923	2.01923	2	28.8625	15.1135	132.569	16.1224	487185	4.29592	678.973	350.934	3.66266	693.898	4723.43	4642.84	152446	3591.03	6156.39	869.048	38.3863
sub-SC183_ses-V1_task-Dur_run-6_bold	0.00108045	0.0188478	0	42.2077	1.21075	0.996349	0.482471	85496.2	0.131955	31	10.0649	1.80512	1.74077	1.89854	1.77604	0.0118759	-0.00406159	0.0198525	308	104	104	68	5.33117	1.5	2.01923	2.01923	2	27.689	14.2676	132.297	15.737	488030	4.69481	676.873	351.352	3.72704	691.348	4726	4647.27	151674	3592.57	6160.83	871.714	38.3639
sub-SC183_ses-V1_task-Dur_run-7_bold	0.00138662	0.0174026	0	42.6628	1.23304	1.02236	0.481998	92282.1	0.127906	35	11.4754	1.80289	1.73659	1.89686	1.77522	0.0130872	-0.00400635	0.0203345	305	104	104	68	5.34726	1.5	2.01923	2.01923	2	28.7775	13.0323	131.477	15.118	488489	4.99672	673.426	351.359	3.66423	698.986	4737.23	4658.56	151386	3604.88	6173.53	871.201	39.0578
sub-SC183_ses-V1_task-Dur_run-8_bold	0.000616215	0.0183044	1	41.3713	1.18166	0.982001	0.482145	94109.8	0.114901	21	7.29167	1.80511	1.73589	1.89968	1.77977	0.0107096	-0.00360662	0.0206101	288	104	104	68	5.34612	1.5	2.01923	2.01923	2	27.7197	12.8132	131.457	14.9757	488204	5.14931	670.223	349.883	3.70477	695.158	4726.44	4648.86	151608	3587.14	6158.47	869.575	38.659
sub-SC187_ses-V1_task-Dur_run-1_bold	0.0014234	0.0149963	0	49.1234	1.32145	1.01307	0.489411	89948	0.165103	104	35.3741	1.9208	1.83986	2.07682	1.8457	0.0121919	-0.013144	0.030952	294	104	104	68	4.90443	1.5	2.01923	2.01923	2	35.7109	13.4644	119.126	15.4932	478154	5.41156	591.689	302.74	2.38652	846.004	4840.42	4768.3	160916	3524.38	6423.88	972.239	39.3558
sub-SC187_ses-V1_task-Dur_run-2_bold	0.00313625	0.0156221	0	47.257	1.26983	1.0149	0.490057	91345.4	0.168388	88	29.2359	1.92335	1.83956	2.07968	1.85082	0.01767	-0.0134182	0.0307793	301	104	104	68	4.8931	1.5	2.01923	2.01923	2	35.173	13.0922	123.21	15.3953	478488	5.67774	613.104	313.428	2.38645	852.846	4858.17	4781.19	160667	3544.28	6453.81	977.126	37.9828
sub-SC187_ses-V1_task-Dur_run-3_bold	0.00232838	0.015453	0	49.6935	1.33881	1.01645	0.489868	88603.6	0.146739	72	24.2424	1.9166	1.83445	2.0669	1.84844	0.00915119	-0.0133245	0.0312266	297	104	104	68	4.87913	1.5	2.01923	2.01923	2	35.8161	13.7028	121.793	15.6566	478231	5.41751	606.421	309.863	2.44105	850.08	4843.01	4770.61	160906	3520.1	6433.28	977.756	38.929
sub-SC187_ses-V1_task-Dur_run-4_bold	0.00150145	0.0143746	0	48.9632	1.3195	1.00283	0.489544	90103.6	0.150117	78	25.7426	1.90663	1.82943	2.05687	1.83357	0.00946653	-0.0132065	0.0307768	303	104	104	68	4.89237	1.5	2.01923	2.01923	2	36.3113	13.8083	122.591	15.571	478657	5.27723	612.916	312.668	2.48065	846.468	4849.4	4775.76	160653	3532.9	6439.81	976.161	40.2347
sub-SC187_ses-V1_task-Dur_run-5_bold	0.0029866	0.0127199	0	49.3027	1.3578	1.03074	0.49014	86751.5	0.151931	50	16.3399	1.895	1.8228	2.04282	1.81939	0.0157315	-0.0129474	0.0305838	306	104	104	68	4.90658	1.5	2.01923	2.01923	2	35.8927	14.1622	122.978	15.8758	478251	5.30719	613.737	314.136	2.43934	848.376	4847.76	4775.1	160812	3532.88	6427.01	973.201	41.1233
sub-SC187_ses-V1_task-Dur_run-6_bold	0.0011194	0.0118388	0	48.7131	1.35855	1.02029	0.490055	92446.6	0.133434	36	12.0805	1.8877	1.81426	2.03677	1.81208	0.00966136	-0.013383	0.0306768	298	104	104	68	4.88613	1.5	2.01923	2.01923	2	35.1021	13.1046	124.423	15.3624	478630	5.55185	624.615	318.013	2.52804	846.208	4849.84	4776.92	160624	3536.86	6429.99	977.646	43.4453
sub-SC187_ses-V1_task-Dur_run-7_bold	0.00115831	0.0133795	0	48.3644	1.31804	0.998256	0.490604	80018.6	0.138877	42	14.1892	1.89304	1.82298	2.03969	1.81645	0.00673927	-0.0133672	0.0305939	296	104	104	68	4.91371	1.5	2.01923	2.01923	2	35.7851	15.8077	125.886	16.5541	478654	4.59122	631.871	320.783	2.48456	843.716	4851.7	4779.1	160609	3542.62	6426.06	972.601	40.9784
sub-SC187_ses-V1_task-Dur_run-8_bold	0.000691141	0.0114808	1	47.8798	1.33229	1.01328	0.490597	91001.7	0.134224	49	16.443	1.89525	1.82157	2.04797	1.81621	0.0086498	-0.0129156	0.0304758	298	104	104	68	4.89241	1.5	2.01923	2.01923	2	34.7446	13.3335	124.523	15.4933	478178	5.55369	625.699	316.632	2.51656	847.275	4848.12	4776.12	160964	3538.21	6430.47	976.229	43.8952
sub-SC189_ses-V1_task-Dur_run-1_bold	0.000414498	0.0152484	0	38.018	1.15323	1.00223	0.471819	95778	0.0703531	1	0.346021	1.82788	1.76496	1.9219	1.79679	0.00879877	-0.00849248	0.021704	289	104	104	68	5.81386	1.5	2.01923	2.01923	2	28.3995	11.158	117.867	13.0934	498814	4.74394	596.245	320.804	3.2601	564.512	4125.02	4089.75	142992	3141.75	5252.97	703.446	42.8877
sub-SC189_ses-V1_task-Dur_run-2_bold	0.000465065	0.0141613	0	36.3639	1.13239	1.00933	0.472201	94400.4	0.0715047	2	0.653595	1.81864	1.75882	1.91406	1.78304	0.00876136	-0.00840963	0.0219696	306	104	104	68	5.81322	1.5	2.01923	2.01923	2	28.521	11.323	119.093	13.2124	498767	4.76471	601.792	324.191	3.28074	568.074	4135.74	4098.85	143043	3152.36	5265.3	705.089	44.0572
sub-SC189_ses-V1_task-Dur_run-3_bold	0.0005429	0.0150156	0	37.8803	1.1546	1.00175	0.472019	94985.4	0.0716052	0	0	1.82797	1.76861	1.92616	1.78915	0.0079928	-0.00812983	0.0225637	300	104	104	68	5.83138	1.5	2.01923	2.01923	2	28.6955	11.3617	118.518	13.1767	498748	4.66333	601.692	320.77	3.27972	569.536	4143.66	4106.91	143093	3165.93	5273.55	704.275	43.1345
sub-SC189_ses-V1_task-Dur_run-4_bold	0.000761723	0.019247	0	38.0729	1.12504	0.986975	0.472494	93520.7	0.0891522	11	3.71622	1.84888	1.78418	1.94788	1.81458	0.00895289	-0.00810433	0.0229507	296	104	104	68	5.84472	1.5	2.01923	2.01923	2	27.8749	11.6204	119.453	13.3243	498623	4.65878	601.111	320.892	3.25802	568.408	4152.67	4117.18	143145	3170.31	5281.64	704.424	39.124
sub-SC189_ses-V1_task-Dur_run-5_bold	0.000399333	0.0181612	0	38.4008	1.14842	1.00139	0.471715	89840.4	0.0787595	3	0.952381	1.83936	1.78553	1.93455	1.79801	0.00795948	-0.0076182	0.0227146	315	104	104	68	5.8457	1.5	2.01923	2.01923	2	28.5883	12.4209	119.19	13.6286	499190	4.1873	596.511	322.011	3.2374	571.607	4161.81	4125.74	142875	3177.69	5294.77	705.771	39.7444
sub-SC189_ses-V1_task-Dur_run-6_bold	0.000456459	0.0147807	0	38.6663	1.16668	1.00659	0.47176	97169.4	0.0805123	4	1.31148	1.82219	1.76922	1.91626	1.78109	0.00897259	-0.00745134	0.0224764	305	104	104	68	5.84072	1.5	2.01923	2.01923	2	28.1257	11.0539	119.846	13.1246	499234	4.85574	605.202	324.72	3.37487	569.667	4166.79	4130.42	142878	3182.6	5304.86	707.173	43.5533
sub-SC189_ses-V1_task-Dur_run-7_bold	0.00157161	0.0177099	0	39.0173	1.16792	1.01272	0.471996	89822.3	0.0879841	6	1.97368	1.82632	1.75989	1.9241	1.79496	0.00522099	-0.00715892	0.0228441	304	104	104	68	5.85668	1.5	2.01923	2.01923	2	27.9915	12.807	119.76	13.648	499195	3.80263	596.681	323.123	3.3039	569.083	4161.3	4127.36	142686	3184.51	5289.21	704.725	40.1878
sub-SC189_ses-V1_task-Dur_run-8_bold	0.00038939	0.0146073	2	39.3788	1.17808	1.00709	0.471314	100462	0.0850406	0	0	1.81388	1.75341	1.91034	1.77788	0.0067473	-0.00666774	0.0226503	295	104	104	68	5.82563	1.5	2.01923	2.01923	2	28.3131	10.725	118.221	12.8644	499299	4.82034	588.757	321.709	3.33495	569.043	4154.35	4122.47	142719	3165.5	5284.87	707.641	43.8294
sub-SC191_ses-V1_task-Dur_run-1_bold	0.000447609	0.013122	0	41.4803	1.18426	1.00741	0.477718	105470	0.102765	4	1.3468	1.80397	1.69555	1.98589	1.73046	0.00782584	-0.0136455	0.0308116	297	104	104	68	5.35667	1.5	2.01923	2.01923	2	32.8512	9.72927	104.836	12.5724	488724	4.98316	499.652	291.649	2.81585	695.041	4217.06	4162.79	151434	3205.1	5438.88	777.121	43.1966
sub-SC191_ses-V1_task-Dur_run-2_bold	0.00041727	0.0129552	0	40.9955	1.17291	1.00164	0.477736	109400	0.089573	0	0	1.80679	1.70168	1.98505	1.73363	0.00919801	-0.0132632	0.0308228	304	104	104	68	5.33735	1.5	2.01923	2.01923	2	32.5178	9.02241	105.315	12.3651	488821	5.31908	504.747	291.576	2.87689	695.311	4216.93	4163.36	151363	3199.8	5440.34	780.04	43.4086
sub-SC191_ses-V1_task-Dur_run-3_bold	0.000852274	0.0158227	0	41.0826	1.16966	1.00446	0.47836	99959.9	0.103331	10	3.34448	1.81613	1.71117	1.99256	1.74466	0.00740526	-0.0134735	0.0309029	299	104	104	68	5.35452	1.5	2.01923	2.01923	2	31.8283	10.6559	106.461	12.9498	488771	4.65886	512.508	291.244	2.83363	695.063	4224.91	4170.08	151326	3209.68	5450.03	778.793	39.7506
sub-SC191_ses-V1_task-Dur_run-4_bold	0.000407415	0.0130702	1	41.3359	1.19259	1.01036	0.477584	109297	0.0861835	1	0.340136	1.79673	1.69494	1.97057	1.72469	0.00823369	-0.0132871	0.0308749	294	104	104	68	5.35179	1.5	2.01923	2.01923	2	32.1353	9.09733	105.114	12.4048	488929	5.32653	507.903	287.641	2.84053	695.85	4231.39	4177.79	150965	3210.81	5453.15	780.631	43.6012
sub-SC191_ses-V1_task-Dur_run-5_bold	0.000436656	0.0133743	0	41.4711	1.18612	1.00421	0.476062	109708	0.101965	3	1.00334	1.8003	1.69777	1.97069	1.73243	0.00679883	-0.0130388	0.0297818	299	104	104	68	5.33582	1.5	2.01923	2.01923	2	32.7361	9.24767	104.032	12.4114	489759	5.22742	503.275	285.247	2.85501	700.586	4241.32	4188.65	150471	3213.22	5471.18	785.003	42.7177
sub-SC191_ses-V1_task-Dur_run-6_bold	0.000325933	0.013858	1	40.9621	1.16742	0.994843	0.475595	109483	0.0996205	1	0.333333	1.79926	1.69542	1.96897	1.7334	0.00692184	-0.0125405	0.0297903	300	104	104	68	5.32132	1.5	2.01923	2.01923	2	33.0563	9.32557	103.531	12.4467	490033	5.17	497.836	285.295	2.90652	700.826	4242.44	4189.96	150297	3215.09	5470.67	787.387	41.9452
sub-SC191_ses-V1_task-Dur_run-7_bold	0.00184974	0.0167764	0	42.8101	1.21179	1.02054	0.47689	96240.2	0.104378	8	2.64026	1.81684	1.71505	1.98672	1.74874	0.00815622	-0.0129725	0.0299055	303	104	104	68	5.34457	1.5	2.01923	2.01923	2	31.9969	11.7581	107.263	13.3102	489986	3.73927	513.552	291.615	2.88737	701.232	4249.11	4193.68	150336	3221.54	5485.26	784.66	38.6498
sub-SC191_ses-V1_task-Dur_run-8_bold	0.000582482	0.0131909	8	43.5306	1.22268	1.03569	0.476292	106246	0.0988794	5	1.77305	1.79409	1.69689	1.96043	1.72494	0.00572257	-0.0123335	0.0301265	282	104	104	68	5.33829	1.5	2.01923	2.01923	2	33.0736	9.84721	106.094	12.656	490056	4.96099	510.238	292.703	2.90572	701.14	4250.79	4199.82	150147	3224.52	5484.37	786.733	42.7233
sub-SC192_ses-V1_task-Dur_run-1_bold	0.0016937	0.0181988	0	43.2949	1.26885	0.997364	0.46086	116346	0.142579	68	22.4422	1.85452	1.77732	1.96684	1.81939	0.00789469	-0.0117381	0.0185972	303	104	104	68	5.34344	1.5	2.01923	2.01923	2	30.5323	13.3777	124.574	15.4422	501163	4.80858	652.854	338.728	2.56502	866.897	5417.47	5334.86	140560	4069.85	7035.97	998.39	39.8658
sub-SC192_ses-V1_task-Dur_run-2_bold	0.000329213	0.0138378	0	43.1527	1.26049	0.993803	0.460591	125734	0.1445	61	20	1.83883	1.77004	1.94687	1.79957	0.0125595	-0.010822	0.0184705	305	104	104	68	5.31063	1.5	2.01923	2.01923	2	31.2395	12.0261	125.312	14.8787	501331	5.58361	664.264	345.023	2.62697	870.788	5430.4	5348.72	140511	4079.35	7064.99	1007.17	44.2732
sub-SC192_ses-V1_task-Dur_run-3_bold	0.000818333	0.0221058	0	43.3129	1.22659	0.966645	0.461	122102	0.129607	29	9.66667	1.86289	1.78788	1.97017	1.83064	0.00703217	-0.0110632	0.0185079	300	104	104	68	5.32856	1.5	2.01923	2.01923	2	29.7979	12.3204	126.803	15.0933	501462	5.54667	665.223	344.292	2.64796	866.312	5428.62	5346.33	140320	4074.9	7049.32	1003.33	37.0677
sub-SC192_ses-V1_task-Dur_run-4_bold	0.000503793	0.0186841	0	43.4138	1.24767	0.983919	0.459373	132103	0.125363	33	11.3793	1.85705	1.78127	1.96757	1.82233	0.00965068	-0.00990384	0.0194587	290	104	104	68	5.33707	1.5	2.01923	2.01923	2	30.9863	11.4058	120.312	14.4414	501532	5.53103	625.812	332.347	2.61494	864.726	5424.38	5343.56	140467	4079.07	7037.76	1001.21	39.4568
sub-SC192_ses-V1_task-Dur_run-5_bold	0.0009882	0.0209077	0	42.0537	1.19553	0.981692	0.458191	143403	0.14727	73	24.3333	1.86191	1.78383	1.97771	1.8242	0.0103326	-0.00762161	0.0206942	300	104	104	68	5.41947	1.5	2.01923	2.01923	2	32.7655	10.7933	114.337	13.8667	501549	5.33	578.308	320.19	2.71012	847.073	5390.47	5320.19	140590	4058.1	6964.54	981.678	37.5311
sub-SC192_ses-V1_task-Dur_run-6_bold	0.00146414	0.0206273	0	42.2325	1.18322	0.988158	0.457609	152689	0.171357	63	21.2121	1.85357	1.77712	1.97181	1.81178	0.0149159	-0.00690748	0.0219542	297	104	104	68	5.44852	1.5	2.01923	2.01923	2	35.1132	10.0288	112.632	13.4175	501694	5.3064	572.167	322.68	2.71215	837.88	5385.81	5314.51	140702	4065.4	6954.65	975.401	37.3449
sub-SC192_ses-V1_task-Dur_run-7_bold	0.0020316	0.0171802	0	42.7262	1.24666	1.01748	0.455849	161108	0.138792	41	13.355	1.85047	1.77151	1.96837	1.81153	0.0170727	-0.00597864	0.0229193	307	104	104	68	5.42548	1.5	2.01923	2.01923	2	37.933	9.41718	107.991	13.0847	502552	5.50163	548.579	313.527	2.72832	843.415	5381.76	5314.58	140414	4047.95	6948.15	979.555	39.8875
sub-SC192_ses-V1_task-Dur_run-8_bold	0.00205238	0.0185307	0	42.6294	1.228	1.01341	0.458305	149850	0.170446	78	26.8966	1.8499	1.77109	1.97353	1.80509	0.0198253	-0.00731817	0.0221555	290	104	104	68	5.44643	1.5	2.01923	2.01923	2	34.6441	9.97945	113.892	13.5	501458	5.54138	580.483	325.73	2.71458	839.704	5386.76	5316.75	140811	4071.14	6953	976.186	39.1117
sub-SC194_ses-V1_task-Dur_run-1_bold	0.00126977	0.0212176	0	52.5728	1.45101	1.01089	0.465208	117368	0.108059	15	4.87013	1.82561	1.74439	1.9524	1.78003	0.0174522	-0.0175271	0.0357524	308	104	104	68	5.77806	1.5	2.01923	2.01923	2	54.9507	11.6201	137.182	14.0519	503745	5.41558	650.452	384.717	3.69361	656.046	4929.24	4875.29	139504	3811.98	6304.11	843.756	40.8752
sub-SC194_ses-V1_task-Dur_run-2_bold	0.00229363	0.0268649	0	53.869	1.43752	1.02424	0.465711	114231	0.147533	58	19.1419	1.83632	1.7495	1.9604	1.79905	0.0280713	-0.0178338	0.0348347	303	104	104	68	5.79075	1.5	2.01923	2.01923	2	57.7481	12.125	138.855	14.2541	503835	5.26073	662.141	387.551	3.6267	655.146	4935.61	4881.07	139534	3810.19	6313.41	842.906	36.3825
sub-SC194_ses-V1_task-Dur_run-3_bold	0.00311283	0.025757	0	52.3066	1.44591	1.04159	0.465862	109619	0.142445	40	13.7931	1.83245	1.75095	1.9596	1.78679	0.0180108	-0.0176463	0.0332612	290	104	104	68	5.75729	1.5	2.01923	2.01923	2	52.0266	13.2207	141.839	14.6966	504103	4.58621	681.336	389.952	3.7753	660.315	4956.41	4900.05	139324	3824.93	6347.55	851.1	37.4618
sub-SC194_ses-V1_task-Dur_run-4_bold	0.00350758	0.0382185	0	54.1679	1.31008	0.991282	0.465762	101932	0.226494	108	35.7616	1.86449	1.7701	1.98737	1.83601	0.0239846	-0.0171787	0.0342949	302	104	104	68	5.82228	1.5	2.01923	2.01923	2	52.416	14.0062	142.04	15.2351	504594	4.83444	672.248	387.931	3.50342	653.253	4957.12	4898.83	138965	3829.31	6347.23	841.391	29.9087
sub-SC194_ses-V1_task-Dur_run-5_bold	0.0042238	0.0404762	0	55.0764	1.31595	0.995448	0.465601	107788	0.211359	77	25.9259	1.85218	1.75943	1.98045	1.81667	0.0292313	-0.0168948	0.0333763	297	104	104	68	5.83916	1.5	2.01923	2.01923	2	57.5682	13.0639	140.201	14.8047	504598	5.10101	657.478	388.092	3.73867	648.561	4951.19	4892.85	138998	3832.87	6328.47	837.935	29.3505
sub-SC194_ses-V1_task-Dur_run-6_bold	0.00398611	0.0385644	0	55.7731	1.31355	0.99008	0.466566	109500	0.233412	86	28.5714	1.84957	1.75398	1.98206	1.81268	0.0270636	-0.0180912	0.0363415	301	104	104	68	5.82576	1.5	2.01923	2.01923	2	54.1691	12.4913	144.521	14.6412	504584	5.44518	692.996	394.83	3.67454	651.764	4952.28	4896.9	138891	3833.66	6330.06	840.557	29.6316
sub-SC194_ses-V1_task-Dur_run-7_bold	0.0083546	0.0579099	0	66.9342	1.22158	1.00262	0.467053	104927	0.493964	173	57.2848	1.8712	1.76457	2.01078	1.83826	0.0712563	-0.0176766	0.0352577	302	104	104	68	5.88206	1.5	2.01923	2.01923	2	52.2796	12.7249	142.79	14.8974	504658	5.51987	671.169	386.655	3.74017	637.185	4925.45	4868.27	138893	3820.16	6279.15	827.644	22.654
sub-SC194_ses-V1_task-Dur_run-8_bold	0.00353318	0.0407073	0	57.5335	1.29864	0.971082	0.466883	104690	0.241288	94	32.526	1.85617	1.75783	1.98815	1.82254	0.0237059	-0.0175395	0.039486	289	104	104	68	5.86673	1.5	2.01923	2.01923	2	53.4425	13.3178	143.198	14.9377	504339	4.9827	681.155	390.646	3.68117	648.523	4933.06	4875.1	139125	3831.63	6294.01	830.97	29.4832
sub-SC196_ses-V1_task-Dur_run-1_bold	0.00156695	0.0254875	0	38.5535	1.17487	0.974536	0.471435	112821	0.122034	27	8.68167	1.81089	1.73399	1.96835	1.73035	0.00996007	-0.00701774	0.0192711	311	104	104	68	6.1666	1.5	2.01923	2.01923	2	25.9489	13.7582	162.666	15.2669	502597	4.99357	867.848	429.133	3.81517	688.156	5193.59	5216.29	137652	3866.1	6407.35	845.89	36.7435
sub-SC196_ses-V1_task-Dur_run-2_bold	0.00037305	0.0244263	0	38.8385	1.17891	0.970045	0.472225	124527	0.117394	20	7.0922	1.80917	1.73296	1.97681	1.71774	0.0116719	-0.00650652	0.0202847	282	104	104	68	6.1723	1.5	2.01923	2.01923	2	26.1687	12.2288	164.14	14.4858	502366	5.36879	885.329	430.981	3.77504	686.087	5187.73	5211.74	138057	3854.27	6398.86	844.373	37.9961
sub-SC196_ses-V1_task-Dur_run-3_bold	0.00212267	0.0226382	0	39.952	1.22591	1.00768	0.471619	123278	0.123096	27	9	1.80926	1.73627	1.97864	1.71287	0.0177333	-0.00596065	0.0208875	300	104	104	68	6.15441	1.5	2.01923	2.01923	2	27.4333	12.6614	163.576	14.5933	502592	5.1	872.79	433.03	3.85133	690.085	5212.82	5235.76	137854	3878.15	6439.23	850.73	38.4208
sub-SC196_ses-V1_task-Dur_run-4_bold	0.000645533	0.0274132	0	39.8441	1.17331	0.969542	0.472545	114628	0.134564	47	15.6667	1.82095	1.74913	1.98578	1.72794	0.018576	-0.00590692	0.02144	300	104	104	68	6.18624	1.5	2.01923	2.01923	2	25.6561	13.5806	166.111	15.19	502554	5.09333	883.992	431.632	3.69171	688.75	5213.9	5232.73	137858	3883.73	6441.74	845.864	35.3398
sub-SC196_ses-V1_task-Dur_run-5_bold	0.00103307	0.0176174	0	39.7833	1.24592	1.00681	0.471461	116866	0.118471	36	11.8812	1.78805	1.72538	1.94383	1.69494	0.0181711	-0.00582653	0.020588	303	104	104	68	6.12337	1.5	2.01923	2.01923	2	23.8287	13.4217	163.747	15.099	502797	4.9505	889.856	426.65	3.99482	691.592	5223.23	5248.03	137645	3876.67	6447.07	857.046	42.5651
sub-SC196_ses-V1_task-Dur_run-6_bold	0.00249558	0.0179543	0	39.7295	1.26939	1.03168	0.471868	125700	0.107415	20	6.60066	1.79052	1.72974	1.94779	1.69402	0.0203604	-0.00598141	0.0205715	303	104	104	68	6.10431	1.5	2.01923	2.01923	2	23.8403	12.1104	164.784	14.5413	502645	5.56766	899.733	428.7	3.96903	690.107	5221.35	5245.52	137844	3869.3	6450.46	859.312	42.4719
sub-SC196_ses-V1_task-Dur_run-7_bold	0.000815556	0.0300828	0	39.5398	1.16088	0.963113	0.472726	111717	0.13676	42	14.5833	1.82972	1.75373	1.99338	1.74204	0.0158688	-0.00570405	0.0207214	288	104	104	68	6.17291	1.5	2.01923	2.01923	2	24.874	13.9457	166.064	15.3854	502547	4.91667	883.895	428.52	3.90009	686.452	5218.37	5240.18	137998	3889.47	6441.08	848.896	34.1325
sub-SC196_ses-V1_task-Dur_run-8_bold	0.000569288	0.0193305	0	38.6081	1.20079	0.991903	0.472185	121990	0.11945	19	6.44068	1.79903	1.73108	1.96363	1.70239	0.0217883	-0.00574101	0.021937	295	104	104	68	6.14757	1.5	2.01923	2.01923	2	25.0832	12.5946	165.759	14.7492	502596	5.40339	901.949	430.907	3.87809	689.28	5219.75	5241.9	137869	3885.57	6443.29	852.675	41.0417
sub-SC200_ses-V1_task-Dur_run-1_bold	0.000993234	0.0241068	0	48.6068	1.22426	0.981767	0.437932	99685.2	0.196576	121	39.934	1.84475	1.75073	2.02924	1.75428	0.00394821	-0.00981579	0.0218585	303	104	104	68	5.18641	1.5	2.01923	2.01923	2	32.7894	12.4333	95.7826	14.3696	516830	4.47855	483.532	256.957	3.02171	730.296	4641.04	4582.7	126773	3425.64	6036.07	883.594	33.7244
sub-SC200_ses-V1_task-Dur_run-2_bold	0.00264149	0.0289922	0	50.1471	1.21005	0.995428	0.437401	106816	0.250564	120	41.5225	1.85311	1.75916	2.03104	1.76913	0.0110675	-0.00955743	0.0215025	289	104	104	68	5.24126	1.5	2.01923	2.01923	2	35.0066	11.2914	93.5081	13.8789	516801	4.87889	467.986	252.809	3.09428	727.788	4634.53	4578.42	126846	3425.93	6006.47	873.53	30.5644
sub-SC200_ses-V1_task-Dur_run-3_bold	0.000703095	0.0331061	0	50.4356	1.18649	0.969083	0.438336	94615.8	0.230118	151	51.3605	1.87792	1.78125	2.06161	1.7909	0.0082	-0.00859837	0.0231735	294	104	104	68	5.28325	1.5	2.01923	2.01923	2	36.0013	12.7736	95.4362	14.7551	516731	4.80952	469.138	256.927	2.95724	723.862	4636.29	4582.63	127019	3437.63	6001.63	867.385	28.8297
sub-SC200_ses-V1_task-Dur_run-4_bold	0.00213221	0.0269273	0	49.1011	1.2218	0.993047	0.438304	96523.7	0.210103	107	36.3946	1.85297	1.75905	2.03383	1.76602	0.00528543	-0.00948249	0.0225741	294	104	104	68	5.24769	1.5	2.01923	2.01923	2	32.3367	13.1518	97.221	14.6258	517157	3.89116	491.915	259.011	3.02002	731.682	4648.12	4596.26	126682	3434.94	6020.71	875.859	32.4882
sub-SC200_ses-V1_task-Dur_run-5_bold	0.00441248	0.0248213	0	49.2343	1.26308	1.03716	0.438895	91627.1	0.211077	98	33.7931	1.84587	1.75112	2.03118	1.7553	0.00777684	-0.00869849	0.0221718	290	104	104	68	5.25955	1.5	2.01923	2.01923	2	31.2807	14.6062	99.9739	15.1345	517332	2.68966	509.258	262.574	2.93369	731.215	4654.46	4596.27	126543	3446.55	6039.07	873.888	32.3487
sub-SC200_ses-V1_task-Dur_run-6_bold	0.00295686	0.0197939	0	48.2344	1.27451	1.03704	0.437894	113550	0.185644	101	33.3333	1.82928	1.74284	2.0038	1.74118	0.00518035	-0.00999411	0.021509	303	104	104	68	5.2595	1.5	2.01923	2.01923	2	33.5143	10.3244	96.4657	13.4686	517225	5.31683	493.254	260.943	3.02243	731.718	4653.3	4598.98	126540	3447.7	6022.75	874.41	36.3484
sub-SC200_ses-V1_task-Dur_run-7_bold	0.000962019	0.0199297	0	47.2115	1.25216	0.994669	0.438079	110284	0.155119	69	22.1154	1.82625	1.74126	2.00446	1.73304	0.00517213	-0.00993623	0.0208503	312	104	104	68	5.24743	1.5	2.01923	2.01923	2	32.8277	10.6871	97.9508	13.6923	517232	5.25962	501.692	265.003	3.1248	729.156	4651.73	4595.67	126323	3446.73	6020.34	875.79	36.7918
sub-SC200_ses-V1_task-Dur_run-8_bold	0.000884343	0.0184596	0	47.2435	1.25214	0.997934	0.438078	110186	0.155223	62	20.8754	1.82543	1.74261	2.00403	1.72967	0.0047189	-0.00970276	0.0213235	297	104	104	68	5.24358	1.5	2.01923	2.01923	2	33.5508	10.6278	97.6219	13.6936	517235	5.28283	498.866	264.409	3.16231	730.578	4648.56	4594.13	126555	3438.56	6015.66	876.14	37.6875
sub-SC202_ses-V1_task-Dur_run-1_bold	0.000402814	0.0140737	0	47.2251	1.32572	0.998742	0.462997	101861	0.108538	2	0.677966	1.93181	1.85783	2.0563	1.88129	0.00913005	-0.00629902	0.016248	295	104	104	68	5.09666	1.5	2.01923	2.01923	2	56.1465	14.4958	133.812	15.8703	500947	5.17334	657.131	373.304	3.37614	807.079	5237.7	5153.16	139596	3866.13	6854.85	1011.08	43.0972
sub-SC202_ses-V1_task-Dur_run-2_bold	0.000419437	0.0126331	0	46.9794	1.3367	1.00877	0.463244	102805	0.106572	6	1.98675	1.93125	1.85708	2.05119	1.88549	0.0120478	-0.00561854	0.0158429	302	104	104	68	5.0796	1.5	2.01923	2.01923	2	55.4521	14.2021	134.496	15.8658	500825	5.39002	665.185	377.212	3.36811	810.684	5242.79	5159.57	139975	3865.88	6860.71	1015.74	44.8381
sub-SC202_ses-V1_task-Dur_run-3_bold	0.000531863	0.0130448	0	46.8506	1.33115	1.00823	0.463673	101899	0.113432	6	1.96078	1.92945	1.85243	2.05432	1.88161	0.0120492	-0.00609713	0.0160043	306	104	104	68	5.10034	1.5	2.01923	2.01923	2	54.7909	14.2151	134.984	15.9212	500732	5.45869	665.816	376.055	3.34328	810.45	5237.9	5157.65	139985	3868.49	6846.84	1011.23	44.2477
sub-SC202_ses-V1_task-Dur_run-4_bold	0.00885937	0.0165754	0	46.2792	1.39248	1.13568	0.464038	100022	0.125092	17	5.62914	1.94009	1.85778	2.06416	1.89834	0.00800223	-0.00571294	0.0168156	302	104	104	68	5.13595	1.5	2.01923	2.01923	2	53.5828	14.5934	136.366	16.1044	500650	5.35435	668.506	380.02	3.29856	810.595	5248.75	5165.33	140033	3883.99	6853.97	1005.72	39.6344
sub-SC202_ses-V1_task-Dur_run-5_bold	0.000383742	0.0142373	0	46.0762	1.30126	0.994999	0.46439	98970.9	0.111315	5	1.65563	1.92534	1.84489	2.06386	1.86729	0.00710518	-0.00540194	0.0198496	302	104	104	68	5.13401	1.5	2.01923	2.01923	2	53.9111	14.9544	135.979	16.157	500482	5.03541	672.503	375.632	3.2378	812.174	5245.33	5164.87	140355	3868.45	6846.13	1006.01	42.241
sub-SC202_ses-V1_task-Dur_run-6_bold	0.000640707	0.0156652	0	46.2629	1.29586	0.999476	0.464443	98101.5	0.121001	17	5.72391	1.93324	1.85465	2.06753	1.87755	0.00879785	-0.00565145	0.0189678	297	104	104	68	5.13803	1.5	2.01923	2.01923	2	52.8042	15.0424	137.286	16.2009	500690	5.04983	678.857	377.542	3.15878	810.9	5244.85	5167.2	140129	3868.4	6850.26	1005.67	40.732
sub-SC202_ses-V1_task-Dur_run-7_bold	0.000448803	0.0173275	1	46.2013	1.26631	0.975058	0.464847	92972	0.132271	22	7.74648	1.93234	1.84817	2.06334	1.88551	0.0120943	-0.00596227	0.0186149	284	104	104	68	5.15269	1.5	2.01923	2.01923	2	51.9747	15.7634	138.659	16.6713	500659	4.98393	685.284	378.993	3.23472	811.428	5256.79	5174.31	139909	3893.2	6860.07	1004.19	39.2781
sub-SC202_ses-V1_task-Dur_run-8_bold	0.000540101	0.0121185	0	45.3713	1.30422	1.01237	0.46469	100937	0.119694	11	3.69128	1.92243	1.8424	2.05451	1.87038	0.0115793	-0.00547079	0.0195905	298	104	104	68	5.12159	1.5	2.01923	2.01923	2	51.5114	14.3918	137.595	15.9855	500547	5.38173	681.092	378.559	3.21978	813.777	5237.86	5160.45	140256	3853.45	6839.41	1007.58	45.0236
sub-SD101_ses-V1_task-Dur_run-1_bold	0.00199895	0.021225	0	49.066	1.2831	1.02592	0.499014	46780	0.132333	42	13.0031	1.82201	1.75146	1.94618	1.76838	0.0344545	-0.00429696	0.0221454	323	104	104	68	5.424	1.5	2.01923	2.01923	2	20.005	27.7844	254.018	26.755	490610	6.24186	1378.98	585.998	2.76465	960.792	5993.85	5918.19	148975	4487.26	7752.67	1091.11	34.327
sub-SD101_ses-V1_task-Dur_run-2_bold	0.00265137	0.0297186	2	50.5612	1.2256	0.987697	0.499786	42705.3	0.16058	50	16.7224	1.85384	1.77199	1.98147	1.80806	0.0208772	-0.00393402	0.0219857	299	104	104	68	5.48547	1.5	2.01923	2.01923	2	20.2504	28.8388	254.546	27.9287	490546	7.01596	1366.76	582.073	2.75	949.071	5993.06	5919.5	149172	4497.65	7726.89	1079.12	29.932
sub-SD101_ses-V1_task-Dur_run-3_bold	0.00305467	0.0187708	2	50.7804	1.32294	1.04377	0.500588	41151.8	0.14059	38	12.5828	1.79947	1.73764	1.92638	1.73439	0.0179464	-0.00450087	0.0227481	302	104	104	68	5.46932	1.5	2.01923	2.01923	2	19.6444	30.4326	260.872	28.6523	491009	6.3245	1423.12	591.798	2.72541	946.563	5987.38	5913.81	148804	4496.73	7729.13	1081.27	36.5933
sub-SD101_ses-V1_task-Dur_run-4_bold	0.00278375	0.0259073	0	49.8962	1.2746	1.0177	0.501078	38113.1	0.170935	61	19.8697	1.84106	1.77593	1.97447	1.77278	0.0212011	-0.00460634	0.0212136	307	104	104	68	5.41698	1.5	2.01923	2.01923	2	18.9599	32.3903	261.803	29.6743	490633	5.95765	1409.47	587.438	2.69931	951.628	5990.39	5918.04	149156	4475.42	7753.85	1092.49	31.5135
sub-SD101_ses-V1_task-Dur_run-5_bold	0.0011828	0.0234607	0	50.2104	1.27389	0.99651	0.5016	38685.1	0.136104	49	16.3333	1.81492	1.75504	1.94255	1.74716	0.0294432	-0.00530189	0.0223704	300	104	104	68	5.48439	1.5	2.01923	2.01923	2	18.8324	31.4468	266.737	29.612	491168	6.73572	1452.57	597.73	2.68385	946.577	5998.7	5925.89	148582	4506.83	7741.72	1080.5	33.365
sub-SD101_ses-V1_task-Dur_run-6_bold	0.00224728	0.0200879	0	50.1998	1.30997	1.02357	0.501457	41970.5	0.13536	28	9.06149	1.80675	1.74489	1.93241	1.74296	0.024638	-0.00487903	0.0217341	309	104	104	68	5.47522	1.5	2.01923	2.01923	2	19.565	29.53	265.625	28.3394	490906	6.90224	1449.38	600.24	2.74363	945.063	5994.62	5922.2	148743	4499.92	7728.87	1081.63	36.1251
sub-SD101_ses-V1_task-Dur_run-7_bold	0.00273373	0.033185	0	52.1397	1.1912	0.977743	0.501351	39785.1	0.20792	66	21.7822	1.85345	1.77863	1.9766	1.80512	0.0268095	-0.00489534	0.0209342	303	104	104	68	5.50757	1.5	2.01923	2.01923	2	19.3558	30.1732	265.224	29.0703	491331	7.18953	1430.94	592.629	2.84421	935.755	5996.22	5926.83	148490	4498.27	7714.36	1076.12	28.3853
sub-SD101_ses-V1_task-Dur_run-8_bold	0.00394846	0.0274139	0	53.0167	1.25808	0.99122	0.501291	42483.7	0.166743	48	16.3823	1.82616	1.76542	1.94574	1.7673	0.0447661	-0.00472858	0.0194556	293	104	104	68	5.50484	1.5	2.01923	2.01923	2	18.9586	29.0297	265.223	28.0751	491159	7.16382	1433.68	599.341	2.83187	937.905	5998.37	5929.41	148537	4509.46	7716.64	1077.12	30.4717
sub-SD103_ses-V1_task-Dur_run-1_bold	0.00193652	0.0140717	0	46.4775	1.25048	1.02219	0.495828	56987.5	0.107502	10	3.19489	1.84061	1.79312	1.95339	1.77533	0.00802882	-0.00572833	0.0284971	313	104	104	68	4.86769	1.5	2.01923	2.01923	2	12.3179	21.9122	217.229	20.9425	492685	4.38083	1309.5	481.685	2.57018	847.878	5093.22	5050.5	147164	3528.53	6718.44	1037.55	38.0471
sub-SD103_ses-V1_task-Dur_run-2_bold	0.000955608	0.014467	0	46.8212	1.24117	1.00718	0.496673	66097.6	0.101908	8	2.7027	1.83645	1.78956	1.94916	1.77062	0.00897529	-0.00581701	0.0284422	296	104	104	68	4.87179	1.5	2.01923	2.01923	2	12.2521	18.4123	220.624	19.4291	492529	5.93919	1327.96	487.812	2.61438	847.072	5100.1	5058.51	147263	3542.06	6728.01	1038.32	37.869
sub-SD103_ses-V1_task-Dur_run-3_bold	0.000936699	0.0142062	0	46.3311	1.23053	1.00495	0.496826	66088.6	0.101223	10	3.23625	1.83585	1.78929	1.9468	1.77147	0.00668062	-0.00520493	0.0280642	309	104	104	68	4.8759	1.5	2.01923	2.01923	2	12.0966	18.4486	221.628	19.4693	492559	5.94822	1338.44	488.968	2.59936	847.272	5105.91	5063.35	147195	3548.97	6732.95	1038.44	37.9324
sub-SD103_ses-V1_task-Dur_run-4_bold	0.00212097	0.0140746	0	46.1328	1.24167	1.03116	0.496931	67102.8	0.105024	8	2.58065	1.84542	1.80081	1.95722	1.77822	0.007842	-0.00457092	0.0280645	310	104	104	68	4.83712	1.5	2.01923	2.01923	2	12.1317	17.8725	221.754	19.2613	492713	6.17419	1339.79	489.991	2.65785	846.624	5087.9	5053.23	147347	3510.75	6712.25	1044.67	37.9587
sub-SD103_ses-V1_task-Dur_run-5_bold	0.00073848	0.0143276	10	45.4031	1.20776	0.997363	0.497174	58694.9	0.0997051	7	2.36486	1.83169	1.78857	1.9429	1.76361	0.00854983	-0.00483286	0.0278126	296	104	104	68	4.90091	1.5	2.01923	2.01923	2	11.9009	20.7214	223.676	20.6182	493080	5.13176	1350.46	492.154	2.59147	840.47	5094.46	5056.4	146837	3540.75	6708.83	1031.72	37.8963
sub-SD103_ses-V1_task-Dur_run-6_bold	0.00113137	0.0142616	0	45.7262	1.22039	1.01452	0.497252	65657.4	0.103573	16	5.22876	1.83215	1.78658	1.94578	1.76409	0.0124663	-0.00491015	0.0275619	306	104	104	68	4.9135	1.5	2.01923	2.01923	2	11.8757	18.0868	223.885	19.4706	493041	6.22549	1356.75	493.712	2.58856	840.643	5096.48	5058.99	146936	3545.96	6705.37	1029.6	37.8545
sub-SD103_ses-V1_task-Dur_run-7_bold	0.0011018	0.0138448	0	44.9461	1.21239	1.01104	0.497321	64506.7	0.0960346	11	3.60656	1.84087	1.7969	1.95232	1.77339	0.0081177	-0.00419207	0.0276055	305	104	104	68	4.8839	1.5	2.01923	2.01923	2	12.0061	18.8169	224.269	19.7049	492999	5.83607	1355.07	494.818	2.62932	839.985	5094.5	5060.89	147229	3527.9	6707.19	1036.24	38.3278
sub-SD103_ses-V1_task-Dur_run-8_bold	0.000724983	0.0145424	0	44.8721	1.21163	1.00843	0.497311	64431.3	0.0975393	13	4.34783	1.83345	1.78754	1.94289	1.76994	0.0153713	-0.00421388	0.0267217	299	104	104	68	4.92723	1.5	2.01923	2.01923	2	11.7978	18.6986	224.46	19.6957	493221	5.96321	1356.38	494.429	2.59455	837.043	5090.31	5054.28	146790	3543.69	6687.21	1025.78	37.4508
sub-SD106_ses-V1_task-Dur_run-1_bold	0.00121031	0.0288785	0	38.0999	1.11473	0.987143	0.435628	111437	0.178782	102	34.6939	1.84135	1.74468	2.0219	1.75747	0.0159233	-0.00816158	0.0127049	294	104	104	68	6.14835	1.5	2.01923	2.01923	2	33.6048	12.1483	106.601	13.6429	523564	4.02381	513.58	292.632	3.38316	649.849	4572.17	4579.55	121153	3454.09	5657.8	744.838	33.6481
sub-SD106_ses-V1_task-Dur_run-2_bold	0.00100929	0.0295554	0	38.4744	1.08784	0.971116	0.436224	119959	0.20882	130	43.771	1.82278	1.7311	2.00291	1.73433	0.0156278	-0.00864635	0.0125907	297	104	104	68	6.12085	1.5	2.01923	2.01923	2	32.3067	11.0671	109.748	13.1448	523763	4.45118	538.043	299.406	3.36822	645.933	4562.9	4568.33	121058	3439.09	5653.26	746.351	32.898
sub-SD106_ses-V1_task-Dur_run-3_bold	0.00149208	0.026192	0	38.8701	1.12553	1.03968	0.436149	117148	0.189843	112	35.7827	1.80834	1.72383	1.98151	1.71968	0.0224788	-0.00819306	0.0131803	313	104	104	68	6.08364	1.5	2.01923	2.01923	2	33.012	11.5956	110.199	13.3163	523798	4.00958	535.22	301.554	3.4292	649.652	4577.61	4578.4	120964	3445.7	5673.14	752.572	34.3548
sub-SD106_ses-V1_task-Dur_run-4_bold	0.00117355	0.03657	0	39.83	1.07822	0.953375	0.43623	117050	0.211183	115	37.8289	1.84919	1.74625	2.02614	1.77519	0.018293	-0.00836369	0.0128266	304	104	104	68	6.11639	1.5	2.01923	2.01923	2	32.0567	11.2561	111.269	13.3618	524178	4.61842	541.063	298.947	3.36389	651.345	4583.22	4588.93	120699	3449.22	5679.18	750.265	29.806
sub-SD106_ses-V1_task-Dur_run-5_bold	0.00156874	0.0357022	0	41.536	1.08909	0.979647	0.435588	112206	0.248994	132	43.8538	1.83649	1.74026	2.01511	1.75411	0.0218893	-0.00766438	0.0127383	301	104	104	68	6.14506	1.5	2.01923	2.01923	2	33.751	11.7672	108.918	13.6379	524202	4.299	521.494	295.718	3.32563	648.596	4579.76	4586.27	120697	3451	5670.85	746.331	29.9549
sub-SD106_ses-V1_task-Dur_run-6_bold	0.00414359	0.0298484	0	41.6345	1.14077	1.00685	0.433714	126673	0.227347	118	39.2027	1.80885	1.71477	1.97842	1.73335	0.0308276	-0.00711971	0.0136187	301	104	104	68	6.07027	1.5	2.01923	2.01923	2	34.9137	10.1664	106.87	12.7874	525214	4.71761	510.627	292.358	3.49075	648.749	4570.48	4581.82	119951	3417.95	5661.11	754.794	31.9624
sub-SD106_ses-V1_task-Dur_run-7_bold	0.00680912	0.0306102	0	42.6421	1.15331	1.02723	0.433238	132032	0.225823	107	36.0269	1.80861	1.72171	1.96933	1.7348	0.0384531	-0.00658693	0.0136938	297	104	104	68	6.17597	1.5	2.01923	2.01923	2	36.4979	9.79915	105.361	12.5387	525037	4.71717	503.133	292.393	3.51915	643.534	4581.57	4589.94	119915	3462.67	5660.09	743.19	31.3727
sub-SD106_ses-V1_task-Dur_run-8_bold	0.0021721	0.0322974	0	41.1844	1.13573	0.992686	0.43505	122585	0.207776	107	36.2712	1.82701	1.73262	1.99241	1.75598	0.0214215	-0.00731868	0.0123443	295	104	104	68	6.21247	1.5	2.01923	2.01923	2	33.732	10.8205	108.369	13.0407	524647	4.48136	516.785	293.844	3.39762	648.224	4599.6	4599.67	120294	3495.66	5689.15	740.39	31.7127
sub-SD107_ses-V1_task-Dur_run-1_bold	0.000920759	0.021553	0	43.2618	1.23602	0.988256	0.487915	60317.3	0.151402	52	17.1617	1.7956	1.69443	1.93661	1.75575	0.00867678	-0.00682336	0.0202744	303	104	104	68	5.27833	1.5	2.01923	2.01923	2	35.6967	25.2727	183.245	24.099	485822	4.80198	909.947	482.341	3.22651	915.519	6098.55	6012.79	153800	4583.57	7920.28	1139.14	36.6059
sub-SD107_ses-V1_task-Dur_run-2_bold	0.00106149	0.0229073	0	45.0039	1.23189	1.07604	0.489491	58612	0.166075	71	23.4323	1.79968	1.68979	1.9474	1.76185	0.00959299	-0.00624732	0.0220256	303	104	104	68	5.29366	1.5	2.01923	2.01923	2	35.4811	25.8208	186.415	24.4125	485115	3.87129	913.105	493.066	3.20422	915.739	6064.5	5985.5	154454	4547.4	7870	1130.69	35.5136
sub-SD107_ses-V1_task-Dur_run-3_bold	0.00156563	0.0189619	0	43.1078	1.24334	1.01031	0.488836	67172.1	0.157037	62	21.1604	1.7877	1.6854	1.93036	1.74735	0.00775332	-0.0047976	0.024383	293	104	104	68	5.26625	1.5	2.01923	2.01923	2	38.2832	22.9727	184.957	22.7406	485222	5.45051	904.082	493.555	3.26055	918.315	6065.9	5983.54	154380	4547.33	7874.58	1136.2	38.0147
sub-SD107_ses-V1_task-Dur_run-4_bold	0.000987069	0.0205005	0	43.156	1.22978	1.00126	0.489414	75609.9	0.147955	50	17.2414	1.79535	1.68589	1.9476	1.75256	0.00747657	-0.00536264	0.0264384	290	104	104	68	5.27855	1.5	2.01923	2.01923	2	38.2917	20.4497	185.713	21.3724	484807	6.13103	915.858	495.011	3.17827	922.133	6058.85	5978.99	154676	4540.01	7872.34	1132.69	36.8499
sub-SD107_ses-V1_task-Dur_run-5_bold	0.00078606	0.0168796	0	42.3896	1.23282	1.00898	0.489901	70903.7	0.134659	24	7.94702	1.77821	1.67583	1.9272	1.73159	0.00795781	-0.00607565	0.0267723	302	104	104	68	5.27065	1.5	2.01923	2.01923	2	39.5534	20.6681	187.951	22.0629	485021	6.71523	932.245	496.837	3.2931	919.095	6056.69	5976.23	154465	4554.18	7862.35	1133.87	40.0942
sub-SD107_ses-V1_task-Dur_run-6_bold	0.00067702	0.0220139	0	44.0987	1.20475	0.982206	0.491027	56293.6	0.155034	56	18.543	1.80137	1.69253	1.95354	1.75803	0.00691249	-0.00605888	0.0277935	302	104	104	68	5.2733	1.5	2.01923	2.01923	2	37.8714	26.4905	192.26	24.8709	484969	4.60596	952.271	500.899	3.15828	922.615	6053.35	5974.16	154661	4528.68	7858.44	1132.9	35.7258
sub-SD107_ses-V1_task-Dur_run-7_bold	0.000384949	0.0185094	0	44.2189	1.22356	0.986479	0.48947	69487.7	0.153125	54	18.43	1.78885	1.68705	1.9354	1.74409	0.00938953	-0.0067016	0.0238596	293	104	104	68	5.24448	1.5	2.01923	2.01923	2	37.4036	21.2979	191.624	22.3788	485822	6.57338	955.688	502.85	3.2007	930.629	6079.67	5993.86	153857	4571.25	7908.51	1142.89	38.6316
sub-SD107_ses-V1_task-Dur_run-8_bold	0.00063774	0.0189627	1	43.8835	1.23093	0.993918	0.489981	63276.8	0.140706	28	9.58904	1.78523	1.68483	1.93172	1.73915	0.00783016	-0.00735943	0.0243436	292	104	104	68	5.2645	1.5	2.01923	2.01923	2	38.0852	23.5388	191.813	23.4726	485669	5.54452	961.266	499.764	3.22139	920.815	6074.71	5986.13	153996	4573.04	7893.97	1137.07	38.4894
sub-SD109_ses-V1_task-Dur_run-1_bold	0.000357432	0.0176021	0	44.533	1.24852	0.991622	0.464702	90184.6	0.149363	59	20.2055	1.87481	1.79392	1.97953	1.85097	0.0130816	-0.00752744	0.0119008	292	104	104	68	5.52895	1.5	2.01923	2.01923	2	44.1138	14.6635	118.484	17.4212	497150	6.15753	525.482	346.301	3.15793	772.385	5399.82	5308.21	144485	4144.09	7012.05	960.074	41.6767
sub-SD109_ses-V1_task-Dur_run-2_bold	0.00288639	0.0198733	0	44.6963	1.29872	1.04126	0.464516	93748.9	0.131207	26	8.69565	1.88117	1.79849	1.98944	1.85559	0.0141025	-0.00665581	0.0113055	299	104	104	68	5.57253	1.5	2.01923	2.01923	2	41.9095	13.9831	118.098	17.1171	497278	6.28094	522.254	342.922	3.1498	768.236	5401.21	5312.6	144470	4148.42	7003.49	953.353	39.424
sub-SD109_ses-V1_task-Dur_run-3_bold	0.000682475	0.0218671	0	43.7478	1.23735	0.997663	0.464523	95158.4	0.138029	53	17.7258	1.89051	1.81136	1.99625	1.86393	0.0172286	-0.00623829	0.0113924	299	104	104	68	5.55718	1.5	2.01923	2.01923	2	42.3808	14.1665	118.878	17.0033	497393	5.85953	526.175	345.141	3.20373	766.418	5401.46	5314.72	144540	4147.32	6999.51	956.366	37.7997
sub-SD109_ses-V1_task-Dur_run-4_bold	0.00178027	0.0210865	0	42.5573	1.23469	1.01618	0.464305	94890.9	0.136721	40	13.5593	1.88183	1.80331	1.98358	1.85861	0.0153426	-0.00607359	0.0117081	295	104	104	68	5.605	1.5	2.01923	2.01923	2	43.2543	13.7656	118.329	17.0542	497531	6.37966	525.464	344.774	3.123	764.442	5403.9	5318.39	144340	4155.73	6985.27	948.862	38.5314
sub-SD109_ses-V1_task-Dur_run-5_bold	0.00123498	0.0272304	0	41.9024	1.14407	0.976556	0.46495	95650.2	0.171792	55	18.2724	1.90448	1.81905	2.00997	1.88442	0.0107934	-0.00582663	0.0115137	301	104	104	68	5.6131	1.5	2.01923	2.01923	2	42.1677	13.8951	119.514	16.9236	497499	6.15282	526.943	344.83	3.09431	760.425	5408.5	5319.37	144366	4149.87	6995.41	947.666	34.3247
sub-SD109_ses-V1_task-Dur_run-6_bold	0.00267672	0.0274815	1	41.5416	1.16997	1.00512	0.465076	82958	0.164626	59	19.9324	1.91754	1.8255	2.0242	1.90291	0.013455	-0.00585923	0.0112245	296	104	104	68	5.60091	1.5	2.01923	2.01923	2	43.5118	15.978	120.408	18.2736	497386	5.89865	527.976	348.064	3.19275	760.793	5401.47	5317.79	144506	4145.4	6985.66	949.448	34.3935
sub-SD109_ses-V1_task-Dur_run-7_bold	0.00113793	0.0223467	0	43.5231	1.20815	1.00227	0.465508	86789.5	0.163343	67	21.6828	1.89716	1.80996	2.00026	1.88125	0.0113264	-0.00612017	0.0110483	309	104	104	68	5.633	1.5	2.01923	2.01923	2	43.4612	15.6225	120.752	17.8123	497238	5.17104	532.534	349.818	3.12183	762.379	5400.51	5315.3	144661	4148.39	6978.32	943.596	37.2633
sub-SD109_ses-V1_task-Dur_run-8_bold	0.00118423	0.0205016	0	42.7091	1.20492	1.00088	0.465665	91012.5	0.135416	34	11.1475	1.89197	1.80889	1.99365	1.87336	0.00892802	-0.00595191	0.0113564	305	104	104	68	5.6213	1.5	2.01923	2.01923	2	44.8256	14.583	122.574	17.4361	497411	6.11148	542.5	356.073	3.09071	765.971	5411.01	5323.96	144585	4157.98	7012.83	947.102	39.1717
sub-SD111_ses-V1_task-Dur_run-1_bold	0.00856799	0.0285446	0	57.9981	1.35292	1.0338	0.497286	48486.1	0.223097	146	48.9933	2.02199	1.90384	2.13724	2.02489	0.0131146	-0.0196297	0.0276684	298	104	104	68	4.74298	1.5	2.01923	2.01923	2	27.3335	24.4331	169.324	24.1309	478286	6.39262	829.375	393.801	2.27861	932.766	5598.74	5458.35	161633	4136.74	7768.46	1150.82	30.1968
sub-SD111_ses-V1_task-Dur_run-2_bold	0.000940891	0.0171811	2	56.1024	1.32984	0.993713	0.496016	55344.7	0.185981	122	40.264	1.97133	1.86433	2.08337	1.96628	0.0136281	-0.0178449	0.0285427	303	104	104	68	4.77537	1.5	2.01923	2.01923	2	28.1651	23.6678	165.142	22.7591	478101	4.83168	819.122	395.073	2.33833	929.973	5619.4	5480.13	161555	4173.27	7777.3	1147.58	37.9642
sub-SD111_ses-V1_task-Dur_run-3_bold	0.00132617	0.0259245	0	55.7015	1.2612	0.960031	0.495799	53213.1	0.198313	142	47.3333	2.0199	1.89537	2.1409	2.02344	0.00970857	-0.0168933	0.0285642	300	104	104	68	4.78936	1.5	2.01923	2.01923	2	27.2183	24.3493	165.201	23.2833	478482	4.71667	810.124	386.52	2.35158	936.046	5623.65	5488.69	161354	4167.48	7746.37	1146.01	32.0289
sub-SD111_ses-V1_task-Dur_run-4_bold	0.0007688	0.0176353	0	55.8576	1.32784	0.997198	0.49589	57641.5	0.198625	125	41.6667	1.97184	1.85877	2.09006	1.96668	0.0182672	-0.0170031	0.0288731	300	104	104	68	4.77797	1.5	2.01923	2.01923	2	28.1277	22.5603	164.908	22.24	478354	5.42667	819.879	391.997	2.39035	931.44	5608.79	5477.91	161429	4157.57	7745.36	1146.49	37.1808
sub-SD111_ses-V1_task-Dur_run-5_bold	0.0023718	0.0228282	0	55.9849	1.33657	1.01933	0.496094	57884	0.207859	158	51.8033	1.9986	1.88079	2.11727	1.99774	0.0126809	-0.0162274	0.0291205	305	104	104	68	4.82504	1.5	2.01923	2.01923	2	28.4689	22.3217	163.066	22.2066	478236	5.65902	801.967	383.854	2.32509	929.382	5598.51	5472.18	161689	4151.55	7701.59	1134.12	33.425
sub-SD111_ses-V1_task-Dur_run-6_bold	0.000834104	0.0185684	0	54.5399	1.30632	0.99333	0.495854	58072.1	0.199144	142	46.2541	1.98001	1.86798	2.09926	1.97277	0.0110855	-0.0156404	0.029774	307	104	104	68	4.81758	1.5	2.01923	2.01923	2	29.499	23.0648	162.506	22.202	478227	4.59935	803.875	388.173	2.37606	925.795	5594.58	5471.42	161861	4142.65	7697.13	1135.72	36.9726
sub-SD111_ses-V1_task-Dur_run-7_bold	0.00488983	0.0286413	0	54.0781	1.21426	1.00375	0.496794	58039.8	0.24338	146	48.9933	2.02299	1.90214	2.13873	2.0281	0.0306268	-0.0160675	0.0300459	298	104	104	68	4.84629	1.5	2.01923	2.01923	2	27.8107	21.7067	165.801	22.1779	478311	6.11409	813.018	388.071	2.35508	921.796	5594.31	5471.9	161591	4150.93	7672.43	1129.09	29.458
sub-SD111_ses-V1_task-Dur_run-8_bold	0.00290923	0.0194924	0	54.2556	1.34283	1.03599	0.498464	44909.9	0.189304	117	37.3802	1.97112	1.85657	2.09112	1.96566	0.00980978	-0.0163316	0.029673	313	104	104	68	4.87388	1.5	2.01923	2.01923	2	26.5307	28.5436	168.919	25.1278	477570	3.40895	834.693	391.765	2.32037	913.297	5576.91	5453.42	162119	4142.2	7642.79	1118.9	35.5514
sub-SD118_ses-V1_task-Dur_run-1_bold	0.00215456	0.0208072	0	38.3352	1.17895	1.02003	0.449615	86397.1	0.168624	84	28.5714	1.87863	1.77655	2.04983	1.80951	0.00379759	-0.00357258	0.0200467	294	104	104	68	5.78912	1.5	2.01923	2.01923	2	25.6788	20.9128	185.198	20.7925	518449	4.62585	1026.52	514.587	2.45305	1008.47	6194.24	6156.95	125791	4722.62	7828.26	1063.53	36.5355
sub-SD118_ses-V1_task-Dur_run-2_bold	0.00125603	0.0176588	0	39.7494	1.17722	0.997893	0.449467	92802.7	0.17711	102	33.7748	1.87478	1.77682	2.04599	1.80152	0.00695786	-0.00287144	0.0207968	302	104	104	68	5.74441	1.5	2.01923	2.01923	2	25.9849	19.6936	185.323	20.0579	518486	4.64238	1019.28	523.094	2.53807	1010.58	6189.45	6154.83	126106	4710.53	7829.1	1071.44	39.095
sub-SD118_ses-V1_task-Dur_run-3_bold	0.0014906	0.0248731	0	42.4003	1.18311	0.984339	0.445447	99753.8	0.184918	116	38.796	1.89094	1.7837	2.05742	1.83171	0.00575075	0.000531891	0.0195316	299	104	104	68	5.82369	1.5	2.01923	2.01923	2	29.2504	19.0804	174.622	19.4448	519628	4.41137	908.636	510.126	2.49477	1006.87	6239.65	6202.63	125482	4785.64	7885.29	1065.06	33.9775
sub-SD118_ses-V1_task-Dur_run-4_bold	0.00113936	0.0265552	0	44.1264	1.18739	0.979607	0.444409	108765	0.187188	120	40.1338	1.894	1.78116	2.05951	1.84133	0.00371898	0.00201752	0.0231851	299	104	104	68	5.93148	1.5	2.01923	2.01923	2	31.447	17.7813	167.84	18.6589	519175	4.55853	849.367	501.089	2.4182	997.697	6245.14	6216.01	125987	4798.72	7857.66	1047.97	33.2427
sub-SD118_ses-V1_task-Dur_run-5_bold	0.000853869	0.0253093	1	44.2354	1.19732	0.967205	0.444692	112319	0.173174	116	38.0328	1.88387	1.77214	2.04498	1.83448	0.00556081	-0.00147574	0.0155361	305	104	104	68	5.82009	1.5	2.01923	2.01923	2	28.9043	16.0607	179.046	18.3902	520801	5.56066	911.423	525.672	2.4712	1013.22	6263.31	6225.98	124455	4796.95	7907.38	1069.74	34.793
sub-SD118_ses-V1_task-Dur_run-6_bold	0.0006481	0.0329276	0	43.6743	1.17022	0.94459	0.446872	87120.4	0.15567	81	27	1.90459	1.7986	2.07194	1.84322	0.00710297	-0.000761907	0.0134916	300	104	104	68	5.85719	1.5	2.01923	2.01923	2	26.2915	20.3314	186.175	20.8933	520780	5.1965	972.695	528.795	2.71377	998.162	6233.37	6200.46	124421	4781.12	7853.66	1058.6	30.2455
sub-SD118_ses-V1_task-Dur_run-7_bold	0.00208937	0.026753	0	44.6762	1.17588	0.958406	0.447516	91011.2	0.171249	67	23.2639	1.88468	1.77825	2.04704	1.82876	0.00715518	-0.000235599	0.0161457	288	104	104	68	5.85149	1.5	2.01923	2.01923	2	27.4937	20.427	188.212	20.4514	520098	4.51736	965.868	545.801	2.42377	1004.65	6239.79	6199.61	125096	4778.59	7866.85	1059.49	32.7123
sub-SD118_ses-V1_task-Dur_run-8_bold	0.000521597	0.0215176	0	44.3401	1.21758	0.969402	0.445635	105217	0.151031	81	25.8786	1.86742	1.76883	2.01805	1.81539	0.00551193	-0.00070352	0.0155931	313	104	104	68	5.84576	1.5	2.01923	2.01923	2	28.7195	17.6302	185.589	18.9489	521234	5.09265	948.123	545.337	2.41869	1016.57	6276.28	6236.37	124111	4811.84	7919.81	1066.81	37.3469
sub-SD119_ses-V1_task-Dur_run-1_bold	0.000681574	0.031079	0	46.7699	1.20549	0.976325	0.457986	72972.6	0.166756	95	31.1475	1.80613	1.69854	1.97557	1.74426	0.0068964	-0.0112734	0.0126265	305	104	104	68	6.32049	1.5	2.01923	2.01923	2	21.6545	15.5163	133.707	16.2361	514747	4.08197	714.647	339.796	3.6098	610.37	4426.38	4429.59	129363	3402.34	5473.39	700.828	32.9695
sub-SD119_ses-V1_task-Dur_run-2_bold	0.00050977	0.0299057	0	46.2033	1.19643	0.975091	0.457454	84979.9	0.165736	89	29.1803	1.80044	1.69346	1.96046	1.7474	0.00770883	-0.0119292	0.0114175	305	104	104	68	6.31534	1.5	2.01923	2.01923	2	21.4857	12.9934	136.443	15.1443	515423	5.19672	741.904	349.994	3.768	606.897	4435.98	4440.14	128710	3414.92	5480.7	703.069	34.4102
sub-SD119_ses-V1_task-Dur_run-3_bold	0.00111747	0.0239256	0	46.1127	1.20624	1.00357	0.458536	90176.3	0.185783	98	33.5616	1.78712	1.69001	1.95081	1.72055	0.0184468	-0.0118636	0.0117474	292	104	104	68	6.27387	1.5	2.01923	2.01923	2	21.1777	11.6069	137.47	14.6199	514825	5.72945	750.072	354.311	3.89543	610.167	4430.4	4433.18	129225	3407.93	5476.56	706.608	36.6533
sub-SD119_ses-V1_task-Dur_run-4_bold	0.00460381	0.0336817	0	46.5367	1.16469	1.02362	0.457505	84857.7	0.246235	144	49.4845	1.82524	1.70906	1.99464	1.77202	0.0181556	-0.0098547	0.0115631	291	104	104	68	6.36347	1.5	2.01923	2.01923	2	22.0568	12.625	133.848	15.0206	515090	5.30584	703.043	343.264	3.59029	602.843	4418.12	4416.19	128899	3418.55	5464.39	693.987	30.4595
sub-SD119_ses-V1_task-Dur_run-5_bold	0.0030599	0.0414659	0	50.05	1.12453	1.00573	0.455891	82941.3	0.343663	177	57.8431	1.86661	1.7507	2.04457	1.80456	0.0247881	-0.00741834	0.0134405	306	104	104	68	6.31901	1.5	2.01923	2.01923	2	22.9746	13.1593	127.63	15.1667	514754	4.94771	649.633	330.578	3.6216	599.499	4389.6	4400.55	129507	3361.7	5428.73	696.396	27.3796
sub-SD119_ses-V1_task-Dur_run-6_bold	0.00210113	0.0446277	0	49.5046	1.09203	0.975377	0.454443	89361.6	0.346132	184	61.1296	1.86724	1.74476	2.03996	1.81701	0.0229562	-0.00686652	0.013176	301	104	104	68	6.42104	1.5	2.01923	2.01923	2	24.1888	12.1908	124.88	14.6678	515003	5.21595	619.796	329	3.58943	594.6	4412.06	4414.18	129254	3413.67	5447.81	687.453	26.7838
sub-SD119_ses-V1_task-Dur_run-7_bold	0.00251656	0.0491722	0	52.2254	1.08671	0.987148	0.454523	83984.7	0.475552	210	69.5364	1.87539	1.74768	2.04688	1.83161	0.0303859	-0.00772089	0.0128216	302	104	104	68	6.42559	1.5	2.01923	2.01923	2	23.6375	12.9212	125.664	15.1159	515395	5.06291	627.573	327.388	3.61961	592.01	4404.04	4406.87	128809	3410.98	5435.4	685.829	25.304
sub-SD119_ses-V1_task-Dur_run-8_bold	0.00259303	0.0451879	0	50.0707	1.09213	0.998455	0.454419	86611.2	0.430154	194	66.8966	1.8539	1.73435	2.02233	1.80503	0.0366027	-0.00811292	0.0131607	290	104	104	68	6.43354	1.5	2.01923	2.01923	2	23.977	12.2698	124.638	14.8172	515321	5.27241	628.652	325.07	3.48114	596.147	4403.31	4407.07	128858	3410.53	5440.15	685.013	26.3344
sub-SD120_ses-V1_task-Dur_run-1_bold	0.000602102	0.0269958	0	41.3663	1.06805	0.960694	0.467973	64861.4	0.167227	83	28.1356	1.92841	1.87918	2.0118	1.89424	0.00579341	-0.00497695	0.0190435	295	104	104	68	5.2577	1.5	2.01923	2.01923	2	32.7387	16.379	116.818	16.4508	499968	3.88136	586.047	303.781	2.97468	687.166	4341.48	4263.61	141552	3261.26	5687.47	810.925	31.2054
sub-SD120_ses-V1_task-Dur_run-2_bold	0.0010899	0.021881	0	43.3309	1.13705	1.00419	0.468648	71728.5	0.175069	99	32.7815	1.91257	1.86535	1.9984	1.87397	0.01175	-0.00515446	0.0184321	302	104	104	68	5.23908	1.5	2.01923	2.01923	2	35.1449	15.5133	118.412	15.5894	499551	3.52318	593.354	311.047	2.95566	685.581	4331.72	4254.83	141860	3251.95	5683.7	812.13	33.9245
sub-SD120_ses-V1_task-Dur_run-3_bold	0.000610922	0.022691	0	43.7429	1.11804	0.980536	0.469033	61818.3	0.178934	95	32.4232	1.91121	1.86976	2.00019	1.86367	0.0111176	-0.00441229	0.0192491	293	104	104	68	5.21339	1.5	2.01923	2.01923	2	28.7326	17.4724	120.572	16.8123	500096	3.18771	612.218	308.486	2.98431	691.758	4345.91	4267.75	141413	3258.02	5698.08	818.611	32.9784
sub-SD120_ses-V1_task-Dur_run-4_bold	0.00174438	0.026453	0	46.4415	1.12698	0.989215	0.468834	70156.4	0.208073	128	42.8094	1.91944	1.87593	2.00769	1.8747	0.0155845	-0.00527331	0.019283	299	104	104	68	5.2525	1.5	2.01923	2.01923	2	27.5712	15.664	122.039	15.8796	500509	3.49164	616.689	310.644	2.9833	683.961	4341.48	4266.29	141025	3256.76	5690.08	812.236	31.0514
sub-SD120_ses-V1_task-Dur_run-5_bold	0.0023637	0.0267676	0	46.8665	1.13487	0.997204	0.468933	65762.6	0.220797	145	44.7531	1.9254	1.87734	2.01053	1.88832	0.00953391	-0.00438184	0.0194575	324	104	104	68	5.25037	1.5	2.01923	2.01923	2	29.0159	16.2674	119.846	16.3117	500133	3.83025	602.104	307.621	3.04916	686.486	4341.28	4266.76	141552	3261.06	5683	812.656	30.8227
sub-SD120_ses-V1_task-Dur_run-6_bold	0.00334484	0.0271544	0	46.8991	1.10638	0.98737	0.46702	78109.7	0.262023	159	51.6234	1.9124	1.85761	1.99397	1.88561	0.0220069	-0.00401122	0.0202604	308	104	104	68	5.30414	1.5	2.01923	2.01923	2	28.9118	14.169	117.402	14.9886	501086	3.97727	587.698	300.665	2.93306	684.24	4352.01	4275.65	140553	3282.54	5690.88	806.093	29.8956
sub-SD120_ses-V1_task-Dur_run-7_bold	0.00118609	0.0286743	0	46.9139	1.09341	0.987154	0.46757	74299.4	0.2799	144	48.1605	1.92788	1.86433	2.02137	1.89793	0.0120297	-0.00402181	0.020503	299	104	104	68	5.32503	1.5	2.01923	2.01923	2	28.794	14.9004	117.871	15.3946	500921	3.90635	592.411	298.27	2.85385	678.372	4337.46	4266.97	140833	3261.6	5663.14	801.301	29.9582
sub-SD120_ses-V1_task-Dur_run-8_bold	0.00143659	0.0298365	0	45.4603	1.08903	0.991132	0.466202	78473	0.242044	124	41.0596	1.92075	1.85529	2.01141	1.89553	0.0132159	-0.00234362	0.0216075	302	104	104	68	5.42304	1.5	2.01923	2.01923	2	29.972	13.8245	112.522	14.894	501144	4.03642	552.694	289.471	2.80727	665.112	4317.79	4252.82	140806	3259.15	5616.16	784.21	29.5617
sub-SD122_ses-V1_task-Dur_run-1_bold	0.000225083	0.0187613	0	42.2442	1.24376	0.981358	0.471441	111176	0.124241	14	4.62046	1.82787	1.73354	1.99886	1.7512	0.00599922	-0.00815367	0.0197776	303	104	104	68	6.13951	1.5	2.01923	2.01923	2	29.6207	18.7222	194.135	21.06	497780	7.02306	995.174	520.53	4.73462	930.302	7201.54	7177.76	143029	5589.57	8922.28	1169.11	44.241
sub-SD122_ses-V1_task-Dur_run-2_bold	0.000723252	0.0160642	0	42.6779	1.27983	1.00781	0.470985	103883	0.130308	20	12.2699	1.81013	1.72447	1.97689	1.72903	0.010949	-0.00825772	0.0193522	163	104	104	68	6.09876	1.5	2.01923	2.01923	2	30.1067	20.4654	196.418	21.9018	498375	6.17791	1016.89	526.869	4.71569	938.309	7219.36	7193.63	142282	5605.59	8954.63	1179.52	47.0145
sub-SD122_ses-V1_task-Dur_run-3_bold	0.000366781	0.0193951	0	42.9842	1.23814	0.988686	0.471678	94541.2	0.169333	100	34.2466	1.81935	1.72854	1.99152	1.73799	0.00534639	-0.00820084	0.0191409	292	104	104	68	6.14683	1.5	2.01923	2.01923	2	29.3449	22.2847	198.964	22.9247	498282	5.76027	1027.29	529.329	4.80438	926.647	7203.82	7179.47	142250	5605.21	8924.45	1167.99	43.7272
sub-SD122_ses-V1_task-Dur_run-4_bold	0.000377101	0.0177859	0	42.7367	1.24966	0.994092	0.472007	102376	0.141331	49	15.9609	1.80449	1.71727	1.97147	1.72474	0.00793109	-0.00840659	0.0189597	307	104	104	68	6.12793	1.5	2.01923	2.01923	2	29.0841	20.3315	203.254	22.0684	498709	6.65472	1052.65	541.397	4.66156	934.457	7221.38	7192.32	141986	5608.32	8955.2	1173.69	44.8502
sub-SD122_ses-V1_task-Dur_run-5_bold	0.00033429	0.0194949	0	41.9747	1.24295	0.992216	0.472211	98317.4	0.139772	51	16.8317	1.81121	1.72088	1.97974	1.73301	0.00595095	-0.00806705	0.0193489	303	104	104	68	6.14127	1.5	2.01923	2.01923	2	28.2492	20.9953	202.596	22.5035	498665	6.73249	1054.91	533.02	4.60594	929.703	7209.91	7181.94	142048	5590.6	8933.9	1169.45	43.6217
sub-SD122_ses-V1_task-Dur_run-6_bold	0.000344257	0.0174301	0	42.4059	1.24983	0.993922	0.472587	98354.8	0.136717	48	16.2162	1.80206	1.71519	1.97033	1.72064	0.00637564	-0.00799105	0.019567	296	104	104	68	6.13014	1.5	2.01923	2.01923	2	27.3095	20.8215	205.852	22.5034	498892	6.8277	1081.98	539.39	4.71685	927.335	7204.97	7179.91	141992	5583.81	8931.67	1171.24	45.4516
sub-SD122_ses-V1_task-Dur_run-7_bold	0.000296321	0.0167987	0	41.1206	1.25924	0.995639	0.473321	98995.8	0.116962	17	5.68562	1.80123	1.71171	1.96843	1.72357	0.00785398	-0.00819316	0.0198165	299	104	104	68	6.10322	1.5	2.01923	2.01923	2	27.4473	20.3597	208.03	22.4047	498582	7.26421	1092.75	542.794	4.74468	928.516	7192.36	7171.74	142101	5572.51	8917.73	1175.07	46.5698
sub-SD122_ses-V1_task-Dur_run-8_bold	0.0004286	0.0153301	0	40.7094	1.27456	1.00066	0.473223	96805	0.0922704	3	1	1.79194	1.71199	1.9576	1.70624	0.00607685	-0.00824433	0.0200007	300	104	104	68	6.11391	1.5	2.01923	2.01923	2	27.4692	20.9961	209.22	22.6817	498772	6.94	1105.39	545.419	4.78214	926.08	7193.14	7172.95	141980	5570.71	8914.17	1173.21	48.3601
sub-SD123_ses-V1_task-Dur_run-1_bold	0.00139091	0.0169174	0	43.6783	1.28238	0.99301	0.462928	106371	0.132508	44	14.8148	1.90755	1.79716	2.06035	1.86515	0.00600161	-0.0104105	0.0276533	297	104	104	68	5.49139	1.5	2.01923	2.01923	2	28.6737	14.2919	138.551	16.9495	501293	5.85185	732.189	365.907	3.3335	838.644	5654.79	5620.12	139455	4155.88	7219.45	1023.44	40.1524
sub-SD123_ses-V1_task-Dur_run-2_bold	0.00162833	0.0202633	0	44.0511	1.2717	0.98516	0.463936	103501	0.138457	49	16.0131	1.91876	1.8072	2.07373	1.87536	0.00707534	-0.00987598	0.0277294	306	104	104	68	5.49464	1.5	2.01923	2.01923	2	29.8988	14.2398	144.08	17.2222	501674	6.31373	765.66	377.224	3.2675	838.925	5666.4	5630.44	139287	4163.96	7234.05	1024.71	37.7897
sub-SD123_ses-V1_task-Dur_run-3_bold	0.000509968	0.0278277	0	44.0908	1.1892	0.959775	0.464617	98175.2	0.178269	89	28.8026	1.94801	1.82546	2.11821	1.90037	0.00766517	-0.00940068	0.0276096	309	104	104	68	5.48997	1.5	2.01923	2.01923	2	29.7725	15.0467	142.489	17.5858	501044	6.06796	743.205	368.757	3.46412	819.39	5630.33	5597.33	139634	4113.42	7186.58	1019.55	32.6551
sub-SD123_ses-V1_task-Dur_run-4_bold	0.000753478	0.0250295	0	44.5308	1.23505	0.972447	0.464885	103757	0.160269	69	23.0769	1.95229	1.83318	2.11929	1.9044	0.00812776	-0.00913433	0.02752	299	104	104	68	5.47091	1.5	2.01923	2.01923	2	26.9894	14.0574	141.949	17.1137	500687	6.37124	744.492	366.032	3.32765	828.953	5640.49	5608.11	140043	4116.34	7210.92	1025.08	33.9701
sub-SD123_ses-V1_task-Dur_run-5_bold	0.00126073	0.0236368	1	44.6448	1.23387	0.99664	0.466479	94232.6	0.191456	105	35	1.95489	1.83339	2.1287	1.90258	0.00902565	-0.00897917	0.0282372	300	104	104	68	5.4683	1.5	2.01923	2.01923	2	26.0647	15.5327	146.071	17.8733	500388	6.05667	770.385	372.708	3.3581	823.951	5629.94	5596.33	140218	4099.82	7195.86	1023.41	34.1082
sub-SD123_ses-V1_task-Dur_run-6_bold	0.000900836	0.0244809	0	45.5012	1.23071	0.983936	0.467194	79727.2	0.217999	127	42.4749	1.93828	1.8166	2.10714	1.89109	0.0122751	-0.0100068	0.0285003	299	104	104	68	5.47506	1.5	2.01923	2.01923	2	25.7512	18.8821	152.938	19.5585	501185	4.37458	814.722	383.167	3.38772	831.328	5642.26	5604.68	139532	4130.29	7217.89	1023.67	33.4867
sub-SD123_ses-V1_task-Dur_run-7_bold	0.00148883	0.0247626	0	46.0699	1.24319	0.989859	0.468141	76654.5	0.197749	105	35	1.9551	1.83582	2.12488	1.90458	0.0103312	-0.00918163	0.0280809	300	104	104	68	5.43579	1.5	2.01923	2.01923	2	24.5812	19.9707	153.449	19.96	500325	3.76067	818.286	383.711	3.48572	833.904	5645.61	5610.67	140421	4104.2	7228.28	1032.17	33.4064
sub-SD123_ses-V1_task-Dur_run-8_bold	0.000740604	0.0278557	0	44.348	1.22193	0.998088	0.46756	81888.5	0.182513	94	31.5436	1.96233	1.83776	2.13923	1.90999	0.00926529	-0.00946924	0.0283339	298	104	104	68	5.47489	1.5	2.01923	2.01923	2	24.7506	18.5077	154.286	19.3154	501183	4.58725	822.042	384.988	3.52262	828.501	5639.63	5601.76	139562	4126.75	7220.37	1023.17	32.0906
sub-SD125_ses-V1_task-Dur_run-1_bold	0.00142768	0.0245348	0	47.5968	1.24784	0.993962	0.490274	49927.9	0.13523	41	11.8841	1.78135	1.70151	1.93484	1.70771	0.00809156	-0.00496206	0.0240413	345	104	104	68	5.55123	1.5	2.01923	2.01923	2	25.6005	26.2313	212.03	24.3913	494920	5.06377	1151.63	494.353	4.25693	760.016	5551.12	5525.29	145807	4149.47	7031.24	995.324	35.5639
sub-SD125_ses-V1_task-Dur_run-2_bold	0.0037205	0.0266153	0	48.1377	1.24957	1.01877	0.490008	55458.2	0.172523	52	17.3333	1.77786	1.69385	1.93363	1.70609	0.0151975	-0.00463108	0.02298	300	104	104	68	5.5591	1.5	2.01923	2.01923	2	25.4339	23.5388	213.406	23.0767	495509	5.89333	1163.61	497.394	4.44966	754.059	5557.82	5530.94	145330	4180.51	7029.61	994.931	33.9934
sub-SD125_ses-V1_task-Dur_run-3_bold	0.00200282	0.0247463	0	47.1291	1.23709	1.00858	0.490065	56934.6	0.134363	39	13.2653	1.78104	1.69954	1.93673	1.70687	0.0139418	-0.00446782	0.0241092	294	104	104	68	5.53587	1.5	2.01923	2.01923	2	25.5403	22.8669	213.431	22.8078	495440	6.2517	1165.21	496.462	4.31548	758.101	5559.36	5536.06	145396	4150.79	7039.92	1000.03	35.0354
sub-SD125_ses-V1_task-Dur_run-4_bold	0.00231689	0.0248126	3	47.0354	1.24154	1.01268	0.490477	47564.9	0.141146	42	14.3345	1.77191	1.69362	1.92539	1.69673	0.0121883	-0.00443171	0.0225713	293	104	104	68	5.54695	1.5	2.01923	2.01923	2	25.1038	27.2384	217.213	25.0819	495762	4.96246	1184.58	503.362	4.34545	754.569	5565.03	5540.01	145025	4163.21	7040.21	998.746	34.9878
sub-SD125_ses-V1_task-Dur_run-5_bold	0.00399354	0.025815	0	46.7979	1.22928	1.02487	0.491485	44472.6	0.162852	43	14.4781	1.76787	1.68424	1.9219	1.69748	0.0152967	-0.0045706	0.0232116	297	104	104	68	5.54209	1.5	2.01923	2.01923	2	24.8494	28.6686	221.447	25.9966	495799	4.7138	1206.64	508.93	4.38475	748.746	5555.4	5533.51	144976	4144.2	7024.11	998.448	34.192
sub-SD125_ses-V1_task-Dur_run-6_bold	0.00193289	0.0370058	0	47.0519	1.12465	0.954223	0.492166	48220.4	0.167867	51	16.7763	1.79969	1.70407	1.95399	1.741	0.0125479	-0.0046962	0.0238173	304	104	104	68	5.62912	1.5	2.01923	2.01923	2	24.184	26.1845	222.928	24.9441	495772	5.86184	1209.33	506.814	4.29209	741.925	5558.01	5533.92	145023	4154.77	7012.38	983.086	29.9509
sub-SD125_ses-V1_task-Dur_run-7_bold	0.00398273	0.0249159	0	45.7574	1.24787	1.04788	0.491347	44731.7	0.135007	33	11	1.76987	1.69019	1.92241	1.69701	0.0131104	-0.00402849	0.022925	300	104	104	68	5.58223	1.5	2.01923	2.01923	2	23.9537	28.9355	221.102	25.97	495866	4.47	1211.07	507.053	4.47883	745.684	5556.8	5539.62	145023	4146.02	7013.91	992.363	35.0904
sub-SD125_ses-V1_task-Dur_run-8_bold	0.00126702	0.0217749	0	44.69	1.23127	1.01037	0.491443	52180.1	0.106701	16	5.2459	1.76306	1.68642	1.91469	1.68806	0.0109649	-0.00392523	0.0229955	305	104	104	68	5.56129	1.5	2.01923	2.01923	2	23.3432	25.2042	223.105	23.9508	496024	5.42623	1222.51	513.356	4.39143	747.344	5555.37	5538.27	144833	4131.65	7021.44	995.857	37.5984
sub-SD126_ses-V1_task-Dur_run-1_bold	0.00498134	0.020149	0	41.9369	1.23912	1.06443	0.485071	84881.3	0.157541	83	25.7764	1.97682	1.89664	2.1183	1.91552	0.0122434	-0.00356232	0.017544	322	104	104	68	5.21676	1.5	2.01923	2.01923	2	26.5685	29.1075	309.682	36.9509	485659	13.6335	1558.09	819.485	2.55136	1765.5	11045.1	10925.4	153277	8149.36	14525.3	2094.28	35.2783
sub-SD126_ses-V1_task-Dur_run-2_bold	0.00297267	0.0245781	0	42.4707	1.16993	0.991127	0.483475	77252	0.17726	109	36.8243	1.97499	1.89383	2.12118	1.90995	0.0155346	-0.00304926	0.0185097	296	104	104	68	5.19387	1.5	2.01923	2.01923	2	27.1606	35.0355	307.633	38.8939	486963	10.247	1528.99	801.899	2.59214	1770.54	11044.8	10926.1	152154	8127.32	14517.5	2103.64	32.7854
sub-SD126_ses-V1_task-Dur_run-3_bold	0.000639701	0.0158716	0	43.0475	1.21701	0.997654	0.482493	90155.6	0.131737	47	15.6146	1.9437	1.87412	2.07791	1.87908	0.0102146	-0.00263282	0.0176496	301	104	104	68	5.24836	1.5	2.01923	2.01923	2	28.1438	28.3478	302.86	36.0814	487189	12.4629	1501.69	813.704	2.54288	1773.79	11121.2	10992.7	152344	8258.39	14593.8	2094.5	38.1981
sub-SD126_ses-V1_task-Dur_run-4_bold	0.00132417	0.0181164	0	43.7588	1.23133	1.01113	0.482919	93443.1	0.14147	52	17.6271	1.95303	1.88099	2.08644	1.89165	0.0139214	-0.0026126	0.0178196	295	104	104	68	5.25203	1.5	2.01923	2.01923	2	27.8351	26.1078	306.776	35.3498	487257	14.4664	1520.54	820.429	2.50168	1773.33	11099.7	10971.1	152297	8220.81	14568.5	2088.92	36.3223
sub-SD126_ses-V1_task-Dur_run-5_bold	0.00103226	0.0184936	1	43.1948	1.19842	0.990896	0.482999	89063.8	0.129473	31	10.7639	1.95867	1.89031	2.08916	1.89654	0.013099	-0.00186734	0.017968	288	104	104	68	5.25806	1.5	2.01923	2.01923	2	27.652	27.8125	301.892	36.1755	486839	13.583	1496.5	802.078	2.55466	1759.44	11083.5	10960.2	152592	8202.81	14528.2	2084.44	36.6107
sub-SD126_ses-V1_task-Dur_run-6_bold	0.000874133	0.0164616	0	43.0175	1.2089	0.99792	0.483708	87239.6	0.135153	32	10.6667	1.94954	1.88728	2.07637	1.88497	0.0120714	-0.00173716	0.0186629	300	104	104	68	5.26652	1.5	2.01923	2.01923	2	27.082	28.7047	305.215	36.5425	486645	13.0681	1518.97	808.819	2.55127	1760.87	11071.8	10944.8	152698	8211.43	14515.1	2078.18	37.5191
sub-SD126_ses-V1_task-Dur_run-7_bold	0.000967078	0.0182844	2	43.619	1.20955	0.996953	0.484367	86879.1	0.140988	53	17.2078	1.95077	1.88283	2.08013	1.88936	0.00910936	-0.00132624	0.0182834	308	104	104	68	5.30172	1.5	2.01923	2.01923	2	26.2818	29.1002	314.7	36.5694	487156	12.9491	1561.39	829.581	2.57544	1737.85	11057.3	10933	152142	8218.81	14479.6	2062.16	36.3417
sub-SD126_ses-V1_task-Dur_run-8_bold	0.000953806	0.019842	0	43.26	1.20176	0.997524	0.484014	88492.2	0.143966	53	18.3391	1.94911	1.87709	2.07859	1.89164	0.016161	-0.00134666	0.0178764	289	104	104	68	5.29522	1.5	2.01923	2.01923	2	26.5137	27.0304	312.815	36.1588	487331	14.4229	1538.39	832.986	2.56684	1736.75	11030.6	10911.2	152174	8200.67	14437.3	2060.57	35.2141
sub-SD130_ses-V1_task-Dur_run-1_bold	0.000336484	0.0127845	0	51.0747	1.35947	0.998602	0.469631	93806	0.169897	128	41.2903	1.81525	1.77225	1.89841	1.77509	0.00682572	-0.00904809	0.0221272	310	104	104	68	5.01874	1.5	2.01923	2.01923	2	31.3957	19.0395	167.066	20.7645	495740	6.39032	859.813	444.548	2.23629	1166.83	6540.51	6429.48	146024	4868.26	8654.89	1281.09	44.3766
sub-SD130_ses-V1_task-Dur_run-2_bold	0.000658294	0.0115502	1	49.5096	1.38585	1.08958	0.46956	94431.5	0.119074	13	4.34783	1.80975	1.768	1.89096	1.77029	0.00726063	-0.00849874	0.0215108	299	104	104	68	5.01122	1.5	2.01923	2.01923	2	30.9878	19.0219	170.91	20.7697	496318	6.29945	883.605	456.871	2.26621	1161.7	6554.83	6440.67	145469	4878.89	8685.06	1285.25	47.0099
sub-SD130_ses-V1_task-Dur_run-3_bold	0.000626019	0.0118133	1	49.1403	1.3848	1.0091	0.467354	100170	0.121828	22	7.00637	1.79484	1.75606	1.86517	1.76329	0.00679209	-0.00757492	0.0181528	314	104	104	68	5.02616	1.5	2.01923	2.01923	2	33.8871	18.2664	168.478	20.3247	497552	6.24914	861.603	459.075	2.27882	1166.09	6609.8	6493.88	144549	4933.87	8738.96	1292.01	46.0621
sub-SD130_ses-V1_task-Dur_run-4_bold	0.000386288	0.0140991	2	48.2373	1.34471	0.984492	0.464883	111533	0.112961	8	2.67559	1.79306	1.75523	1.86271	1.76125	0.0053584	-0.0049314	0.0181865	299	104	104	68	5.11212	1.5	2.01923	2.01923	2	38.716	16.9929	159.454	19.3545	498286	6.14716	795.3	448.986	2.21536	1157.89	6642.39	6534.92	144220	4973.59	8739.97	1278.31	42.6832
sub-SD130_ses-V1_task-Dur_run-5_bold	0.00122069	0.0177917	3	48.356	1.30078	0.972042	0.464557	108202	0.127159	16	5.28053	1.79591	1.75259	1.86639	1.76874	0.00450473	-0.00374355	0.0191556	303	104	104	68	5.16337	1.5	2.01923	2.01923	2	41.3116	17.7325	157.244	19.7129	498377	5.85149	785.11	444.329	2.21708	1149.45	6652.06	6544.06	144157	4992.81	8737.32	1267.4	39.0618
sub-SD130_ses-V1_task-Dur_run-6_bold	0.00295388	0.012975	1	48.495	1.38157	1.03044	0.466381	105072	0.128362	26	8.69565	1.79498	1.75669	1.86072	1.76754	0.0061981	-0.00537219	0.0172925	299	104	104	68	5.06363	1.5	2.01923	2.01923	2	37.6762	17.6397	167.205	19.838	498324	6.16673	843.601	464.114	2.22672	1164.5	6609.53	6497.44	144063	4938.17	8724.58	1283.15	43.7106
sub-SD130_ses-V1_task-Dur_run-7_bold	0.00244338	0.0137134	0	49.1836	1.36373	1.00745	0.465563	110959	0.10903	10	3.37838	1.78917	1.74664	1.86252	1.75836	0.0105182	-0.00373338	0.0181785	296	104	104	68	5.14542	1.5	2.01923	2.01923	2	39.741	16.7394	161.35	19.3412	498283	6.32432	811.774	455.576	2.14269	1155.41	6604.55	6503.85	144140	4944	8681.35	1264	42.4233
sub-SD130_ses-V1_task-Dur_run-8_bold	0.00182013	0.0129073	1	48.5051	1.37687	1.02791	0.463791	120396	0.118083	17	5.41401	1.78995	1.75018	1.85966	1.76001	0.00515285	-0.00260837	0.0182878	314	104	104	68	5.14437	1.5	2.01923	2.01923	2	42.6784	16.2709	156.87	18.6688	498908	5.85987	787.649	450.031	2.20047	1155.92	6632.74	6529.79	143857	4966.25	8711.36	1269.3	43.9935
sub-SD131_ses-V1_task-Dur_run-1_bold	0.00222355	0.0289949	3	47.9576	1.19201	1.00061	0.473316	80420.2	0.234286	106	35.2159	1.89722	1.81082	2.04453	1.83632	0.0152985	-0.00657983	0.0222309	301	104	104	68	5.82572	1.5	2.01923	2.01923	2	20.9579	18.2961	185.129	20.2807	501960	6.12292	1021.56	459.503	3.8325	806.619	5816.89	5825.17	138678	4265.27	7251.16	999.901	32.4605
sub-SD131_ses-V1_task-Dur_run-2_bold	0.00453076	0.024216	0	46.2679	1.23947	1.05377	0.472798	88939.6	0.221114	119	41.1765	1.87754	1.79977	2.0318	1.80106	0.0126448	-0.00620972	0.0214303	289	104	104	68	5.74357	1.5	2.01923	2.01923	2	20.4382	15.8315	190.284	19.2699	503110	7.0692	1061.75	474.53	3.90869	816.575	5821.05	5829.82	137977	4255.12	7277.6	1015.01	34.9811
sub-SD131_ses-V1_task-Dur_run-3_bold	0.0074172	0.0269193	0	47.3659	1.21949	1.12114	0.472952	74197.8	0.258856	120	40.5405	1.88561	1.80901	2.0409	1.80692	0.0169218	-0.00592326	0.0212533	296	104	104	68	5.72564	1.5	2.01923	2.01923	2	19.1056	21.2022	192.655	21.3277	503756	4.18581	1066.29	467.097	3.62581	828.84	5824.27	5831.02	137691	4240.9	7304.93	1018.4	32.0674
sub-SD131_ses-V1_task-Dur_run-4_bold	0.00355474	0.0332936	0	47.979	1.16531	0.999489	0.473459	67246.7	0.266461	133	41.433	1.89467	1.80969	2.03764	1.83669	0.0162725	-0.00701159	0.020161	321	104	104	68	5.81286	1.5	2.01923	2.01923	2	19.0569	21.8926	197.478	22.3551	504598	5.24299	1103.38	478.329	3.94341	810.789	5856.11	5861.61	136843	4309.07	7300.07	1008.38	29.8771
sub-SD131_ses-V1_task-Dur_run-5_bold	0.00426364	0.0219116	0	46.315	1.22976	1.03325	0.472177	84091.1	0.216643	109	35.3896	1.83343	1.76158	1.96911	1.76961	0.0177621	-0.00822456	0.0175653	308	104	104	68	5.78297	1.5	2.01923	2.01923	2	18.3261	17.0259	199.607	20.0584	505813	6.93831	1130.75	487.507	4.10289	820.028	5872.83	5882.68	135733	4313.36	7321.36	1017.24	36.6544
sub-SD131_ses-V1_task-Dur_run-6_bold	0.00764201	0.0227587	0	46.1605	1.25237	1.06312	0.472613	85005.7	0.213926	99	33.1104	1.84058	1.76443	1.97731	1.78001	0.03085	-0.00830885	0.01881	299	104	104	68	5.77876	1.5	2.01923	2.01923	2	18.5349	16.7103	197.327	19.9064	504956	6.96321	1121.52	477.736	4.09565	819.654	5866.94	5872.46	136400	4321.56	7322.77	1016.21	35.2307
sub-SD131_ses-V1_task-Dur_run-7_bold	0.00454611	0.0238031	1	44.8295	1.22248	1.04441	0.473067	85350.2	0.211212	96	30.5732	1.84888	1.77541	1.98721	1.78402	0.0222985	-0.00918596	0.0188676	314	104	104	68	5.79726	1.5	2.01923	2.01923	2	18.1428	16.3417	197.97	19.8503	504739	7.2293	1129.67	478.286	4.16839	817.964	5877.39	5876.49	136482	4360.13	7331.3	1013.66	35.4798
sub-SD131_ses-V1_task-Dur_run-8_bold	0.00736887	0.0374905	0	51.4327	1.12868	1.00796	0.472799	76104.2	0.369432	160	51.4469	1.8851	1.79983	2.0226	1.83286	0.0405134	-0.00990186	0.0176184	311	104	104	68	5.82372	1.5	2.01923	2.01923	2	17.8818	18.8209	197.011	21.0675	505347	6.42765	1103.67	469.917	4.03337	817.242	5869.3	5868.3	136083	4344.98	7313.25	1007.65	27.8057
sub-SD134_ses-V1_task-Dur_run-1_bold	0.00108102	0.0171704	0	51.6654	1.34887	1.0093	0.471434	91101.5	0.167401	93	30.4918	1.85247	1.79495	1.996	1.76645	0.00616158	-0.00752723	0.0231667	305	104	104	68	5.52534	1.5	2.01923	2.01923	2	24.1072	15.5211	180.887	17.6885	504321	5.26557	1054.49	463.361	3.19301	854.268	5421.32	5391.99	136754	4008.4	6882.6	975.862	39.2163
sub-SD134_ses-V1_task-Dur_run-2_bold	0.00301017	0.0198341	0	50.927	1.35826	1.03358	0.471035	99751.1	0.178209	110	36.4238	1.85447	1.78162	2.00017	1.78162	0.00472999	-0.0076808	0.0235305	302	104	104	68	5.55015	1.5	2.01923	2.01923	2	24.0091	13.4416	182.042	16.9007	505021	6.24834	1060.08	467.142	3.14166	851.384	5430.91	5402.2	136212	4015.06	6886.87	973.34	37.0091
sub-SD134_ses-V1_task-Dur_run-3_bold	0.00119696	0.0173565	0	50.9164	1.33448	1.00955	0.468341	103002	0.181074	131	40.6832	1.8368	1.77215	1.97404	1.76421	0.00674893	-0.0064524	0.0235715	322	104	104	68	5.56714	1.5	2.01923	2.01923	2	25.1828	12.8922	179.68	16.8106	506558	6.59006	1043.37	466.072	3.15876	857.467	5471.23	5440.28	135092	4068.27	6939.22	977.21	39.1262
sub-SD134_ses-V1_task-Dur_run-4_bold	0.00129804	0.0170732	0	51.4494	1.35401	1.01581	0.469465	99181.6	0.174484	109	35.6209	1.83984	1.78559	1.97315	1.76077	0.00729919	-0.00643551	0.0232753	306	104	104	68	5.52727	1.5	2.01923	2.01923	2	24.0217	13.6971	182.228	17.0686	506118	6.25163	1067.49	468.852	3.1743	859.101	5467.95	5437.94	135423	4048.17	6941.28	983.834	39.061
sub-SD134_ses-V1_task-Dur_run-5_bold	0.000924535	0.0152115	0	50.3957	1.3462	1.00905	0.470283	104054	0.172162	94	34.9442	1.8396	1.7857	1.97216	1.76095	0.00774541	-0.00652488	0.0237642	269	104	104	68	5.52995	1.5	2.01923	2.01923	2	23.5205	12.5773	183.372	16.6394	505842	6.6803	1079.55	468.973	3.17984	859.499	5461.41	5433.19	135754	4047.02	6924.79	982.499	41.2149
sub-SD134_ses-V1_task-Dur_run-6_bold	0.00180655	0.0186959	1	52.5848	1.34379	1.00822	0.471301	100791	0.197084	105	37.7698	1.85197	1.78862	1.99042	1.77688	0.0080372	-0.00590232	0.0240961	278	104	104	68	5.59196	1.5	2.01923	2.01923	2	23.0707	12.8581	185.7	16.8561	505624	6.59712	1091.27	474.241	3.13351	842.033	5441.36	5414.2	135833	4030.95	6887.57	968.208	37.9514
sub-SD134_ses-V1_task-Dur_run-7_bold	0.00147534	0.0249582	0	50.7665	1.30254	1.00099	0.471981	78772.8	0.198146	147	47.2669	1.86795	1.79941	2.01527	1.78916	0.00637316	-0.00696409	0.0239507	311	104	104	68	5.62468	1.5	2.01923	2.01923	2	22.3004	18.5397	189.71	19.1833	506234	4.05788	1109.65	472.849	3.15559	839.594	5462.64	5427.96	135376	4060.22	6910	965.022	34.0456
sub-SD134_ses-V1_task-Dur_run-8_bold	0.00153622	0.0234769	0	51.2608	1.27833	0.982006	0.473557	90729.9	0.217821	150	49.3421	1.86524	1.80343	2.00913	1.78316	0.00561607	-0.00725873	0.0249356	304	104	104	68	5.64121	1.5	2.01923	2.01923	2	21.6081	14.6846	192.216	17.7632	505442	6.11184	1129.64	479.892	2.98048	832.923	5429.33	5402.47	136076	4017.63	6864.71	957.675	34.4477
sub-SD135_ses-V1_task-Dur_run-1_bold	0.00218625	0.0244453	0	43.8969	1.21804	0.997645	0.485029	46956.4	0.195177	117	39.1304	1.97145	1.8856	2.10044	1.92831	0.0130716	-0.0118018	0.0204974	299	104	104	68	4.83221	1.5	2.01923	2.01923	2	25.8897	35.561	219.965	31.6832	489960	4.3683	1135.17	524.342	3.00216	1099.33	7100.7	6960.87	150861	5136.73	9589.76	1440.51	32.7079
sub-SD135_ses-V1_task-Dur_run-2_bold	0.00548045	0.0295403	0	46.707	1.14632	0.956281	0.485043	43522.6	0.197324	93	29.7125	1.98286	1.90095	2.10057	1.94708	0.0435708	-0.011431	0.0192873	313	104	104	68	4.9129	1.5	2.01923	2.01923	2	25.5681	37.1434	221.443	33.0015	490634	4.69727	1133.6	521.94	2.98443	1078.8	7100.16	6965.29	150255	5156.23	9545.91	1417.75	28.693
sub-SD135_ses-V1_task-Dur_run-3_bold	0.00194997	0.0260249	0	43.3491	1.18469	0.990848	0.482426	65524.8	0.185062	76	25.7627	1.93659	1.85412	2.05607	1.89957	0.0173467	-0.00633382	0.0221617	295	104	104	68	5.12338	1.5	2.01923	2.01923	2	35.797	28.6127	196.855	26.8047	489072	4.9097	982.039	502.328	3.17525	1026.09	7106.75	6995.62	151666	5245.47	9408.32	1365.43	33.3324
sub-SD135_ses-V1_task-Dur_run-4_bold	0.00170413	0.021312	0	44.5558	1.23407	1.00462	0.481417	70837.4	0.17417	111	37	1.90635	1.83001	2.03351	1.85552	0.0131088	-0.00654218	0.0218649	300	104	104	68	5.20658	1.5	2.01923	2.01923	2	35.6303	27.0887	193.973	25.7294	489857	4.84765	975.792	499.514	3.0228	1032.52	7079.28	6993.33	151128	5178.59	9282.43	1343.17	36.0572
sub-SD135_ses-V1_task-Dur_run-5_bold	0.00121164	0.0194485	0	45.7289	1.2772	0.996324	0.48203	59271.8	0.159696	74	24.2623	1.92184	1.85311	2.03458	1.87784	0.0150331	-0.0110366	0.0184403	305	104	104	68	5.15014	1.5	2.01923	2.01923	2	29.0106	29.9549	211.696	28.2628	491752	5.50409	1066.62	527.497	2.6938	1074.87	7071.87	6977.99	149133	5151.86	9313.55	1354.91	36.7063
sub-SD135_ses-V1_task-Dur_run-6_bold	0.0045975	0.0275176	0	49.7277	1.20291	0.981206	0.482696	68636.6	0.243764	148	48.6842	1.95761	1.87485	2.06432	1.93366	0.0300081	-0.00977223	0.01919	304	104	104	68	5.09604	1.5	2.01923	2.01923	2	29.6234	26.5062	213.317	26.3597	490753	6.18859	1074.84	535.985	3.00552	1044.53	7122.06	7015.6	149994	5207.34	9460.53	1376.67	30.9478
sub-SD135_ses-V1_task-Dur_run-7_bold	0.00273475	0.0234364	0	49.7776	1.28305	1.00257	0.482218	69060.5	0.203305	115	36.6242	1.94179	1.86616	2.05232	1.9069	0.0271461	-0.0089767	0.0186692	314	104	104	68	5.09578	1.5	2.01923	2.01923	2	30.0917	26.2373	211.286	26.2315	491044	6.3047	1067.49	535.748	2.96579	1047.57	7117.45	7008.51	149950	5191.44	9438.87	1375.35	34.3636
sub-SD135_ses-V1_task-Dur_run-8_bold	0.000928567	0.0233035	0	49.9243	1.25401	0.987292	0.482206	69582.6	0.244377	165	55	1.93754	1.86129	2.05391	1.89742	0.00952522	-0.00898376	0.0194999	300	104	104	68	5.07938	1.5	2.01923	2.01923	2	30.5829	25.786	208.902	25.9655	490681	6.2809	1051.87	531.41	2.98044	1039.6	7072.26	6972.22	150071	5138.71	9377.5	1372.65	35.1562
sub-SD136_ses-V1_task-Dur_run-1_bold	0.000595987	0.0163424	0	48.0431	1.25566	1.00293	0.495567	60673	0.095839	10	3.28947	1.81508	1.72645	1.97363	1.74517	0.00862003	-0.00763132	0.0253044	304	104	104	68	5.39963	1.5	2.01923	2.01923	2	19.1348	19.4884	190.02	20.1184	488784	6.20724	1026.47	433.224	3.33812	782.617	5099.67	5071.39	150204	3722.77	6519.72	939.207	39.9721
sub-SD136_ses-V1_task-Dur_run-2_bold	0.000542067	0.0161654	0	48.6032	1.2672	1.00488	0.496537	60321.7	0.109631	17	5.66667	1.8145	1.72593	1.97343	1.74414	0.00982938	-0.00706039	0.0257755	300	104	104	68	5.3874	1.5	2.01923	2.01923	2	18.4384	19.6395	194.109	20.1667	488670	6.1	1054.27	440.91	3.36861	781.845	5099.43	5070.18	150285	3726.67	6521.75	941.115	40.0038
sub-SD136_ses-V1_task-Dur_run-3_bold	0.000661916	0.0163926	0	48.0908	1.26065	1.00326	0.496854	56784.1	0.102435	6	1.94805	1.80812	1.72357	1.96671	1.73408	0.00878718	-0.007137	0.0258948	308	104	104	68	5.4055	1.5	2.01923	2.01923	2	18.2535	20.6746	195.521	20.8247	488816	5.99026	1062.38	440.124	3.34462	780.807	5108.25	5074.35	149878	3740.3	6530.74	938.734	39.7751
sub-SD136_ses-V1_task-Dur_run-4_bold	0.000472123	0.0179127	2	47.6037	1.23598	0.99228	0.497329	50686.7	0.10148	7	2.39726	1.82356	1.73753	1.98346	1.74971	0.006429	-0.00773726	0.0253272	292	104	104	68	5.41764	1.5	2.01923	2.01923	2	17.4761	23.219	198.288	22.161	489014	5.27397	1077.42	441.397	3.35548	780.951	5120.4	5086.48	149841	3752.67	6547.67	938.872	38.4406
sub-SD136_ses-V1_task-Dur_run-5_bold	0.00044492	0.0174515	0	47.8796	1.25173	1.00033	0.49782	52781.4	0.101364	6	1.92926	1.82163	1.73462	1.97563	1.75465	0.00996982	-0.00750054	0.0252853	311	104	104	68	5.41548	1.5	2.01923	2.01923	2	17.1529	21.8815	200.169	21.6592	488945	6.03537	1088.37	444.544	3.44006	777.406	5117.68	5087.11	149802	3752.26	6541.71	939.362	38.9089
sub-SD136_ses-V1_task-Dur_run-6_bold	0.000565714	0.0172596	0	46.8695	1.24847	1.01046	0.497873	53594.1	0.10683	9	2.99003	1.8245	1.73811	1.97477	1.76063	0.00713267	-0.00738654	0.0251223	301	104	104	68	5.41825	1.5	2.01923	2.01923	2	16.9164	21.3721	201.637	21.4319	489093	6.1495	1098.23	448.458	3.44444	778.159	5123.9	5090.77	149650	3762.92	6549.03	939.557	38.9191
sub-SD136_ses-V1_task-Dur_run-7_bold	0.000416785	0.0178629	0	46.9964	1.23576	0.999141	0.498467	50896.5	0.114301	14	4.50161	1.8262	1.73614	1.97981	1.76267	0.00738351	-0.00811248	0.02581	311	104	104	68	5.4112	1.5	2.01923	2.01923	2	16.9252	22.7491	203.104	22.0643	489009	5.78778	1102.12	449.707	3.48759	774.667	5119.21	5087.97	149891	3754.21	6543.99	940.262	38.358
sub-SD136_ses-V1_task-Dur_run-8_bold	0.000443754	0.0174659	0	47.0528	1.24045	0.999105	0.498708	51939.1	0.104475	14	4.53074	1.82234	1.73533	1.97572	1.75598	0.00721605	-0.00738491	0.0250509	309	104	104	68	5.43756	1.5	2.01923	2.01923	2	16.7985	21.8312	205.02	21.8673	489157	6.39159	1118.26	454.142	3.50195	773.852	5121.58	5089.3	149561	3768.66	6543.93	935.949	38.8511
sub-SD137_ses-V1_task-Dur_run-1_bold	0.0045237	0.026257	0	45.2274	1.18542	0.997682	0.45644	83794.6	0.26689	171	54.9839	1.9473	1.87494	2.10767	1.85928	0.0333336	-0.0057505	0.00984483	311	104	104	68	5.38316	1.5	2.01923	2.01923	2	36.0407	17.2335	143.413	18.5466	508714	4.74277	701.018	392.158	3.25568	816.957	5493.64	5441.32	134107	4061.22	7027.98	1010.8	31.3606
sub-SD137_ses-V1_task-Dur_run-2_bold	0.00383677	0.0227769	0	41.9371	1.22273	1.01335	0.45546	87372.9	0.194069	132	43.5644	1.93421	1.86051	2.08874	1.85339	0.0103249	-0.00521507	0.00926809	303	104	104	68	5.34535	1.5	2.01923	2.01923	2	34.9126	16.6939	145.293	18.3028	509671	5.1867	715.114	397.078	3.5169	815.85	5524.9	5467.56	133334	4090.44	7076.31	1022.86	36.8484
sub-SD137_ses-V1_task-Dur_run-3_bold	0.00220309	0.0216974	0	41.9701	1.19297	0.986452	0.455772	83260.7	0.19099	139	46.1794	1.93521	1.86419	2.08897	1.85247	0.00579811	-0.00487299	0.00910105	301	104	104	68	5.33566	1.5	2.01923	2.01923	2	33.4855	17.6287	146.396	18.7674	509513	4.49169	716.932	397.979	3.50561	820.189	5541.13	5481.24	133475	4113.22	7097.24	1027.28	37.1858
sub-SD137_ses-V1_task-Dur_run-4_bold	0.000465695	0.0180034	0	42.4853	1.23258	0.98854	0.455456	93426	0.181295	134	44.3709	1.91654	1.84619	2.07263	1.83081	0.00748478	-0.00543855	0.00965235	302	104	104	68	5.35223	1.5	2.01923	2.01923	2	35.618	15.3542	146.255	17.7636	509692	5.81752	721.1	399.351	3.41991	823.792	5545.28	5489.19	133311	4117.24	7093.03	1025.58	41.4017
sub-SD137_ses-V1_task-Dur_run-5_bold	0.00172793	0.020642	1	42.299	1.21325	0.98215	0.455895	89442.3	0.180932	144	47.3684	1.92445	1.85391	2.08177	1.83767	0.00470806	-0.00475747	0.00912655	304	104	104	68	5.33317	1.5	2.01923	2.01923	2	33.1885	16.2325	146.812	18.0672	509575	5.08487	722.965	398.295	3.40869	824.441	5543.11	5483.51	133306	4104.92	7099.81	1028.19	39.1785
sub-SD137_ses-V1_task-Dur_run-6_bold	0.00656987	0.0213178	0	43.3627	1.24207	1.04354	0.456164	81884.7	0.231477	133	43.3225	1.92911	1.86469	2.07647	1.84618	0.0332093	-0.00449148	0.00870815	307	104	104	68	5.30842	1.5	2.01923	2.01923	2	32.8388	17.4821	147.698	18.9511	509543	4.9544	731.883	396.583	3.46825	830.354	5539.56	5484.78	133291	4098.81	7085.47	1033.22	35.2262
sub-SD137_ses-V1_task-Dur_run-7_bold	0.00129794	0.020725	2	41.4634	1.22629	0.994827	0.456245	76955.4	0.165619	111	36.8771	1.92349	1.84665	2.08096	1.84285	0.00395887	-0.00390789	0.00730634	301	104	104	68	5.32939	1.5	2.01923	2.01923	2	33.7299	19.1502	150.409	19.6353	509935	3.93695	742.306	406.731	3.3961	828.363	5557.21	5497.52	133144	4117.15	7116.42	1031.54	37.9654
sub-SD137_ses-V1_task-Dur_run-8_bold	0.0031063	0.0218283	2	41.1951	1.24483	1.02382	0.455798	81591.9	0.164597	105	35.9589	1.93046	1.85651	2.08571	1.84918	0.00498889	-0.00392078	0.00843735	292	104	104	68	5.37615	1.5	2.01923	2.01923	2	34.2611	18.01	148.751	19.0343	510109	4.01261	731.996	402.146	3.32215	827.105	5544.76	5488.99	132912	4121.11	7085.84	1020.99	37.4305
sub-SD140_ses-V1_task-Dur_run-1_bold	0.000393398	0.0184141	0	45.4717	1.27693	0.995999	0.484492	69015.6	0.0981533	0	0	1.84876	1.78439	1.93451	1.82738	0.00572488	-0.00807041	0.0190843	309	104	104	68	5.25744	1.5	2.01923	2.01923	2	66.2116	20.6749	169.287	22.1197	486408	6.50485	792.492	493.248	3.96209	879.543	6006.57	5915.71	153448	4504.74	7781.45	1125.2	41.6655
sub-SD140_ses-V1_task-Dur_run-2_bold	0.000412792	0.0183183	0	47.146	1.30231	0.988832	0.485105	67522.3	0.100266	1	0.324675	1.85524	1.79696	1.93807	1.83068	0.00832674	-0.00763431	0.0182111	308	104	104	68	5.2512	1.5	2.01923	2.01923	2	66.6908	21.0982	172.573	22.4513	486535	6.46104	824.586	493.726	3.94243	888.515	6020.89	5932.86	153400	4513.23	7799.66	1129.81	41.3942
sub-SD140_ses-V1_task-Dur_run-3_bold	0.000340644	0.0185839	2	46.46	1.29095	0.991365	0.485971	66390.4	0.0992739	9	3.05085	1.86499	1.81081	1.94951	1.83463	0.0141024	-0.00758169	0.0187398	295	104	104	68	5.20413	1.5	2.01923	2.01923	2	57.9632	21.1608	176.558	22.6781	486414	6.95235	853.748	493.345	3.95199	894.578	6033.66	5946.21	153428	4512.06	7846	1142.59	40.7445
sub-SD140_ses-V1_task-Dur_run-4_bold	0.00034322	0.0155324	1	45.2185	1.28337	1.00091	0.486057	66584.7	0.0965563	7	2.37288	1.84401	1.78809	1.92722	1.81672	0.00974229	-0.00820858	0.018294	295	104	104	68	5.20431	1.5	2.01923	2.01923	2	58.008	20.8594	180.302	22.6476	487028	7.30867	876.949	504.541	4.0563	887.091	6039.82	5945.9	152925	4525.23	7849.29	1142.49	44.0731
sub-SD140_ses-V1_task-Dur_run-5_bold	0.000414086	0.0168709	1	45.4727	1.28579	1.0016	0.486704	64203.1	0.110641	15	4.98339	1.85011	1.79322	1.93605	1.82105	0.00871608	-0.00789042	0.0182501	301	104	104	68	5.19746	1.5	2.01923	2.01923	2	56.4567	21.3838	182.031	23.0546	486752	7.32249	887.877	504.597	4.0514	887.722	6041.92	5949.49	152965	4528.78	7853.24	1144.69	42.3995
sub-SD140_ses-V1_task-Dur_run-6_bold	0.000314667	0.0173663	2	45.5818	1.28041	0.990031	0.486921	62674.7	0.102754	8	2.66667	1.86203	1.80156	1.94684	1.83769	0.0119159	-0.00771856	0.018311	300	104	104	68	5.20035	1.5	2.01923	2.01923	2	56.6734	22.1112	184.581	23.3727	487019	6.94525	896.909	512.166	4.04868	888.244	6049.69	5956.46	152857	4528.57	7859.49	1145.39	42.2863
sub-SD140_ses-V1_task-Dur_run-7_bold	0.00034186	0.0178981	1	47.6766	1.32762	0.996709	0.487432	63204.7	0.0950417	9	2.99003	1.85999	1.79912	1.94717	1.83369	0.0167351	-0.00835283	0.0173591	301	104	104	68	5.20583	1.5	2.01923	2.01923	2	54.7578	21.8831	186.946	23.328	486987	7.0932	916.468	515.74	4.10887	885.957	6045.22	5952.46	152980	4522.45	7840.73	1143.42	42.0218
sub-SD140_ses-V1_task-Dur_run-8_bold	0.00055852	0.020112	0	47.9539	1.32352	0.989147	0.488027	58717.1	0.0917511	10	3.28947	1.86957	1.8057	1.95685	1.84615	0.0161186	-0.00838976	0.0175216	304	104	104	68	5.19649	1.5	2.01923	2.01923	2	56.3256	23.3256	188.587	24.2066	486929	6.88704	923.357	516.285	4.14594	888.714	6053.38	5961.02	152961	4524.15	7854.56	1147.12	39.7891
sub-SD141_ses-V1_task-Dur_run-1_bold	0.000642467	0.0215363	0	42.6754	1.31852	0.979063	0.475164	110031	0.122709	40	13.1579	1.82401	1.72605	1.98636	1.75961	0.0170694	-0.0131989	0.0203753	304	104	104	68	6.07444	1.5	2.01923	2.01923	2	33.3041	17.7425	139.56	18.2105	490228	4.79276	680.775	368.788	4.05762	881.036	6174.58	6162.13	150217	4830.64	7695.93	1014.43	42.3908
sub-SD141_ses-V1_task-Dur_run-2_bold	0.00235373	0.0178871	0	43.22	1.35221	1.00946	0.474808	131369	0.10843	22	7.33333	1.80074	1.70755	1.95037	1.74432	0.0142382	-0.0133416	0.0193267	300	104	104	68	6.10619	1.5	2.01923	2.01923	2	35.1219	14.5152	140.162	16.7895	490394	5.92414	682.183	378.261	3.94195	890.214	6212.12	6195.44	149974	4879.46	7740.08	1014.61	45.4544
sub-SD141_ses-V1_task-Dur_run-3_bold	0.00160213	0.0194741	0	44.1939	1.35277	0.990232	0.47445	133321	0.105704	12	4	1.81331	1.72404	1.96145	1.75443	0.017006	-0.0129935	0.019776	300	104	104	68	6.08431	1.5	2.01923	2.01923	2	34.1609	14.4307	140.05	16.6633	490651	5.86	688.913	375.331	3.93668	893.238	6223.58	6206.52	149887	4873.82	7757.85	1020.08	44.3314
sub-SD141_ses-V1_task-Dur_run-4_bold	0.00181245	0.0237029	0	46.1114	1.38597	1.00369	0.47302	129309	0.127928	44	14.5695	1.82023	1.7273	1.96979	1.76359	0.0235696	-0.0118842	0.0203811	302	104	104	68	6.12674	1.5	2.01923	2.01923	2	37.0528	15.5805	136.581	17.0074	491290	5.24883	663.823	366.563	4.0791	884.225	6245.66	6228.69	149536	4912.05	7769.14	1016.64	40.7474
sub-SD141_ses-V1_task-Dur_run-5_bold	0.00116363	0.0221979	0	45.2561	1.37999	0.99679	0.472496	137081	0.102525	18	5.78778	1.82114	1.72455	1.96711	1.77175	0.0137541	-0.0113545	0.0202234	311	104	104	68	6.21804	1.5	2.01923	2.01923	2	38.8499	14.7688	133.792	16.4823	491155	5.38264	652.435	362.547	3.85269	882.219	6248.68	6233.72	149515	4924.96	7760.46	1002.52	41.8656
sub-SD141_ses-V1_task-Dur_run-6_bold	0.00206236	0.0442149	0	52.488	1.24614	0.973655	0.472409	113720	0.335106	172	57.9125	1.8469	1.73832	2.02167	1.78072	0.0532859	-0.0106805	0.0225613	297	104	104	68	6.11506	1.5	2.01923	2.01923	2	37.4319	17.3102	133.399	17.7434	491891	4.37167	645.924	351.444	4.28098	826.319	6107.72	6105.42	148741	4764.18	7593.49	998.42	29.5669
sub-SD141_ses-V1_task-Dur_run-7_bold	0.00720916	0.0624088	0	59.0579	1.17503	0.97691	0.473102	122796	0.525963	215	72.6351	1.89342	1.76582	2.10911	1.80533	0.046813	-0.00864976	0.0254595	296	104	104	68	6.07475	1.5	2.01923	2.01923	2	41.7679	15.5323	122.509	16.9054	489702	4.83108	578.827	322.567	4.61448	804.327	6019.38	6020.85	150681	4682.84	7481.4	991.124	23.5206
sub-SD141_ses-V1_task-Dur_run-8_bold	0.00170923	0.0366621	0	46.0452	1.24663	0.963394	0.46993	139057	0.200065	94	31.5436	1.83935	1.73072	2.01644	1.77089	0.026125	-0.00866765	0.0245069	298	104	104	68	6.17881	1.5	2.01923	2.01923	2	44.6675	14.433	120.99	16.1678	491946	5.13423	588.997	325.241	4.23413	831.426	6127.02	6126.99	149092	4774.93	7596.96	991.61	32.5016
sub-SD142_ses-V1_task-Dur_run-1_bold	0.00404355	0.0470778	0	61.8685	1.19691	0.99159	0.497473	44434.3	0.423624	231	74.5161	1.82812	1.7473	1.9871	1.74998	0.0172159	-0.00357368	0.0216315	310	104	104	68	5.83436	1.5	2.01923	2.01923	2	21.7367	25.1038	194.533	24.1323	488112	5.88387	994.117	450.473	3.03735	775.491	5236.73	5222.7	150879	3953.96	6605.04	895.161	24.2474
sub-SD142_ses-V1_task-Dur_run-2_bold	0.00485114	0.049409	4	64.8381	1.18832	1.0025	0.499227	45619.5	0.505059	245	82.2148	1.82478	1.74691	1.98773	1.73971	0.0193357	-0.00316839	0.0226868	298	104	104	68	5.89351	1.5	2.01923	2.01923	2	20.6792	24.3336	200.439	23.7416	488107	6.30201	1019.29	459.129	3.08216	767.331	5233.08	5219.43	150812	3971.49	6578.15	885.621	23.4996
sub-SD142_ses-V1_task-Dur_run-3_bold	0.00460063	0.0533739	1	61.7905	1.20521	0.991274	0.499469	38486.8	0.465209	222	77.0833	1.83944	1.76109	2.0032	1.75403	0.0148973	-0.0036751	0.0216524	288	104	104	68	5.91872	1.5	2.01923	2.01923	2	19.4259	27.6392	202.604	26.1042	488689	6.27569	1031.3	450.346	3.0427	765.484	5240.96	5228.08	150388	3973.37	6584.51	883.31	23.0078
sub-SD142_ses-V1_task-Dur_run-4_bold	0.00352497	0.050282	0	61.4157	1.1837	0.98099	0.499224	40062.5	0.443747	257	82.9032	1.82672	1.749	1.98855	1.74262	0.0207288	-0.00391296	0.0203506	310	104	104	68	5.90421	1.5	2.01923	2.01923	2	19.1608	26.9116	201.952	25.4968	488535	6.05161	1030.43	455.421	3.02798	765.431	5231.27	5221.65	150534	3955.03	6572.54	884.391	23.7403
sub-SD142_ses-V1_task-Dur_run-5_bold	0.00303139	0.0475129	0	59.9219	1.18799	0.971664	0.498595	40452.8	0.397499	227	76.6892	1.83304	1.75143	1.99734	1.75036	0.0202882	-0.00282281	0.0197265	296	104	104	68	5.90039	1.5	2.01923	2.01923	2	19.1099	27.0825	200.054	25.3243	488461	5.41554	1019.22	450.302	3.02542	766.568	5226.88	5219.89	150588	3943.1	6566.42	884.667	24.3565
sub-SD142_ses-V1_task-Dur_run-6_bold	0.00577318	0.0571335	0	64.9934	1.17418	0.982372	0.497668	44112.2	0.561284	239	79.9331	1.87336	1.78121	2.06015	1.77871	0.0287933	0.0018432	0.0260183	299	104	104	68	5.92946	1.5	2.01923	2.01923	2	21.2555	24.5051	187.505	23.8696	487366	6.09365	913.931	434.828	3.10611	739.982	5164.37	5153.5	151750	3897.05	6495.43	869.132	21.6848
sub-SD142_ses-V1_task-Dur_run-7_bold	0.00884316	0.0623486	0	72.4751	1.16686	1.01384	0.496199	45766.9	0.735991	246	81.7276	1.89438	1.80908	2.08128	1.79278	0.0313991	0.00208541	0.0255294	301	104	104	68	5.90476	1.5	2.01923	2.01923	2	21.3641	24.2093	180.996	23.3821	487177	5.40199	886.886	424.382	3.19673	745.522	5161.81	5147.85	152078	3906.89	6505.86	871.811	19.9737
sub-SD142_ses-V1_task-Dur_run-8_bold	0.00317821	0.0490657	0	60.0395	1.14328	0.970404	0.495532	51103.9	0.409211	231	76.4901	1.84574	1.76602	2.01339	1.75782	0.0234022	0.00257381	0.0265649	302	104	104	68	5.87299	1.5	2.01923	2.01923	2	22.5814	22.3029	183.67	22.1457	487795	5.90728	911.761	436.51	3.20089	743.584	5155.67	5147.35	151573	3883.73	6491.46	876.442	23.8899
sub-SD143_ses-V1_task-Dur_run-1_bold	0.00488426	0.0240416	0	49.791	1.2059	1.03916	0.498924	57820.3	0.247209	103	33.2258	1.94261	1.86238	2.08293	1.88251	0.0195274	-0.00496252	0.0258297	310	104	104	68	4.8909	1.5	2.01923	2.01923	2	17.6295	22.2494	212.697	22.7031	483531	6.43728	1203.7	493.773	2.95239	918.443	5708.74	5626.17	154680	4118.48	7574.84	1150.33	30.9011
sub-SD143_ses-V1_task-Dur_run-2_bold	0.00371655	0.0372434	2	53.8964	1.10439	0.983141	0.498364	58034.1	0.347613	157	54.1379	1.98017	1.89781	2.12107	1.92163	0.0167533	-0.00286102	0.0269641	290	104	104	68	4.91615	1.5	2.01923	2.01923	2	16.8473	22.3617	212.863	22.8483	484199	6.48966	1178.92	484.187	2.99773	909.97	5705.04	5622.04	154405	4112.97	7560.95	1143.58	25.4985
sub-SD143_ses-V1_task-Dur_run-3_bold	0.00292476	0.0383977	0	56.3804	1.11109	0.983313	0.499537	58590.2	0.390054	199	64.8208	1.98276	1.89414	2.12535	1.9288	0.0203493	-0.00110899	0.028686	307	104	104	68	4.97663	1.5	2.01923	2.01923	2	16.8807	22.3791	209.626	22.7296	483092	6.22801	1170.59	476.912	3.0029	900.123	5684.79	5609.96	155324	4109.09	7502.03	1127.26	25.0193
sub-SD143_ses-V1_task-Dur_run-4_bold	0.00355987	0.0353214	0	54.7043	1.13477	1.00613	0.498738	68436.9	0.351004	170	56.8562	1.96189	1.87855	2.10026	1.90688	0.0228928	-0.000482406	0.0290336	299	104	104	68	4.97554	1.5	2.01923	2.01923	2	17.2026	19.4176	206.922	20.7559	483470	6.41137	1165.02	477.534	2.97481	901.422	5688.82	5613.82	155187	4109.74	7511.42	1128.28	25.8818
sub-SD143_ses-V1_task-Dur_run-5_bold	0.00235912	0.0370234	0	50.8889	1.09764	0.972255	0.500024	59525.8	0.26153	127	42.7609	1.96647	1.87682	2.10344	1.91916	0.0193639	-0.00178018	0.0294463	297	104	104	68	5.01685	1.5	2.01923	2.01923	2	16.4079	21.8746	213.584	22.4411	483678	6.3367	1200.77	484.915	2.94065	899.241	5689.96	5617.53	154714	4124.65	7493.96	1119.73	26.1207
sub-SD143_ses-V1_task-Dur_run-6_bold	0.00184132	0.0223257	0	46.5794	1.15762	1.00808	0.499258	69344.9	0.188461	92	31.0811	1.91955	1.84998	2.05021	1.85847	0.0159884	-0.00116216	0.0293925	296	104	104	68	5.00017	1.5	2.01923	2.01923	2	17.0854	19.6846	212.269	20.6757	483625	6.20608	1215.99	493.375	3.01377	901.224	5688.2	5619.09	154828	4122.71	7491.72	1123.78	32.8302
sub-SD143_ses-V1_task-Dur_run-7_bold	0.00235183	0.0326375	0	48.1559	1.13382	0.997567	0.499651	67614.1	0.207621	83	28.6207	1.93618	1.85736	2.0736	1.87757	0.0364446	-0.0010839	0.0293098	290	104	104	68	5.07646	1.5	2.01923	2.01923	2	16.8584	20.1225	214.34	21.1828	483848	6.41379	1214.82	493.259	3.03135	891.289	5706.3	5635.74	154707	4170.78	7484.06	1110.17	28.0844
sub-SD143_ses-V1_task-Dur_run-8_bold	0.00162393	0.0204204	0	45.7251	1.17974	1.01542	0.49849	69934.1	0.146182	53	17.7852	1.91197	1.84323	2.03972	1.85295	0.0162852	-0.000603447	0.0289809	298	104	104	68	4.98337	1.5	2.01923	2.01923	2	17.0555	19.7266	212.185	20.7114	484143	6.11074	1219.3	493.676	3.06263	905.33	5704.83	5634.49	154316	4132.33	7511.68	1130.66	34.5027
sub-SD147_ses-V1_task-Dur_run-1_bold	0.000545831	0.0411559	0	69.9336	1.17591	0.99446	0.484786	6583.06	0.154116	61	20.678	1.93262	1.8635	2.10665	1.82772	0.00672051	-0.0132919	0.0277169	295	104	104	68	5.63531	1.5	2.01923	2.01923	2	34.8853	52.5344	128.297	42.3932	502301	4.84407	509.519	263.815	2.88172	526.907	3579.02	3564.21	139667	2611.62	4572.96	632.475	25.4798
sub-SD147_ses-V1_task-Dur_run-2_bold	0.000962368	0.0431742	0	68.4525	1.16877	1.00234	0.485545	6345.76	0.156102	70	23.0263	1.93748	1.86242	2.11783	1.83218	0.00683552	-0.0122539	0.0279501	304	104	104	68	5.65899	1.5	2.01923	2.01923	2	34.1114	53.6224	129.453	43.2039	502335	4.60197	512.603	263.643	2.74048	524.222	3576.15	3561.74	139666	2624.02	4569.14	629.391	24.9263
sub-SD147_ses-V1_task-Dur_run-3_bold	0.00060651	0.0380608	0	68.5638	1.18403	1.014	0.484818	6364.46	0.153326	60	20.1342	1.92803	1.85987	2.10747	1.81674	0.0106055	-0.0117303	0.0287323	298	104	104	68	5.59845	1.5	2.01923	2.01923	2	52.7207	53.7418	128.859	43.2383	502353	4.60738	510.601	265.875	2.58197	529.045	3574.89	3561.72	139763	2599.29	4576.96	636.195	26.9844
sub-SD147_ses-V1_task-Dur_run-4_bold	0.000656467	0.0369206	0	67.7924	1.17401	1.00803	0.485536	6200.52	0.146507	49	16.3333	1.91397	1.85396	2.07841	1.80956	0.0103678	-0.01164	0.0273911	300	104	104	68	5.59458	1.5	2.01923	2.01923	2	42.9986	54.3028	131.64	43.7733	502531	4.81333	526.182	273.889	2.64244	532.064	3577.91	3566.2	139450	2605.02	4584.1	637.435	27.5294
sub-SD147_ses-V1_task-Dur_run-5_bold	0.000422757	0.0375565	0	67.5285	1.17011	1.00757	0.48657	6268.33	0.140843	55	18.2724	1.9275	1.86239	2.10323	1.81688	0.00621086	-0.0126651	0.0277551	301	104	104	68	5.61729	1.5	2.01923	2.01923	2	39.1594	54.0805	133.818	43.5316	502260	4.90698	535.556	280.007	2.62842	527.974	3579.18	3567.77	139792	2603.97	4578.87	635.138	27.2753
sub-SD147_ses-V1_task-Dur_run-6_bold	0.000390951	0.0441076	0	67.5081	1.16314	0.997388	0.487194	6018.95	0.162746	79	25.9016	1.94486	1.86993	2.13058	1.83406	0.0120845	-0.0115322	0.0273067	305	104	104	68	5.63555	1.5	2.01923	2.01923	2	37.254	55.2597	134.668	44.3541	502513	4.72	539.213	276.848	2.70245	523.845	3567.15	3555.16	139464	2603.63	4562.62	630.843	24.8271
sub-SD147_ses-V1_task-Dur_run-7_bold	0.000706047	0.0409674	0	67.5165	1.16258	1.00148	0.48818	6065.1	0.152697	70	23.6486	1.92792	1.86107	2.10485	1.81783	0.00828858	-0.0118974	0.027915	296	104	104	68	5.67151	1.5	2.01923	2.01923	2	35.4774	55.0667	135.81	44.2432	501950	4.83108	543.11	280.692	2.64443	522.121	3568.35	3556.45	139963	2610.65	4559.1	627.071	25.8688
sub-SD147_ses-V1_task-Dur_run-8_bold	0.00056289	0.0416579	0	67.7472	1.16704	1.00064	0.488024	5969.56	0.155232	61	19.8052	1.92809	1.86588	2.10085	1.81754	0.00968652	-0.0119642	0.0271075	308	104	104	68	5.6456	1.5	2.01923	2.01923	2	38.92	55.665	137.266	44.5779	502355	4.77273	554.793	287.046	2.67745	524.646	3572.38	3558.43	139614	2609.36	4568.26	630.298	24.8743
sub-SD153_ses-V1_task-Dur_run-1_bold	0.00122831	0.0265565	0	42.3658	1.19098	1.00562	0.480935	49635.8	0.14377	57	18.9369	1.80875	1.75679	1.97763	1.69182	0.0277316	-0.00536516	0.022141	301	104	104	68	6.05176	1.5	2.01923	2.01923	2	19.7049	28.2532	201.443	25.9103	498575	6.05648	1103.25	493.524	4.09875	762.784	5968.03	5928.77	143330	4642.06	7498.24	979.674	35.3816
sub-SD153_ses-V1_task-Dur_run-2_bold	0.00140107	0.0223893	0	41.2693	1.19729	1.01674	0.481248	49565.1	0.133798	43	13.961	1.80332	1.7471	1.97556	1.6873	0.0236847	-0.00551228	0.0229488	308	104	104	68	6.04984	1.5	2.01923	2.01923	2	19.6705	28.1598	202.5	25.9058	498480	6.23377	1116.84	494.941	4.05728	766.568	5977.41	5935.2	143573	4656.62	7503.68	981.048	38.3007
sub-SD153_ses-V1_task-Dur_run-3_bold	0.000824197	0.0250504	0	43.2818	1.18829	0.994251	0.481348	49422.1	0.151463	59	19.3443	1.8148	1.75711	1.98757	1.69971	0.0229867	-0.00582239	0.0229876	305	104	104	68	5.96505	1.5	2.01923	2.01923	2	20.0346	28.325	204.415	26.0557	498540	6.25246	1114.78	498.223	4.04073	779.246	6002.89	5954.55	143390	4671.96	7559.54	998.236	36.4855
sub-SD153_ses-V1_task-Dur_run-4_bold	0.00131899	0.0251682	0	42.942	1.19158	1.00235	0.481824	48620.5	0.159554	75	25.2525	1.81658	1.75973	1.99181	1.69819	0.020724	-0.00560109	0.022684	297	104	104	68	6.00977	1.5	2.01923	2.01923	2	20.2712	29.4524	205.332	26.3064	498185	5.49495	1116.87	502.512	3.9297	782.439	6022.06	5970.82	143738	4694.97	7581.43	993.516	36.1354
sub-SD153_ses-V1_task-Dur_run-5_bold	0.00203468	0.0228091	0	42.7987	1.22426	1.02947	0.481714	46701.5	0.147858	48	16.0535	1.80362	1.74766	1.97756	1.68563	0.0253747	-0.00592808	0.0230736	299	104	104	68	5.97398	1.5	2.01923	2.01923	2	20.3038	29.2876	205.733	26.8311	498502	6.36455	1126.49	502.03	4.12716	782.12	6021.5	5974.03	143489	4690.68	7584.35	1000.01	37.7501
sub-SD153_ses-V1_task-Dur_run-6_bold	0.0010223	0.0219526	0	43.991	1.23366	1.00546	0.482628	46096.8	0.130751	34	11.1842	1.80977	1.7576	1.98175	1.68995	0.0217084	-0.00544919	0.0227861	304	104	104	68	6.04187	1.5	2.01923	2.01923	2	19.8015	29.5106	207.791	26.9474	498126	6.35855	1137.5	505.687	3.9797	778.859	6017.16	5968.51	143643	4695.61	7573.21	987.855	38.6141
sub-SD153_ses-V1_task-Dur_run-7_bold	0.001234	0.020518	0	43.6297	1.24124	1.02105	0.482694	44712.2	0.133368	44	15.4386	1.80298	1.74854	1.97634	1.68405	0.0231262	-0.00569811	0.0226928	285	104	104	68	6.05106	1.5	2.01923	2.01923	2	19.6399	30.2659	207.198	27.3509	498191	6.0386	1138.28	501.247	4.01122	768.542	5990.11	5946.07	143758	4672.53	7531.56	982.645	39.7994
sub-SD153_ses-V1_task-Dur_run-8_bold	0.00142278	0.020552	2	43.738	1.23794	1.02449	0.482159	45813.4	0.139499	48	15.534	1.79647	1.74754	1.96836	1.67352	0.0192345	-0.00509448	0.022465	309	104	104	68	6.02525	1.5	2.01923	2.01923	2	19.161	29.6568	207.549	27.0809	498526	6.31068	1140.82	505.247	4.15778	768.508	5997.14	5954.31	143418	4669.2	7541.93	988.224	39.9485
sub-SD154_ses-V1_task-Dur_run-1_bold	0.000661628	0.0243885	0	41.1628	1.16623	0.971204	0.451256	82097.1	0.161955	83	27.5748	1.87341	1.76767	2.04494	1.80762	0.0105049	-0.0124642	0.0199414	301	104	104	68	5.68252	1.5	2.01923	2.01923	2	49.9504	22.5888	146.162	21.9468	509941	4.88372	701.937	382.697	3.54725	912.101	6409.25	6411.76	132369	4696.97	8103.6	1128.33	36.4214
sub-SD154_ses-V1_task-Dur_run-2_bold	0.000943218	0.0203693	0	42.0743	1.22365	0.994123	0.450874	89285.2	0.170567	93	32.1799	1.85684	1.75788	2.01559	1.79704	0.00936597	-0.0128371	0.0189295	289	104	104	68	5.65494	1.5	2.01923	2.01923	2	45.3582	21.2489	148.949	21.1038	510395	5.11765	729.163	390.81	3.65976	922.858	6449.42	6448.52	131990	4750.99	8169.12	1140.33	39.6342
sub-SD154_ses-V1_task-Dur_run-3_bold	0.0025801	0.0298488	0	42.7432	1.20164	1.00116	0.451952	76709.7	0.192777	121	41.5808	1.89238	1.78951	2.0598	1.82782	0.00851534	-0.0127753	0.0196133	291	104	104	68	5.67698	1.5	2.01923	2.01923	2	45.7676	23.9203	150.251	22.7285	510284	4.75601	730.01	385.78	3.59012	917.127	6429.23	6424.36	132200	4736.11	8144.57	1131.65	33.1193
sub-SD154_ses-V1_task-Dur_run-4_bold	0.00089724	0.0314	0	41.9128	1.14419	0.965308	0.452006	76165.4	0.19229	113	36.6883	1.90793	1.80793	2.06964	1.84621	0.00717467	-0.0124653	0.0192916	308	104	104	68	5.67482	1.5	2.01923	2.01923	2	47.4797	23.7409	150.949	22.8506	510385	5.03571	732.935	386.797	3.55687	913.591	6413.1	6406.55	132053	4716.2	8123.32	1128.94	32.5694
sub-SD154_ses-V1_task-Dur_run-5_bold	0.00329333	0.0263499	0	44.0043	1.21166	1.00348	0.451539	87715.9	0.215101	124	40.1294	1.87265	1.76378	2.04489	1.80928	0.0127766	-0.0123085	0.0199062	309	104	104	68	5.68795	1.5	2.01923	2.01923	2	44.8993	21.3754	151.042	21.2848	510609	5.22977	740.067	393.245	3.47248	917.98	6421.81	6422.66	131904	4714.17	8120.17	1129.17	34.5036
sub-SD154_ses-V1_task-Dur_run-6_bold	0.000991548	0.0398199	0	43.4571	1.13481	0.957247	0.452384	86941.7	0.222687	155	50	1.92259	1.7991	2.10096	1.86772	0.00579721	-0.0111072	0.0195552	310	104	104	68	5.76809	1.5	2.01923	2.01923	2	43.1182	21.6077	149.929	21.5516	509794	5.45484	723.005	381.019	3.41741	908.362	6397.6	6401.76	132555	4685.07	8050.61	1109.85	28.858
sub-SD154_ses-V1_task-Dur_run-7_bold	0.00146799	0.0370226	0	44.8093	1.1254	0.956894	0.452037	87253.2	0.245803	146	48.0263	1.89795	1.78373	2.06609	1.84402	0.0100785	-0.0110746	0.0188488	304	104	104	68	5.81476	1.5	2.01923	2.01923	2	43.5784	21.6099	148.888	21.4145	510095	5.14803	722.185	385.532	3.43259	906.138	6403.6	6413.68	132270	4731.19	8045.03	1102.99	30.1133
sub-SD154_ses-V1_task-Dur_run-8_bold	0.00122681	0.0296221	0	41.9567	1.17121	0.985463	0.45252	92049.4	0.20242	124	43.0556	1.88197	1.77229	2.05533	1.81828	0.00926724	-0.0109231	0.0190253	288	104	104	68	5.77469	1.5	2.01923	2.01923	2	46.4259	20.8079	147.43	20.7292	509399	5.01389	716.492	385.334	3.41942	907.739	6364.65	6376.92	132963	4674.39	7992.58	1104.28	33.3231
sub-SD156_ses-V1_task-Dur_run-1_bold	0.000297333	0.0150482	0	36.0445	1.19289	0.991413	0.443893	140198	0.125328	13	4.33333	1.78019	1.70001	1.92728	1.71328	0.00525966	-0.00324832	0.0121418	300	104	104	68	6.38776	1.5	2.01923	2.01923	2	33.3292	12.0387	156.945	14.7767	521721	5.27333	790.513	462.635	5.30927	644.032	5531.97	5537.93	122369	4260.05	6789.05	866.955	49.1425
sub-SD156_ses-V1_task-Dur_run-2_bold	0.000397105	0.014856	0	35.7292	1.18582	0.99648	0.443831	143244	0.140415	31	10.1974	1.78746	1.71081	1.93321	1.71835	0.00610395	-0.00277758	0.0116683	304	104	104	68	6.35802	1.5	2.01923	2.01923	2	32.7179	11.6852	157.679	14.6118	521762	5.36842	797.757	465.827	5.26481	644.486	5529.84	5537.23	122334	4239.71	6786.36	870.901	49.1925
sub-SD156_ses-V1_task-Dur_run-3_bold	0.000303831	0.0165838	0	34.9735	1.16046	0.987624	0.444678	134056	0.117717	26	8.81356	1.78689	1.71006	1.93537	1.71523	0.0038163	-0.00265144	0.0111261	295	104	104	68	6.39041	1.5	2.01923	2.01923	2	32.0384	12.7403	161.618	15.1119	521949	4.98305	820.648	473.745	5.03164	646.278	5542.06	5547.29	122149	4269.24	6808.2	868.062	47.177
sub-SD156_ses-V1_task-Dur_run-4_bold	0.0003588	0.0139262	0	35.1504	1.1813	1.00011	0.445175	133118	0.128516	18	6	1.77393	1.69893	1.92084	1.70202	0.00652729	-0.00257153	0.0113713	300	104	104	68	6.40307	1.5	2.01923	2.01923	2	31.0775	12.8739	163.125	15.2033	521827	4.94333	833.695	475.501	5.17745	644.068	5546.25	5553.54	122089	4272.61	6810.39	867.32	50.3751
sub-SD156_ses-V1_task-Dur_run-5_bold	0.000368462	0.0146385	0	34.7582	1.17082	0.998044	0.446087	131430	0.134675	26	8.69565	1.78496	1.71181	1.92962	1.71344	0.00780229	-0.00245062	0.0119443	299	104	104	68	6.38813	1.5	2.01923	2.01923	2	30.2894	13.0162	166.877	15.291	521767	5.09365	854.992	484.169	5.04982	651.423	5566.08	5566.26	122076	4297.58	6848.45	871.341	48.752
sub-SD156_ses-V1_task-Dur_run-6_bold	0.00269955	0.0239617	0	35.2839	1.16594	1.00632	0.445394	122856	0.144276	59	19.1558	1.8189	1.73686	1.96114	1.75869	0.00745917	-0.00206828	0.0121686	308	104	104	68	6.39602	1.5	2.01923	2.01923	2	30.9465	14.0895	164.337	15.8539	521919	4.87987	839.147	476.379	5.15254	646.006	5549.82	5553.63	122051	4272.9	6818.76	868.29	40.5301
sub-SD156_ses-V1_task-Dur_run-7_bold	0.00193053	0.017182	0	35.5061	1.20163	1.00978	0.445782	124059	0.121155	29	9.53947	1.79233	1.71789	1.93001	1.7291	0.00469834	-0.00251674	0.0101017	304	104	104	68	6.37564	1.5	2.01923	2.01923	2	29.5109	14.2213	166.407	15.7039	521940	4.38816	854.095	481.469	5.15051	649.75	5560.97	5562.86	122024	4285.52	6832.63	872.515	46.0899
sub-SD156_ses-V1_task-Dur_run-8_bold	0.000423267	0.0139108	0	35.6115	1.20113	1.0017	0.446052	130581	0.111109	19	6.33333	1.78338	1.70516	1.92202	1.72296	0.00697769	-0.00326662	0.0103797	300	104	104	68	6.33835	1.5	2.01923	2.01923	2	29.3785	12.8097	169.504	15.3867	522315	5.40667	887.92	487.622	5.31711	652.066	5563.23	5568.97	121736	4269.57	6832.41	878.612	50.11
sub-SD157_ses-V1_task-Dur_run-1_bold	0.000571092	0.021772	0	48.0714	1.19259	0.974371	0.497504	81275.9	0.171911	97	33.1058	1.89287	1.79394	2.04946	1.83523	0.00507897	-0.0117975	0.025148	293	104	104	68	4.86772	1.5	2.01923	2.01923	2	20.7722	14.2542	177.686	15.9863	484017	4.78157	1001.03	449.527	3.17179	791.34	4725.6	4647.92	154575	3467.05	6197.3	954.842	33.9186
sub-SD157_ses-V1_task-Dur_run-2_bold	0.000408893	0.0115733	0	49.1637	1.26636	1.0085	0.497959	90453.2	0.144084	71	23.8255	1.85667	1.76739	2.02051	1.78211	0.00503619	-0.0112227	0.0273879	298	104	104	68	4.86491	1.5	2.01923	2.01923	2	21.5197	11.9006	178.898	15.1644	483553	5.66107	1022	457.909	3.08302	795.528	4718.96	4645.47	154812	3457.53	6191.07	954.89	42.6476
sub-SD157_ses-V1_task-Dur_run-3_bold	0.000528987	0.0125	0	48.6115	1.26509	1.01179	0.497406	87711.8	0.149796	64	20.915	1.86041	1.77114	2.02102	1.78906	0.00484595	-0.0110791	0.0271121	306	104	104	68	4.84252	1.5	2.01923	2.01923	2	21.3309	12.5198	178.614	15.4216	483965	5.47059	1024.23	454.819	3.10278	797.715	4724.23	4653.66	154478	3453.9	6197.21	960.996	41.1258
sub-SD157_ses-V1_task-Dur_run-4_bold	0.000742419	0.0148185	1	48.2399	1.25773	1.01494	0.498593	89824.7	0.14938	66	21.2903	1.86107	1.76688	2.02588	1.79045	0.005627	-0.0115774	0.0287809	310	104	104	68	4.8674	1.5	2.01923	2.01923	2	21.2816	12.1813	181.05	15.1548	483845	5.63871	1041.67	454.953	3.07732	793.632	4723.71	4649.46	154664	3454.92	6192.71	955.22	38.2738
sub-SD157_ses-V1_task-Dur_run-5_bold	0.000541745	0.0134185	1	48.8554	1.25868	1.00896	0.499661	80391.5	0.144661	47	15.7718	1.86043	1.77255	2.0249	1.78384	0.0109318	-0.0111366	0.0303619	298	104	104	68	4.86476	1.5	2.01923	2.01923	2	20.8287	13.8907	183.686	16.094	483570	5.15772	1064.42	455.97	3.08615	793.635	4713.87	4641.28	154823	3445.53	6175.3	954.059	39.7999
sub-SD157_ses-V1_task-Dur_run-6_bold	0.000700612	0.0133111	0	48.0228	1.25615	1.0152	0.499767	80243.5	0.149767	52	17.6871	1.85121	1.7612	2.01444	1.77799	0.0153313	-0.0120808	0.029761	294	104	104	68	4.876	1.5	2.01923	2.01923	2	20.377	14.0595	184.678	16.1224	483886	5.07143	1071.89	457.055	3.07964	793.149	4715.47	4642.67	154732	3451.36	6178.87	952.144	39.9401
sub-SD157_ses-V1_task-Dur_run-7_bold	0.000521154	0.0122215	0	49.3387	1.24957	1.00316	0.499582	86498.1	0.165283	80	25.641	1.84761	1.75822	2.00903	1.77557	0.00923925	-0.0121248	0.0292378	312	104	104	68	4.87941	1.5	2.01923	2.01923	2	20.1363	12.336	184.49	15.5032	483902	5.76298	1071.2	458.448	3.06234	790.916	4714.78	4642.08	154677	3448.5	6178.73	951.358	41.5684
sub-SD157_ses-V1_task-Dur_run-8_bold	0.000986348	0.0143742	0	47.7631	1.2381	1.00919	0.499593	79215.7	0.152404	51	17.4061	1.85956	1.77133	2.01761	1.78973	0.00410538	-0.0111791	0.0289798	293	104	104	68	4.86483	1.5	2.01923	2.01923	2	20.5692	13.9759	184.998	16.2423	484063	4.97611	1067.59	458.748	3.07669	796.912	4722.53	4651.39	154739	3449.61	6183.12	956.123	38.4649
sub-SD159_ses-V1_task-Dur_run-1_bold	0.00223087	0.0165866	0	45.6255	1.31635	1.031	0.524665	54226.9	0.117154	36	11.6505	1.84668	1.75168	1.98563	1.80275	0.0365015	0.00108459	0.0270209	309	104	104	68	5.42464	1.5	2.01923	2.01923	2	23.2648	26.7108	215.591	24.6117	459718	5.61165	1095.66	502.912	2.64516	971.656	6033.22	5977.31	174501	4488.18	7756.43	1101.88	39.2498
sub-SD159_ses-V1_task-Dur_run-2_bold	0.000855974	0.0283394	6	45.5413	1.20956	0.971762	0.524726	48106.3	0.144843	57	18.8119	1.88063	1.78143	2.02613	1.83432	0.0415689	0.00148741	0.0278079	303	104	104	68	5.40186	1.5	2.01923	2.01923	2	22.8213	29.4025	216.481	26.2376	460102	5.17162	1089.32	496.231	2.6801	958.668	6017.04	5955.83	174430	4472.87	7754.76	1102.55	31.1398
sub-SD159_ses-V1_task-Dur_run-3_bold	0.00225667	0.0247652	0	46.4793	1.22604	0.991407	0.524127	47522.5	0.163431	70	23.569	1.87206	1.77271	2.02033	1.82315	0.0432446	0.00194175	0.0271283	297	104	104	68	5.34534	1.5	2.01923	2.01923	2	23.0956	29.687	215.489	26.3603	460479	5.03367	1088.33	493.07	2.81156	963.065	5997.24	5943.22	174026	4440.24	7742.98	1111.85	32.3729
sub-SD159_ses-V1_task-Dur_run-4_bold	0.00389316	0.0322009	0	49.2774	1.18877	0.990098	0.525706	46271	0.229045	90	28.754	1.89611	1.78936	2.04922	1.84974	0.0338117	0.00215928	0.0270318	313	104	104	68	5.4482	1.5	2.01923	2.01923	2	23.1245	29.8344	218.422	26.7204	459974	5.4345	1095.5	499.227	2.7702	950.462	6004.47	5953.2	174605	4472.59	7708.51	1092.69	28.3917
sub-SD159_ses-V1_task-Dur_run-5_bold	0.0029408	0.0292279	0	47.521	1.20488	0.990815	0.525814	52503.9	0.179195	78	25.0804	1.85792	1.75824	2.00715	1.80839	0.0884629	0.00223539	0.0285699	311	104	104	68	5.41318	1.5	2.01923	2.01923	2	22.2662	26.6821	217.356	24.8489	459884	5.9164	1103.9	496.795	2.85637	939.374	5965.37	5917.82	174793	4422.97	7655.02	1093.22	30.1685
sub-SD159_ses-V1_task-Dur_run-6_bold	0.00287455	0.0264767	0	45.2275	1.23308	0.993274	0.525789	49773.8	0.133338	49	17.0139	1.90378	1.79518	2.04732	1.86885	0.0312047	0.0024643	0.0278914	288	104	104	68	5.44683	1.5	2.01923	2.01923	2	22.313	28.6379	219.12	25.8403	459771	5.35764	1110.91	501.321	2.59295	972.798	6033.64	5982.91	174941	4486.92	7747.59	1098.42	32.1661
sub-SD159_ses-V1_task-Dur_run-7_bold	0.00519789	0.0427888	0	50.099	1.1314	0.963964	0.526163	40602.7	0.301308	82	26.9737	1.93324	1.8217	2.08687	1.89115	0.0313201	0.00201348	0.0266202	304	104	104	68	5.52217	1.5	2.01923	2.01923	2	22.3507	32.1149	223.565	28.7566	460813	5.80921	1106.15	500.175	2.52684	957.29	6019.76	5964.84	173876	4495.39	7714.75	1080.16	24.7025
sub-SD159_ses-V1_task-Dur_run-8_bold	0.00437341	0.0349814	0	47.4547	1.1288	0.979337	0.524987	45036.5	0.263089	71	24.4828	1.91336	1.79984	2.06159	1.87864	0.0283821	0.00136713	0.0255344	290	104	104	68	5.48568	1.5	2.01923	2.01923	2	22.9915	29.7901	223.132	27.2034	461349	5.95862	1122.42	504.338	2.71964	952.079	6035.39	5977.47	173214	4511.88	7740.74	1089.65	27.3867
sub-SD161_ses-V1_task-Dur_run-1_bold	0.00152154	0.0160436	0	42.1271	1.1715	1.01058	0.516641	41467.1	0.100571	10	3.3557	2.02326	1.9487	2.11651	2.00458	0.0115524	0.00555939	0.0138719	298	104	104	68	4.69179	1.5	2.01923	2.01923	2	36.9526	27.8212	202.194	25.1544	465621	4.19799	1032.06	514.662	2.06277	862.83	5291.16	5173.67	170875	3800.57	7446.23	1102.7	36.6512
sub-SD161_ses-V1_task-Dur_run-2_bold	0.0024461	0.0182779	0	42.7792	1.16076	1.00547	0.516357	46221.8	0.0964015	14	4.82759	2.03013	1.94755	2.13108	2.01176	0.0212757	0.00521851	0.0138755	290	104	104	68	4.68312	1.5	2.01923	2.01923	2	36.358	24.3658	201.655	23.6897	465789	6.05172	1032.74	510.727	2.0686	862.905	5296.75	5176.55	170588	3805.8	7456.81	1105.36	35.185
sub-SD161_ses-V1_task-Dur_run-3_bold	0.00264655	0.0159266	0	43.3916	1.18204	1.0445	0.515604	48308.4	0.118296	25	8.14332	2.01428	1.94135	2.10715	1.99434	0.0138669	0.00658794	0.0136524	307	104	104	68	4.66714	1.5	2.01923	2.01923	2	35.1026	23.9559	201.212	23.3078	466638	5.87622	1030.98	502.788	2.06532	869.259	5309.08	5190.08	170189	3807.97	7484.73	1112.04	36.3152
sub-SD161_ses-V1_task-Dur_run-4_bold	0.00128608	0.0176514	1	42.3391	1.14721	1.01065	0.516886	43992.4	0.114529	31	10.299	2.02135	1.9461	2.11338	2.00458	0.0111636	0.00710387	0.0137635	301	104	104	68	4.67135	1.5	2.01923	2.01923	2	34.9836	25.879	205.149	24.4053	466237	5.37542	1046.04	513.338	2.06155	861.707	5295.05	5178.41	170479	3787.17	7464.33	1108.54	35.219
sub-SD161_ses-V1_task-Dur_run-5_bold	0.00250411	0.0223723	0	42.4261	1.14682	1.03299	0.518541	41809.4	0.118511	26	8.60927	2.03899	1.95843	2.14179	2.01674	0.0254142	0.00623723	0.0144467	302	104	104	68	4.74481	1.5	2.01923	2.01923	2	33.118	26.0585	206.517	24.8212	465878	5.88079	1064.68	505.542	2.09152	851.657	5263.35	5153.3	170751	3777.32	7378.6	1086.09	31.7241
sub-SD161_ses-V1_task-Dur_run-6_bold	0.00313807	0.020031	0	44.1048	1.15388	1.02197	0.516447	42219.3	0.162654	55	18.6441	2.01307	1.94343	2.10303	1.99274	0.0284447	0.00712819	0.0144897	295	104	104	68	4.71131	1.5	2.01923	2.01923	2	33.3048	26.3099	203.261	24.9356	466900	5.6	1048.77	497.033	2.10352	860.035	5306.84	5187.41	170101	3827.1	7462.52	1101.05	32.5188
sub-SD161_ses-V1_task-Dur_run-7_bold	0.000440673	0.0172509	1	40.8907	1.1286	0.990345	0.516227	46256.5	0.0977091	17	5.72391	2.01087	1.939	2.10287	1.99076	0.0162014	0.00745044	0.0144932	297	104	104	68	4.69012	1.5	2.01923	2.01923	2	34.3255	24.7774	205.577	23.8468	467108	5.87879	1059.74	505.013	2.12286	865.061	5323.81	5202.21	169824	3840.12	7500.03	1109.18	35.793
sub-SD161_ses-V1_task-Dur_run-8_bold	0.000434342	0.0158771	2	42.1739	1.13476	0.992359	0.516088	46442	0.118166	33	10.8553	2.00049	1.93472	2.09286	1.97389	0.0137762	0.00865222	0.0138802	304	104	104	68	4.67997	1.5	2.01923	2.01923	2	33.3291	24.5166	206.212	23.8388	467261	6.05592	1058.12	508.064	2.08481	867.664	5326.02	5204.05	169871	3835.36	7502.71	1111.98	36.6883
sub-SD162_ses-V1_task-Dur_run-1_bold	0.000405032	0.018913	0	44.432	1.18365	0.977352	0.493612	64930.3	0.195625	144	46.7532	1.82404	1.74133	1.95777	1.77303	0.0127796	-0.00856923	0.0263806	308	104	104	68	5.34733	1.5	2.01923	2.01923	2	30.652	26.4654	192.023	24.1331	481417	5.06169	932.895	475.588	2.13832	1115.15	6391.66	6333.69	157280	4730.24	8253.15	1184.46	37.6382
sub-SD162_ses-V1_task-Dur_run-2_bold	0.000457672	0.0162011	0	45.6637	1.21539	0.991668	0.493477	69109.9	0.174979	117	38.3607	1.80993	1.72938	1.94117	1.75923	0.00492682	-0.00762519	0.0266607	305	104	104	68	5.34802	1.5	2.01923	2.01923	2	29.1312	25.632	193.082	23.4426	481677	4.84918	947.34	477.144	2.04999	1127.34	6405.39	6346.28	157051	4740.04	8278.04	1186.66	39.9868
sub-SD162_ses-V1_task-Dur_run-3_bold	0.000602204	0.0179924	0	48.1223	1.23118	0.982354	0.494226	67250.2	0.182709	120	39.4737	1.81645	1.73242	1.95004	1.76687	0.00711667	-0.00742283	0.0274416	304	104	104	68	5.36677	1.5	2.01923	2.01923	2	26.936	25.4383	193.472	23.6086	481535	5.36513	950.679	470.56	1.97888	1113.07	6367.32	6308.36	157256	4704.66	8228.48	1175.44	37.837
sub-SD162_ses-V1_task-Dur_run-4_bold	0.000589899	0.0203727	0	49.9301	1.24923	0.977872	0.495449	62870.4	0.186728	122	41.2162	1.82148	1.73423	1.96265	1.76755	0.00608575	-0.00787309	0.0295131	296	104	104	68	5.38648	1.5	2.01923	2.01923	2	27.1734	26.792	197.376	24.4459	481199	5.27703	970.983	473.672	1.91893	1113.8	6361.4	6308.96	157534	4703.26	8211.53	1171.25	36.2689
sub-SD162_ses-V1_task-Dur_run-5_bold	0.000403108	0.0163983	0	48.9317	1.24235	0.984993	0.494909	70810.4	0.177159	109	36.8243	1.81036	1.72256	1.95347	1.75504	0.0101142	-0.0068323	0.0306701	296	104	104	68	5.38715	1.5	2.01923	2.01923	2	26.975	24.3653	194.33	23.0389	481190	5.69257	967.093	468.827	1.90288	1121.4	6369	6315.02	157580	4713.11	8224.93	1172.23	39.1504
sub-SD162_ses-V1_task-Dur_run-6_bold	0.00054544	0.0151476	0	47.4576	1.25233	0.998155	0.49572	71002.5	0.1682	80	26.0586	1.80234	1.71947	1.94696	1.74059	0.0121988	-0.00685187	0.0307622	307	104	104	68	5.37448	1.5	2.01923	2.01923	2	27.6689	23.7892	197.489	22.8599	481190	5.99674	980.445	480.829	1.90732	1113.73	6338.9	6287.06	157698	4681.45	8182.06	1169.8	40.9288
sub-SD162_ses-V1_task-Dur_run-7_bold	0.000977633	0.0166662	0	48.2266	1.25979	1.0022	0.49633	65511.8	0.171729	98	32.6667	1.79421	1.71409	1.93682	1.73171	0.0173254	-0.00747455	0.0309154	300	104	104	68	5.42848	1.5	2.01923	2.01923	2	26.117	25.8121	198.764	23.79	481071	5.31667	994.29	477.435	1.93795	1099.73	6330.7	6279.08	157715	4690.74	8150.56	1156.69	39.2316
sub-SD162_ses-V1_task-Dur_run-8_bold	0.000443219	0.0157687	0	47.2804	1.24309	0.994713	0.496473	67498.1	0.164946	84	28.7671	1.78903	1.70568	1.93596	1.72545	0.00871374	-0.00668543	0.0307326	292	104	104	68	5.42059	1.5	2.01923	2.01923	2	26.6143	24.9199	199.513	23.4075	481008	5.68836	992.91	482.894	2.03921	1088.75	6298.3	6248.02	157687	4664.53	8107.06	1152.64	40.2045
sub-SD163_ses-V1_task-Dur_run-1_bold	0.00235424	0.019087	0	53.7946	1.29902	1.01418	0.526207	14993.8	0.166127	84	27.6316	1.84844	1.79124	1.91483	1.83924	0.0185264	0.0154771	0.00313258	304	104	104	68	5.26354	1.5	2.01923	2.01923	2	23.2702	53.6565	249.943	43.3618	469655	5.89803	1366.72	529.986	2.72481	873.033	5502.37	5420.28	166936	4120.81	7192.85	1029.78	35.1731
sub-SD163_ses-V1_task-Dur_run-2_bold	0.00265053	0.0197757	1	53.8985	1.30904	1.03221	0.526982	13755.6	0.175257	99	32.8904	1.84011	1.78566	1.90633	1.82833	0.0163985	0.0159731	0.00200339	301	104	104	68	5.25635	1.5	2.01923	2.01923	2	24.1491	55.8441	255.011	45.4737	469570	6.47135	1385.32	539.037	2.90379	867.6	5520.74	5439.93	167190	4139.54	7210.51	1034.92	34.8517
sub-SD163_ses-V1_task-Dur_run-3_bold	0.00141937	0.0242598	0	54.7979	1.26101	1.00369	0.528348	13248.4	0.200225	120	39.7351	1.85885	1.79741	1.93049	1.84867	0.0148305	0.0176051	0.00184148	302	104	104	68	5.28056	1.5	2.01923	2.01923	2	23.4929	57.846	258.299	46.2483	469272	5.89404	1398.13	541.772	2.77981	864.637	5503.31	5424.25	167199	4124.62	7179.34	1027.21	31.767
sub-SD163_ses-V1_task-Dur_run-4_bold	0.0024601	0.0261038	0	54.609	1.25535	1.02748	0.528139	14109.4	0.206612	131	43.3775	1.87169	1.81017	1.94119	1.8637	0.0215035	0.0198236	0.00208304	302	104	104	68	5.27682	1.5	2.01923	2.01923	2	20.2025	56.0352	258.741	44.6646	469803	5.61235	1397.89	538.918	2.85082	864.335	5501.57	5425.49	166855	4120.15	7166.05	1028.17	30.1319
sub-SD163_ses-V1_task-Dur_run-5_bold	0.00296662	0.0304957	0	56.1476	1.23538	1.02526	0.530809	12209	0.259763	147	50.6897	1.87791	1.81471	1.94669	1.87234	0.0209071	0.0210216	0.00157138	290	104	104	68	5.3231	1.5	2.01923	2.01923	2	18.7265	60.281	268.069	47.8068	469441	5.74355	1462.86	553.114	2.88299	846.137	5475.25	5404.6	167297	4107.69	7112.27	1015.31	28.1553
sub-SD163_ses-V1_task-Dur_run-6_bold	0.00518077	0.0289828	0	58.8011	1.22794	1.03371	0.530506	12221.9	0.29119	170	56.8562	1.85936	1.79938	1.93198	1.84673	0.035098	0.0211783	0.0017705	299	104	104	68	5.30685	1.5	2.01923	2.01923	2	19.5557	59.552	267.818	47.7157	469706	6.26087	1463.75	553.607	2.88135	844.33	5459.52	5389.45	167020	4085.95	7095.17	1015.56	27.8279
sub-SD163_ses-V1_task-Dur_run-7_bold	0.00365369	0.0346797	0	59.475	1.21018	1.01703	0.531457	11075.6	0.312958	176	58.4718	1.87698	1.80913	1.9488	1.87302	0.025166	0.0223943	0.00148921	301	104	104	68	5.34811	1.5	2.01923	2.01923	2	19.224	62.5567	272.094	49.923	470013	6.36713	1491.11	560.597	2.89108	834.916	5443.78	5373.76	166724	4080.26	7059.92	1004.79	26.2804
sub-SD163_ses-V1_task-Dur_run-8_bold	0.00425987	0.0317848	0	58.9619	1.22811	1.02674	0.531254	11978.3	0.297432	167	56.0403	1.85668	1.79037	1.93694	1.84274	0.0238441	0.0230232	0.00201349	298	104	104	68	5.36607	1.5	2.01923	2.01923	2	19.1637	59.7742	269.075	47.9782	469696	6.41611	1469.94	557.737	2.87584	834.342	5431.98	5365.45	167153	4074.74	7044.52	999.882	27.1286
sub-SD164_ses-V1_task-Dur_run-1_bold	0.000638013	0.0177679	0	39.0471	1.15102	1.00246	0.458729	87489.5	0.0963571	6	1.98675	1.76264	1.70291	1.89823	1.68678	0.00458459	-0.0107511	0.0156335	302	104	104	68	5.74938	1.5	2.01923	2.01923	2	36.1947	13.7362	119.976	15.7815	506847	5.38742	569.972	318.73	3.73551	666.8	4738.34	4714.01	135242	3587	5980.21	819.914	40.7169
sub-SD164_ses-V1_task-Dur_run-2_bold	0.000956352	0.0183071	0	41.2161	1.18897	1.00172	0.458638	83943.1	0.116185	18	5.86319	1.75727	1.69706	1.89538	1.67938	0.00717293	-0.0104813	0.0153956	307	104	104	68	5.73429	1.5	2.01923	2.01923	2	36.1204	14.1016	120.608	16.114	507188	5.40391	581.389	316.787	3.76995	668.499	4736.08	4713.45	135025	3574.61	5979.15	821.974	40.1657
sub-SD164_ses-V1_task-Dur_run-3_bold	0.00215418	0.020588	0	41.8324	1.20669	1.01522	0.45979	80591.8	0.123639	28	9.42761	1.76512	1.70938	1.89676	1.68923	0.00542526	-0.0106985	0.0161764	297	104	104	68	5.76386	1.5	2.01923	2.01923	2	36.7386	15.0606	122.637	16.4646	506849	4.9899	591.806	318.857	3.72996	666.547	4729.83	4707.19	135350	3572.74	5963.66	816.67	38.6179
sub-SD164_ses-V1_task-Dur_run-4_bold	0.00120849	0.0188722	2	42.66	1.17915	0.998621	0.459129	81829.8	0.135891	47	16.5493	1.75413	1.69634	1.89157	1.67447	0.00935976	-0.00945393	0.0155595	284	104	104	68	5.74629	1.5	2.01923	2.01923	2	38.233	14.3718	121.948	16.2746	507197	5.47535	576.918	323.381	3.78952	663.24	4745.09	4719.24	135051	3588.89	5984.54	821.263	39.1082
sub-SD164_ses-V1_task-Dur_run-5_bold	0.00104834	0.0191748	0	41.7172	1.17049	1.00284	0.458006	85679.2	0.144351	62	20.598	1.75115	1.69527	1.88631	1.67186	0.0113081	-0.00943054	0.0172629	301	104	104	68	5.76128	1.5	2.01923	2.01923	2	40.9996	13.767	118.015	15.8904	507254	5.42525	556.831	313.381	3.61681	667.25	4722.51	4700.5	135039	3560.66	5958.36	815.874	38.5652
sub-SD164_ses-V1_task-Dur_run-6_bold	0.000920814	0.0310517	0	41.8945	1.11267	0.968411	0.459015	80653.8	0.15983	85	28.8136	1.78792	1.7221	1.92484	1.7168	0.00969317	-0.00965531	0.0161995	295	104	104	68	5.77738	1.5	2.01923	2.01923	2	38.9772	14.5999	120.433	16.3729	507155	5.31864	568.583	315.623	3.67179	662.16	4709.59	4688.35	135023	3543.78	5940.78	811.498	31.8305
sub-SD164_ses-V1_task-Dur_run-7_bold	0.00097	0.021521	0	42.7387	1.15374	0.989287	0.458651	85248.7	0.159753	89	29.6667	1.76551	1.71057	1.90074	1.68521	0.018171	-0.00862937	0.0173111	300	104	104	68	5.72916	1.5	2.01923	2.01923	2	41.1212	13.6548	119.563	15.8933	507097	5.59	566.862	318.338	3.72382	661.673	4705.7	4689.04	135182	3535.72	5932.03	818.449	36.7672
sub-SD164_ses-V1_task-Dur_run-8_bold	0.00218235	0.0284478	0	43.512	1.16102	1.00693	0.459132	84526.3	0.177045	99	33.2215	1.7929	1.73312	1.9285	1.7171	0.0177369	-0.00883962	0.0168837	298	104	104	68	5.75776	1.5	2.01923	2.01923	2	40.32	13.7315	121.134	15.9329	507163	5.55705	571.883	320.051	3.66343	659.32	4693.96	4675.69	135219	3530.63	5920.79	812.065	32.4536
sub-SD165_ses-V1_task-Dur_run-1_bold	0.000942823	0.0257683	0	38.3036	1.1861	0.9744	0.459036	139158	0.124075	35	11.9048	1.8131	1.71179	1.98071	1.7468	0.00639494	-0.00822417	0.0273083	294	104	104	68	5.77797	1.5	2.01923	2.01923	2	24.5596	14.1301	170.565	16.585	507770	5.44898	945.548	454.018	4.55874	844.647	6253.72	6214.91	135386	4809.36	7863.12	1075.62	38.0058
sub-SD165_ses-V1_task-Dur_run-2_bold	0.000743046	0.028473	0	38.2674	1.16944	0.967882	0.458285	125023	0.140352	55	18.2119	1.82727	1.72365	1.99251	1.76564	0.00800904	-0.00732177	0.0278146	302	104	104	68	5.79939	1.5	2.01923	2.01923	2	24.6818	16.1908	172.058	17.6225	508446	4.3543	949.709	456.447	4.46516	850.719	6269.63	6233.53	134925	4825.09	7880.42	1074.86	36.9843
sub-SD165_ses-V1_task-Dur_run-3_bold	0.00177463	0.0192093	0	37.0709	1.20818	1.0043	0.458027	128165	0.13804	36	12	1.7898	1.69244	1.95034	1.72661	0.00831726	-0.00684131	0.0269223	300	104	104	68	5.77411	1.5	2.01923	2.01923	2	25.3229	16.3926	169.014	17.3533	508162	3.80667	940.112	452.569	4.52615	846.956	6261.85	6229.94	135047	4823.19	7879.59	1078.94	42.4291
sub-SD165_ses-V1_task-Dur_run-4_bold	0.000393775	0.0202589	0	36.3351	1.16944	0.978813	0.457655	144881	0.137262	45	14.9007	1.78909	1.68706	1.94445	1.73575	0.00487751	-0.00744406	0.0269972	302	104	104	68	5.81861	1.5	2.01923	2.01923	2	25.6159	13.6772	169.561	16.3311	508682	5.51656	945.953	456.954	4.4861	846.62	6269.81	6237.44	134719	4835.96	7867.57	1071.98	42.5637
sub-SD165_ses-V1_task-Dur_run-5_bold	0.000535461	0.0161109	1	37.4091	1.2235	1.00431	0.45771	150623	0.139553	42	14.3345	1.76927	1.67321	1.92226	1.71233	0.00940286	-0.00762862	0.0268034	293	104	104	68	5.76943	1.5	2.01923	2.01923	2	25.4171	12.5237	169.802	15.9727	508707	6.12287	954.333	457.518	4.57697	848.127	6263.88	6232.5	134724	4829.01	7870.16	1080.26	46.5485
sub-SD165_ses-V1_task-Dur_run-6_bold	0.000457049	0.0183231	0	38.0465	1.2153	1.0353	0.458046	130125	0.143868	59	19.3443	1.78446	1.68156	1.94725	1.72457	0.00712683	-0.00793236	0.0270978	305	104	104	68	5.72563	1.5	2.01923	2.01923	2	25.598	15.7836	172.553	17.1639	509015	4.2918	969.082	458.912	4.62891	851.835	6268.36	6231.03	134484	4830.53	7892.14	1088.27	44.2216
sub-SD165_ses-V1_task-Dur_run-7_bold	0.000461629	0.0172874	0	39.4978	1.23514	0.993146	0.45762	133585	0.153159	74	23.6422	1.78183	1.68108	1.93992	1.7245	0.00823806	-0.00820433	0.0273687	313	104	104	68	5.66698	1.5	2.01923	2.01923	2	24.235	14.8402	173.96	16.9904	509535	5.22045	992.742	457.42	4.51169	859.99	6277.39	6242.06	134100	4810.76	7915.34	1101.47	45.1804
sub-SD165_ses-V1_task-Dur_run-8_bold	0.000442185	0.0215245	0	40.4392	1.22436	0.976232	0.458442	139594	0.173823	103	34.106	1.79734	1.69371	1.95807	1.74022	0.00778988	-0.0084006	0.0274604	302	104	104	68	5.66174	1.5	2.01923	2.01923	2	23.8787	13.6183	175.14	16.4967	509227	5.8543	995.469	456.02	4.52493	858.763	6260.44	6221.56	134292	4792.69	7900.17	1098.87	41.8398
sub-SD166_ses-V1_task-Dur_run-1_bold	0.00308823	0.0206385	1	34.6309	1.12828	0.982618	0.470451	66478.1	0.118379	11	3.54839	1.90727	1.82929	1.9942	1.89831	0.00510659	-0.00691855	0.01863	310	104	104	68	4.94599	1.5	2.01923	2.01923	2	30.5932	19.6182	137.248	19.0355	497274	4.45806	694.021	338.721	2.16718	802.535	5105.29	4962.9	144376	3854.48	7043.22	1003.42	36.9873
sub-SD166_ses-V1_task-Dur_run-2_bold	0.000477881	0.0196331	1	35.7851	1.11642	0.971203	0.470563	73072	0.134815	43	14.2384	1.88646	1.80377	1.97876	1.87687	0.00611538	-0.00705695	0.0172648	302	104	104	68	4.92294	1.5	2.01923	2.01923	2	30.3184	18.4785	139.319	18.1192	497541	4.34768	709.881	343.72	2.21496	797.041	5084.98	4943.28	144230	3823.5	7012.33	1004.13	38.0081
sub-SD166_ses-V1_task-Dur_run-3_bold	0.00188703	0.0185376	0	36.3616	1.14724	1.00585	0.470711	64155.9	0.149649	63	21.2838	1.8776	1.79799	1.97186	1.86294	0.0103534	-0.00642735	0.0171725	296	104	104	68	4.95479	1.5	2.01923	2.01923	2	30.755	20.9217	139.577	19.4054	497600	3.14527	708.626	345.926	2.27365	791.379	5083.18	4942.93	144142	3835.8	6986.92	997.604	38.4927
sub-SD166_ses-V1_task-Dur_run-4_bold	0.00026523	0.0245728	0	36.6598	1.08301	0.940952	0.470817	67998.4	0.151294	74	24.3421	1.9015	1.81929	1.99114	1.89407	0.00668602	-0.00651859	0.0181055	304	104	104	68	4.97764	1.5	2.01923	2.01923	2	30.972	19.6347	139.438	18.852	497537	4.06908	708.022	343.392	2.2681	793.024	5080.9	4944.09	144098	3835.37	6980.61	993.258	34.8073
sub-SD166_ses-V1_task-Dur_run-5_bold	0.000429388	0.0144316	1	38.1721	1.1832	0.99929	0.471013	73401.2	0.144633	63	21.4286	1.87393	1.79955	1.96766	1.85458	0.00975963	-0.00585579	0.0180547	294	104	104	68	4.92407	1.5	2.01923	2.01923	2	30.2466	17.882	139.459	18.0408	497301	4.79252	717.418	344.893	2.2752	788.684	5071.24	4933.06	144301	3815.31	6990.42	1001.82	42.6857
sub-SD166_ses-V1_task-Dur_run-6_bold	0.00122391	0.0187032	0	36.7751	1.15478	0.995691	0.471923	68236.9	0.143843	55	18.2119	1.88701	1.81173	1.98339	1.8659	0.00882264	-0.00621914	0.0189488	302	104	104	68	4.92229	1.5	2.01923	2.01923	2	30.8829	19.588	143.304	18.7781	497255	3.78808	730.784	352.212	2.29087	793.683	5077.36	4935.06	144379	3820.76	6991.52	1002.59	38.7611
sub-SD166_ses-V1_task-Dur_run-7_bold	0.000861993	0.0170703	0	36.5997	1.15713	1.00416	0.470366	76880	0.138733	47	15.3595	1.88069	1.80714	1.97645	1.85849	0.00769812	-0.00539932	0.0181896	306	104	104	68	4.94183	1.5	2.01923	2.01923	2	31.4968	17.5732	138.636	17.6111	497575	4.47059	702.276	347.167	2.23574	792.914	5074.73	4937.66	144164	3819.4	6979.89	999.153	39.3057
sub-SD166_ses-V1_task-Dur_run-8_bold	0.000234455	0.0248992	0	37.1954	1.08722	0.944869	0.470045	81023.1	0.150244	63	20.7921	1.90519	1.82692	1.99456	1.8941	0.00836843	-0.00524541	0.0176616	303	104	104	68	4.99184	1.5	2.01923	2.01923	2	30.4574	16.8664	139.3	17.2475	498090	4.86469	702.206	346.606	2.26555	788.02	5080.1	4945.13	143847	3826.57	6951.94	990.64	34.6164
sub-SD168_ses-V1_task-Dur_run-1_bold	0.00182919	0.0246656	0	39.7097	1.19865	1.01267	0.463657	90266.3	0.123285	30	9.67742	1.81583	1.73931	1.96037	1.74781	0.0133794	-0.00650797	0.024089	310	104	104	68	5.33155	1.5	2.01923	2.01923	2	32.7389	19.843	191.078	21.3452	505248	6.17419	1014.68	508.632	3.72241	933.645	6537.91	6466.36	137554	4906.99	8489.14	1212.84	36.2849
sub-SD168_ses-V1_task-Dur_run-2_bold	0.00132694	0.0175678	0	40.8856	1.23965	1.01418	0.463505	90726.1	0.107657	22	7.30897	1.78616	1.71143	1.93057	1.71647	0.0126485	-0.00661535	0.0230597	301	104	104	68	5.32479	1.5	2.01923	2.01923	2	31.6533	19.3822	192.035	21.3522	505388	6.56146	1030.42	513.499	3.77672	936.349	6540.94	6469.89	137328	4911.06	8478.91	1215.05	41.8983
sub-SD168_ses-V1_task-Dur_run-3_bold	0.00119662	0.0188532	0	42.4693	1.26341	1.01255	0.463521	89236.8	0.114984	27	9.0301	1.78991	1.71513	1.9346	1.71999	0.0158116	-0.00635864	0.0232942	299	104	104	68	5.33893	1.5	2.01923	2.01923	2	31.3091	20.1465	194.038	21.5485	505822	5.9398	1051.07	515.193	3.78744	932.676	6548.98	6479.1	136934	4920.59	8491.56	1213.55	40.6439
sub-SD168_ses-V1_task-Dur_run-4_bold	0.000683366	0.0156089	0	42.3879	1.27957	1.0102	0.463821	89706.3	0.0961666	6	1.9802	1.77811	1.70605	1.92122	1.70707	0.0123234	-0.00611924	0.0221031	303	104	104	68	5.32546	1.5	2.01923	2.01923	2	31.1749	19.5136	196.369	21.5182	505808	6.66337	1066.03	523.273	3.85474	934.759	6552.08	6483.46	136970	4917.28	8493.78	1217.44	44.6228
sub-SD168_ses-V1_task-Dur_run-5_bold	0.00230545	0.0243211	0	43.6716	1.21714	0.989788	0.463909	85894.7	0.140494	37	12.2924	1.8061	1.72504	1.95152	1.74175	0.0142778	-0.00579599	0.0222731	301	104	104	68	5.33978	1.5	2.01923	2.01923	2	30.0047	20.5742	196.912	21.9934	506053	6.12625	1064.88	518.875	3.69841	933.094	6558.6	6486.34	136840	4915.82	8506.34	1214.72	36.2312
sub-SD168_ses-V1_task-Dur_run-6_bold	0.00352907	0.0293556	0	44.2053	1.21202	0.990294	0.464207	84661.1	0.130539	31	10.2649	1.80837	1.72511	1.95121	1.7488	0.0110593	-0.00602456	0.0211384	302	104	104	68	5.39619	1.5	2.01923	2.01923	2	31.9709	20.7245	197.217	22.2517	505942	6.25828	1066.44	523.223	3.71355	926.646	6570.25	6500.9	136868	4943.39	8499.19	1204.72	33.9841
sub-SD168_ses-V1_task-Dur_run-7_bold	0.00647003	0.0224522	1	45.1286	1.29231	1.02398	0.462177	89968.8	0.116678	18	6.02007	1.77738	1.71036	1.91237	1.7094	0.0170114	-0.00469402	0.0213088	299	104	104	68	5.40392	1.5	2.01923	2.01923	2	33.5847	20.3895	191.587	21.6388	506516	5.79599	1013.09	515.104	3.65701	935.482	6582.09	6519.24	136447	4938.49	8496.06	1206.39	36.915
sub-SD168_ses-V1_task-Dur_run-8_bold	0.0012075	0.0154602	0	42.0898	1.2667	1.00623	0.461387	102308	0.0853566	5	1.68919	1.75473	1.68841	1.89004	1.68575	0.0118646	-0.00417221	0.0209204	296	104	104	68	5.43932	1.5	2.01923	2.01923	2	34.0035	17.6059	187.274	20.277	506254	6.66098	996.339	512.692	3.64296	933.769	6588.83	6527.82	136756	4954.9	8484.39	1200.11	44.5598
sub-SD170_ses-V1_task-Dur_run-1_bold	0.000789423	0.0308035	0	53.38	1.28472	0.977599	0.462139	71559.6	0.151305	68	21.7949	1.90641	1.83274	2.03708	1.84942	0.00906663	-0.00794628	0.0136942	312	104	104	68	6.45358	1.5	2.01923	2.01923	2	25.4805	19.1883	153.639	19.0865	511065	5.31731	745.367	391.929	3.02516	725.014	5191.45	5180.45	132278	4045.59	6427.9	802.722	34.0665
sub-SD170_ses-V1_task-Dur_run-2_bold	0.00169045	0.0276026	0	51.3117	1.28528	1.0052	0.461373	71986.5	0.147933	51	17.5258	1.8932	1.83294	2.02224	1.82444	0.00690933	-0.00718816	0.0131452	291	104	104	68	6.40374	1.5	2.01923	2.01923	2	25.6291	19.4114	153.626	18.9691	511586	4.77663	733.991	394.86	2.98563	723.382	5188.44	5171.09	131935	4026.9	6440.23	807.508	35.0173
sub-SD170_ses-V1_task-Dur_run-3_bold	0.00103193	0.0266149	0	51.6948	1.28753	0.997934	0.462004	72573.3	0.149281	64	21.2625	1.89178	1.83423	2.02113	1.82	0.0117364	-0.00708912	0.0139985	301	104	104	68	6.39628	1.5	2.01923	2.01923	2	24.7042	19.2393	155.245	18.9236	511357	4.91694	753.45	395.799	3.05025	727.884	5194.04	5180.39	132009	4034.98	6448.76	809.902	35.7477
sub-SD170_ses-V1_task-Dur_run-4_bold	0.000564545	0.022887	0	50.5458	1.28886	1.0134	0.46164	80258.9	0.123431	30	10.101	1.87287	1.81768	1.99935	1.80159	0.0151827	-0.0066152	0.0143652	297	104	104	68	6.41051	1.5	2.01923	2.01923	2	25.6545	17.5915	153.551	17.9663	511204	5.26263	744.696	395.618	3.0348	723.65	5187.99	5175.46	132123	4032.02	6435.18	807.336	38.028
sub-SD170_ses-V1_task-Dur_run-5_bold	0.000724933	0.0229323	0	51.6745	1.30076	1.00431	0.461862	80139.6	0.153373	66	22	1.8662	1.80816	1.99705	1.79339	0.0198768	-0.00646229	0.0154735	300	104	104	68	6.41589	1.5	2.01923	2.01923	2	26.1984	17.3761	152.885	17.9833	511086	5.49667	736.751	394.961	2.92321	725.783	5186.01	5173.3	132306	4029.19	6431.26	806.324	37.55
sub-SD170_ses-V1_task-Dur_run-6_bold	0.000719762	0.021402	0	53.1784	1.34303	1.00293	0.461876	78925.9	0.13776	38	12.9252	1.89148	1.83627	2.01816	1.82	0.00850583	-0.00669354	0.0142533	294	104	104	68	6.3752	1.5	2.01923	2.01923	2	25.0965	17.6803	154.838	18.1122	511481	5.39116	756.031	395.983	2.77404	737.904	5186.37	5172.64	132010	4021.62	6442.11	811.365	38.9167
sub-SD170_ses-V1_task-Dur_run-7_bold	0.000435083	0.0209392	0	51.9691	1.32757	1.00095	0.46189	79583	0.122115	28	9.24092	1.86846	1.81	1.9976	1.79779	0.0137579	-0.00655622	0.0145648	303	104	104	68	6.41786	1.5	2.01923	2.01923	2	25.5693	17.6102	154.702	18.0594	511386	5.35314	753.69	396.834	2.97121	731.393	5196.63	5181.68	131939	4047.16	6445.65	807.381	39.6862
sub-SD170_ses-V1_task-Dur_run-8_bold	0.000701155	0.0223458	0	52.0007	1.32347	1.00239	0.462564	76048.4	0.125924	41	13.5314	1.88197	1.82726	2.01271	1.80594	0.0151019	-0.00661279	0.0152407	303	104	104	68	6.4193	1.5	2.01923	2.01923	2	25.8543	18.4126	156.194	18.4686	511148	5.13861	757.181	399.077	2.9825	728.981	5187.7	5175.4	132137	4031.97	6431.96	806.222	38.2192
sub-SD171_ses-V1_task-Dur_run-1_bold	0.0017748	0.0270633	0	45.0615	1.1541	0.996443	0.479013	64198.2	0.210303	141	47.6351	1.81612	1.74411	1.91128	1.79296	0.00860488	-0.00385459	0.0246644	296	104	104	68	6.00346	1.5	2.01923	2.01923	2	50.7376	18.1769	137.858	18.3547	494330	4.87838	656.036	364.252	3.38395	643.389	4712.12	4662.03	146512	3649.22	5954.41	776.554	34.4583
sub-SD171_ses-V1_task-Dur_run-2_bold	0.000608669	0.0224677	1	44.1242	1.15879	1.00237	0.478287	68811.4	0.207146	144	49.1468	1.78814	1.72129	1.87608	1.76706	0.00962047	-0.0039478	0.0233258	293	104	104	68	5.99019	1.5	2.01923	2.01923	2	51.0671	17.0322	138.342	17.7577	495185	5.24915	668.072	362.92	3.43188	645.929	4718.24	4671.37	145744	3660.48	5966.72	779.834	37.1863
sub-SD171_ses-V1_task-Dur_run-3_bold	0.000849667	0.0254112	0	44.5005	1.15683	0.996392	0.479088	63596.2	0.21379	157	52.3333	1.79794	1.73196	1.88572	1.77613	0.013769	-0.00301801	0.0220485	300	104	104	68	6.00966	1.5	2.01923	2.01923	2	49.0104	18.577	140.138	18.4633	495072	4.70667	671.168	367.39	3.47439	642.698	4718.56	4669.95	145846	3660.22	5962.35	777.071	35.5139
sub-SD171_ses-V1_task-Dur_run-4_bold	0.00029245	0.0276905	0	43.9437	1.1262	0.971938	0.480145	58753.9	0.209619	171	56.6225	1.81214	1.72942	1.90848	1.79852	0.0073438	-0.00272141	0.0217158	302	104	104	68	6.01415	1.5	2.01923	2.01923	2	45.542	19.642	143.481	19.2815	494980	4.65563	691.423	371.818	3.50463	642.222	4729.68	4681.68	145859	3671.02	5975.82	778.441	34.87
sub-SD171_ses-V1_task-Dur_run-5_bold	0.000609635	0.0226765	0	43.2274	1.13983	1.00177	0.47956	64836.5	0.220148	152	50.4983	1.79073	1.72911	1.88176	1.76132	0.0139798	-0.00305313	0.0241416	301	104	104	68	5.97098	1.5	2.01923	2.01923	2	42.3411	17.9932	142.885	18.309	495228	4.99668	694.449	370.257	3.54361	638.376	4716.73	4670.46	145775	3648.77	5961.01	782.191	36.9143
sub-SD171_ses-V1_task-Dur_run-6_bold	0.000680598	0.0252314	0	44.7635	1.15345	1.01442	0.479378	60121.1	0.233024	167	55.4817	1.79336	1.7226	1.88803	1.76946	0.0178067	-0.00276554	0.0229853	301	104	104	68	6.00888	1.5	2.01923	2.01923	2	43.2376	19.3379	143.077	19.0498	495455	4.5515	688.911	371.777	3.49042	639.977	4720.89	4671.68	145574	3658.36	5961.79	777.46	35.3171
sub-SD171_ses-V1_task-Dur_run-7_bold	0.00160512	0.0273686	0	44.7313	1.1765	1.00957	0.480104	55769.2	0.221734	166	55.1495	1.81645	1.74002	1.91055	1.79878	0.013003	-0.00238328	0.0227114	301	104	104	68	6.06768	1.5	2.01923	2.01923	2	46.9286	20.786	143.815	19.8505	495013	4.09967	688.967	372.878	3.4262	642.681	4748.7	4695.01	145989	3710.36	5992.55	773.771	34.2951
sub-SD171_ses-V1_task-Dur_run-8_bold	0.000720971	0.0259182	0	44.1752	1.12988	0.999954	0.479895	64362.2	0.257128	190	61.4887	1.80287	1.73458	1.89019	1.78384	0.0118677	-0.00339319	0.0238805	309	104	104	68	6.03052	1.5	2.01923	2.01923	2	43.3343	17.7768	142.347	18.3948	495017	5.41748	686.669	365.905	3.48894	640.619	4718.56	4668.01	145902	3672.1	5956.13	774.061	35.0363
sub-SD173_ses-V1_task-Dur_run-1_bold	0.00351185	0.0265637	0	43.6177	1.27266	1.00032	0.475146	88954	0.152386	47	15.8249	1.91518	1.82692	2.09587	1.82275	0.0127196	-0.00496606	0.0215798	297	104	104	68	6.00457	1.5	2.01923	2.01923	2	26.2049	21.8047	169.711	21.7306	494322	5.48148	894.11	429.173	3.37317	936.712	6639.34	6651.99	145832	4960.79	8262.42	1107.82	34.9911
sub-SD173_ses-V1_task-Dur_run-2_bold	0.00434551	0.04461	0	44.1204	1.13739	0.947752	0.475258	69208.7	0.237378	81	25.9615	1.97147	1.88562	2.15645	1.87233	0.00673657	-0.00412407	0.0209989	312	104	104	68	6.08507	1.5	2.01923	2.01923	2	25.4267	26.3352	171.27	24.9744	494766	5.49038	885.862	422.297	3.27267	932.281	6657.44	6665.46	145343	4987.27	8266.12	1095.38	27.381
sub-SD173_ses-V1_task-Dur_run-3_bold	0.00656087	0.0485777	0	47.1007	1.11194	0.960884	0.475388	67466.1	0.365044	146	47.2492	2.00122	1.89979	2.19462	1.90925	0.0317342	-0.00135026	0.0238711	309	104	104	68	6.07487	1.5	2.01923	2.01923	2	25.9299	27.2578	169.963	25.2104	494679	4.78641	871.19	417.833	2.95287	936.189	6645.72	6656.49	145575	4940.77	8267.43	1095.74	25.2608
sub-SD173_ses-V1_task-Dur_run-4_bold	0.0155423	0.0933572	0	52.1486	1.089	1.01452	0.47376	64756.2	0.551021	183	63.7631	2.13038	1.99827	2.37084	2.02203	0.0254122	-0.00235961	0.0220617	287	104	104	68	6.28297	1.5	2.01923	2.01923	2	23.5989	27.931	167.295	26.4676	496597	5.66924	840.641	395.989	3.03041	914.001	6679.82	6706.05	144421	4989.04	8223.88	1067.33	18.7909
sub-SD173_ses-V1_task-Dur_run-5_bold	0.00564801	0.082014	0	54.8137	1.00724	0.924579	0.471578	74972.1	0.685777	217	73.064	2.16358	2.05744	2.36324	2.07005	0.021774	0.000675184	0.0241529	297	104	104	68	6.11818	1.5	2.01923	2.01923	2	28.3527	24.5503	151.186	24.2593	494741	5.48822	739.306	373.267	2.73452	934.204	6679.56	6695.95	145917	4955.15	8308.62	1094.43	18.9916
sub-SD173_ses-V1_task-Dur_run-6_bold	0.00431637	0.0510931	0	44.2782	1.05166	0.9374	0.470085	106480	0.363578	164	54.6667	2.0426	1.92874	2.2147	1.98435	0.0241799	0.00231324	0.0278618	300	104	104	68	6.20546	1.5	2.01923	2.01923	2	32.839	19.6472	144.949	20.1326	495282	5.41017	729.488	386.036	3.20387	914.419	6718.22	6730.27	146297	5059.8	8329.16	1084.57	24.6231
sub-SD173_ses-V1_task-Dur_run-7_bold	0.00146685	0.0424663	0	43.8129	1.12553	0.961219	0.471479	92210.2	0.272003	145	49.6575	1.97724	1.88774	2.14567	1.89832	0.00876298	0.00192529	0.0241359	292	104	104	68	6.24901	1.5	2.01923	2.01923	2	29.4299	21.8481	156.999	21.661	495401	5.11986	800.599	408.463	3.23209	916.535	6697.41	6716.44	145254	5047.46	8270.52	1074.8	27.8461
sub-SD173_ses-V1_task-Dur_run-8_bold	0.00151997	0.048092	0	44.1301	1.11675	0.971213	0.468435	101740	0.326014	171	57.3826	1.94889	1.85907	2.09171	1.89587	0.00674767	0.00224808	0.0208399	298	104	104	68	6.3836	1.5	2.01923	2.01923	2	31.1154	20.8957	156.267	20.9631	497817	5.08725	780.514	422.598	3.40757	912.199	6816.48	6811.4	143533	5250.14	8401.82	1067.01	26.6879
sub-SD174_ses-V1_task-Dur_run-1_bold	0.00182386	0.0475697	0	45.2785	1.11553	0.957352	0.481308	81088.6	0.243426	108	36.2416	1.87782	1.80092	2.01516	1.81739	0.0142288	-0.00628002	0.0208348	298	104	104	68	5.64258	1.5	2.01923	2.01923	2	36.5682	20.6797	159.114	21.0317	488614	4.9779	793.478	413.615	3.68185	867.143	6093.03	6030.69	151902	4639.64	7753.02	1068.78	26.6871
sub-SD174_ses-V1_task-Dur_run-2_bold	0.00449457	0.0372269	0	41.3575	1.18661	1.00344	0.481186	102457	0.147402	51	16.3987	1.85643	1.77274	1.99135	1.8052	0.0150005	-0.00523137	0.0228788	311	104	104	68	5.60692	1.5	2.01923	2.01923	2	35.1846	16.9685	158.701	18.5649	488311	5.67626	809.292	415.355	3.63227	881.917	6103.58	6041.97	152148	4646.86	7780.84	1077.59	31.1477
sub-SD174_ses-V1_task-Dur_run-3_bold	0.00292231	0.0344961	0	40.7772	1.18964	0.99673	0.481961	94379.2	0.123068	34	11.5646	1.84715	1.77417	1.98664	1.78063	0.0157933	-0.00490282	0.0247912	294	104	104	68	5.61901	1.5	2.01923	2.01923	2	35.4926	19.1225	160.093	19.3912	487931	4.5068	820.548	419.951	3.66992	885.116	6101.49	6041.12	152430	4647.89	7777.02	1075.12	32.758
sub-SD174_ses-V1_task-Dur_run-4_bold	0.00313782	0.0417975	0	44.4057	1.13385	0.971542	0.482381	86089.1	0.202688	78	25.3247	1.86356	1.78369	2.00543	1.80154	0.026083	-0.00468092	0.0259297	308	104	104	68	5.65167	1.5	2.01923	2.01923	2	34.7681	20.4193	161.088	20.2695	488156	4.33288	817.13	416.643	3.70887	869.478	6079.58	6019.41	152493	4634.96	7734.67	1065.06	28.1569
sub-SD174_ses-V1_task-Dur_run-5_bold	0.00357193	0.0502424	0	49.8098	1.13706	0.978899	0.483007	87178.8	0.285097	119	39.5349	1.89028	1.80003	2.04131	1.82951	0.0187701	-0.00476129	0.0248391	301	104	104	68	5.70098	1.5	2.01923	2.01923	2	34.477	19.3337	160.668	20.0652	487906	5.19419	817.834	408.368	3.6829	860.163	6070.92	6010.84	152547	4636.05	7711.71	1054.35	25.9629
sub-SD174_ses-V1_task-Dur_run-6_bold	0.00267949	0.0460017	0	44.2594	1.12014	0.969452	0.483144	82996.9	0.216221	94	31.6498	1.87018	1.78507	2.00754	1.81794	0.0197763	-0.00519807	0.0231021	297	104	104	68	5.69752	1.5	2.01923	2.01923	2	34.0081	20.4288	165.386	20.7857	488165	5.17485	840.753	416.542	3.58481	866.184	6097.88	6033.83	152075	4661.72	7746	1059.02	26.9738
sub-SD174_ses-V1_task-Dur_run-7_bold	0.00414912	0.0425035	0	48.2185	1.14719	0.991121	0.482	104469	0.258291	103	34.6801	1.87009	1.78538	2.01111	1.81377	0.0263685	-0.00418974	0.0258285	297	104	104	68	5.67287	1.5	2.01923	2.01923	2	35.4192	16.982	160.609	18.3692	488480	5.29956	819.272	416.299	3.59489	872.484	6082.06	6023.9	152409	4633.91	7724.51	1061.87	27.6077
sub-SD174_ses-V1_task-Dur_run-8_bold	0.00215538	0.0457048	0	47.5038	1.139	0.972296	0.481787	92285.8	0.263515	133	44.186	1.87285	1.80256	2.02827	1.78771	0.0218792	-0.00350226	0.0241117	301	104	104	68	5.70232	1.5	2.01923	2.01923	2	35.5465	18.8552	159.313	19.6047	488481	4.9103	804.465	408.415	3.99901	864.123	6074.73	6019.4	152326	4631.09	7703.4	1055.6	26.8682
sub-SD176_ses-V1_task-Dur_run-1_bold	0.00407305	0.0298495	0	53.5192	1.28547	1.02865	0.503668	51936.6	0.174162	59	19.5364	1.83163	1.7575	1.96235	1.77504	0.0111629	-0.0130093	0.0299222	302	104	104	68	5.52391	1.5	2.01923	2.01923	2	25.9218	20.8644	187.188	20.1291	484332	4.90066	1018.8	418.505	2.60304	746.316	4765.9	4727.87	154664	3560.12	6122.17	855.889	30.2283
sub-SD176_ses-V1_task-Dur_run-2_bold	0.00260754	0.0375326	0	54.9251	1.24432	0.980758	0.50619	32133.6	0.208318	85	28.6195	1.85655	1.7694	1.98759	1.81267	0.0115419	-0.014723	0.0277574	297	104	104	68	5.50817	1.5	2.01923	2.01923	2	25.5357	29.8966	201.106	25.8687	486139	4.25926	1089.68	430.692	2.6642	746.373	4772.09	4737.99	153239	3547.55	6124.21	860.173	27.5611
sub-SD176_ses-V1_task-Dur_run-3_bold	0.00290164	0.0417912	1	57.3665	1.20607	0.97652	0.506877	38165.9	0.282998	112	37.4582	1.85616	1.76463	1.98925	1.81462	0.0135457	-0.0163014	0.0288965	299	104	104	68	5.5734	1.5	2.01923	2.01923	2	23.8146	25.2737	201.563	23.5318	485880	5.6388	1098.98	429.776	2.65822	741.811	4772.18	4737.11	153228	3568.83	6101.45	849.947	25.7461
sub-SD176_ses-V1_task-Dur_run-4_bold	0.0036904	0.0426965	0	62.4057	1.17396	0.997536	0.507679	44680	0.398896	215	70.9571	1.84878	1.75845	1.99013	1.79777	0.0208264	-0.0146117	0.0314638	303	104	104	68	5.59715	1.5	2.01923	2.01923	2	21.8662	22.2146	197.421	21.4951	484275	5.72937	1080.29	422.607	2.74386	723.891	4724.03	4695.67	154450	3528.02	6028.65	838.938	24.6444
sub-SD176_ses-V1_task-Dur_run-5_bold	0.00681397	0.0538222	0	72.7551	1.18076	1.03681	0.507724	36702.4	0.644696	249	80.3226	1.88021	1.78905	2.01761	1.83397	0.0393851	-0.016247	0.0291965	310	104	104	68	5.56006	1.5	2.01923	2.01923	2	22.5502	25.2234	201.793	23.7355	486158	5.89032	1097.98	420.026	2.66062	728.302	4725.76	4697.72	153029	3514.79	6039.19	844.901	20.9357
sub-SD176_ses-V1_task-Dur_run-6_bold	0.0119726	0.0775588	1	83.2005	1.13384	1.03227	0.508052	33232.6	0.863531	252	83.1683	1.92179	1.81171	2.07198	1.88168	0.0718822	-0.0154894	0.0294137	303	104	104	68	5.67632	1.5	2.01923	2.01923	2	22.0794	27.2251	201.802	25.1386	486445	6.04621	1069.79	413.133	2.71898	719.879	4733.26	4705.88	153009	3543.57	6020.43	829.035	16.5906
sub-SD176_ses-V1_task-Dur_run-7_bold	0.00452685	0.0419956	0	59.604	1.15321	0.978574	0.506941	40393.9	0.332267	169	54.8701	1.82938	1.74948	1.94553	1.79313	0.0338141	-0.018639	0.0279588	308	104	104	68	5.53335	1.5	2.01923	2.01923	2	22.1802	23.7746	209.182	22.8636	488146	6.09091	1150.01	437.654	2.82729	738.057	4766	4736.03	151556	3546.61	6094.75	855.904	24.9696
sub-SD176_ses-V1_task-Dur_run-8_bold	0.0105203	0.0620788	0	71.9931	1.15003	1.02376	0.507854	34410.5	0.676106	223	70.7937	1.91037	1.81706	2.03891	1.87515	0.0429501	-0.017092	0.0276338	315	104	104	68	5.58765	1.5	2.01923	2.01923	2	21.9269	26.1691	205.49	24.6222	487377	6.33968	1109.27	420.029	2.5888	730.598	4744.7	4720.47	152277	3513.79	6047.35	844.802	19.3599
sub-SD178_ses-V1_task-Dur_run-1_bold	0.00126111	0.0250621	0	51.4461	1.30423	0.999048	0.444467	103851	0.245562	189	63.8514	1.87052	1.77675	2.02381	1.81101	0.0087623	-0.0084411	0.0171001	296	104	104	68	5.53885	1.5	2.01923	2.01923	2	35.5849	19.1065	134.785	20.1939	511652	4.98633	664.973	367.559	3.83926	919.356	6608	6581.55	131872	4866.09	8427.82	1188.25	36.2182
sub-SD178_ses-V1_task-Dur_run-2_bold	0.000777973	0.0233893	0	51.4935	1.29296	0.98676	0.444146	103553	0.213682	150	50.6757	1.85785	1.76587	2.01334	1.79435	0.0130091	-0.00887806	0.016262	296	104	104	68	5.53774	1.5	2.01923	2.01923	2	37.13	18.6277	136.847	20.3176	512171	5.85811	689.419	373.381	3.97911	920.143	6609.6	6583.49	131376	4881.48	8418.55	1188.83	37.7061
sub-SD178_ses-V1_task-Dur_run-3_bold	0.00231183	0.024511	0	51.8042	1.32694	1.01459	0.444842	99847	0.22935	153	51.8644	1.85303	1.76654	2.00688	1.78567	0.010779	-0.00872887	0.0155769	295	104	104	68	5.54827	1.5	2.01923	2.01923	2	35.6782	19.2035	139.914	20.6407	512368	5.68136	704.498	378.336	3.96198	918.072	6602.14	6572.5	131277	4877.62	8404.11	1184.6	36.6707
sub-SD178_ses-V1_task-Dur_run-4_bold	0.00173831	0.0306294	0	52.6155	1.28315	0.999953	0.445482	99025	0.289466	214	71.0963	1.877	1.77588	2.03049	1.82461	0.0126617	-0.00800641	0.0161257	301	104	104	68	5.56974	1.5	2.01923	2.01923	2	34.0659	19.3231	139.999	20.7442	512045	5.87043	702.87	376.563	3.78653	920.75	6618.37	6589.96	131651	4874.23	8421.52	1183.17	32.8965
sub-SD178_ses-V1_task-Dur_run-5_bold	0.000848638	0.0311524	0	51.5657	1.26176	0.978523	0.44581	93550.7	0.274464	218	72.4252	1.87196	1.77898	2.02748	1.80941	0.0112816	-0.00810799	0.0159754	301	104	104	68	5.54623	1.5	2.01923	2.01923	2	33.1294	20.4561	142.37	21.3754	512305	5.54737	714.506	377.63	3.87893	920.061	6612.15	6582.29	131465	4872.09	8417.08	1186.8	32.6827
sub-SD178_ses-V1_task-Dur_run-6_bold	0.00123615	0.0319672	1	50.3269	1.21093	0.960103	0.445961	101420	0.269013	191	66.3194	1.88871	1.79482	2.03988	1.83144	0.0110489	-0.00797989	0.0166931	288	104	104	68	5.52785	1.5	2.01923	2.01923	2	31.8057	18.7504	142.818	20.369	512133	5.95241	728.299	379.685	3.71812	920.609	6605.74	6573.61	131531	4843.73	8431.19	1189.18	32.4748
sub-SD178_ses-V1_task-Dur_run-7_bold	0.000846066	0.029254	0	50.5865	1.26792	0.971062	0.446559	89277.4	0.236635	182	59.6721	1.8793	1.78173	2.03763	1.81854	0.007894	-0.008305	0.0169281	305	104	104	68	5.51269	1.5	2.01923	2.01923	2	33.4015	21.2544	144.101	21.833	511755	5.17692	727.755	381.887	3.78753	923.694	6600.79	6574.23	131861	4846.43	8423.56	1192.56	33.4896
sub-SD178_ses-V1_task-Dur_run-8_bold	0.00182926	0.0213992	0	49.4992	1.33105	1.01859	0.445889	102725	0.216454	147	49.1639	1.85385	1.76523	2.00904	1.7873	0.00993242	-0.00841978	0.0168925	299	104	104	68	5.47422	1.5	2.01923	2.01923	2	33.7211	17.7839	143.869	20.2751	512123	6.74755	740.78	381.219	3.82185	925.072	6583.31	6560.21	131399	4820.85	8409.17	1198.38	38.7345
sub-SD179_ses-V1_task-Dur_run-1_bold	0.000511246	0.0178529	0	51.4902	1.34491	1.00042	0.453693	78150	0.131304	34	11.1475	1.80789	1.73353	1.94078	1.74937	0.00667358	-0.0029361	0.0123618	305	104	104	68	5.64762	1.5	2.01923	2.01923	2	34.0145	15.8322	123.354	16.3672	512910	4.52459	610.326	310.108	2.64497	744.607	4628.84	4610.51	130423	3463.68	5880.86	816.361	39.4579
sub-SD179_ses-V1_task-Dur_run-2_bold	0.000509426	0.0232306	0	50.1638	1.27896	0.983478	0.454267	79409.7	0.132233	38	12.8378	1.81577	1.73451	1.94503	1.76778	0.00635867	-0.00360542	0.0113153	296	104	104	68	5.68799	1.5	2.01923	2.01923	2	32.0556	15.3519	127.049	16.2297	513638	4.93243	633.12	315.411	2.56854	742.158	4642.87	4622.82	129845	3485.1	5895.38	812.731	35.8795
sub-SD179_ses-V1_task-Dur_run-3_bold	0.000546263	0.0195667	0	50.1165	1.2994	0.988942	0.4544	71809.7	0.137852	30	10.101	1.79463	1.72196	1.92531	1.73663	0.0119188	-0.00431785	0.0110668	297	104	104	68	5.69019	1.5	2.01923	2.01923	2	34.2566	16.8577	129.577	17.1717	514079	4.54209	649.94	321.519	2.6419	739.838	4646.8	4628.4	129328	3486.53	5895.96	813.398	37.9954
sub-SD179_ses-V1_task-Dur_run-4_bold	0.0019292	0.0202646	0	50.6113	1.33722	1.02379	0.454524	75298.8	0.130791	28	9.36455	1.8026	1.72856	1.93245	1.7468	0.0127439	-0.00388699	0.0106929	299	104	104	68	5.70486	1.5	2.01923	2.01923	2	33.5824	16.259	128.464	16.7625	513683	4.61538	642.428	317.968	2.62223	740.599	4639.24	4619.96	129662	3481.16	5879.41	809.826	37.4615
sub-SD179_ses-V1_task-Dur_run-5_bold	0.00116628	0.0213227	0	49.9545	1.30546	1.00289	0.454348	72222.1	0.14527	37	12.1711	1.80545	1.73575	1.93086	1.74973	0.0135762	-0.00379228	0.0106881	304	104	104	68	5.68613	1.5	2.01923	2.01923	2	33.7361	17.0036	128.355	17.1234	513874	4.51974	638.213	316.371	2.61835	742.023	4647.97	4630.71	129689	3486.57	5899.7	814.385	36.4905
sub-SD179_ses-V1_task-Dur_run-6_bold	0.000556102	0.0200004	0	49.0979	1.28339	1.00445	0.454757	66264.7	0.138535	48	15.3355	1.80296	1.7381	1.92781	1.74297	0.0132306	-0.00406781	0.0103962	313	104	104	68	5.68551	1.5	2.01923	2.01923	2	35.1711	18.2081	130.915	17.885	514060	4.19808	653.352	324.03	2.69008	739.999	4647.2	4627.69	129483	3487.3	5894.26	813.941	37.5599
sub-SD179_ses-V1_task-Dur_run-7_bold	0.000817196	0.0203563	0	49.8013	1.30064	1.00024	0.454902	75292.3	0.156004	66	22.2973	1.79812	1.72798	1.92183	1.74454	0.0138063	-0.00385675	0.0106707	296	104	104	68	5.70507	1.5	2.01923	2.01923	2	35.2289	16.0582	131.146	16.6959	514034	4.75676	656.218	324.759	2.69331	739.488	4641.02	4622	129507	3486.87	5878.41	810.154	37.366
sub-SD179_ses-V1_task-Dur_run-8_bold	0.000563824	0.0157145	0	48.6301	1.31598	1.01129	0.454996	76375.3	0.114359	19	6.20915	1.781	1.71087	1.9066	1.72551	0.0157509	-0.00416201	0.0100094	306	104	104	68	5.68096	1.5	2.01923	2.01923	2	37.3966	15.7369	133.289	16.6405	514356	5.16667	672.477	331.39	2.76858	743.231	4643.88	4626.57	129184	3492.4	5884.93	814.396	42.1596
sub-SD180_ses-V1_task-Dur_run-1_bold	0.00377073	0.0217364	0	46.8446	1.17585	0.997743	0.506878	41229.5	0.195586	125	41.5282	1.83769	1.76683	1.98897	1.75728	0.0174907	-0.0053131	0.0257192	301	104	104	68	5.2431	1.5	2.01923	2.01923	2	22.2878	30.8243	239.08	27.8671	482569	6.27575	1187.83	525.906	3.05295	924.617	5889.77	5842.53	156079	4324.1	7608.54	1114.33	33.748
sub-SD180_ses-V1_task-Dur_run-2_bold	0.00153807	0.0180936	0	43.8017	1.18831	1.00136	0.507878	39855.5	0.179328	120	40.5405	1.81505	1.75054	1.96479	1.72982	0.0053999	-0.00504413	0.0278773	296	104	104	68	5.24324	1.5	2.01923	2.01923	2	22.2832	32.0888	244.077	28.5253	482472	5.94932	1212.06	533.23	3.1534	918.329	5889.1	5846.59	156202	4319.69	7597.77	1115.07	37.3162
sub-SD180_ses-V1_task-Dur_run-3_bold	0.0005303	0.0142495	0	43.0628	1.20203	1.00372	0.506818	42206	0.17349	118	39.3333	1.79	1.73032	1.9394	1.70028	0.00769702	-0.00470782	0.0265747	300	104	104	68	5.22107	1.5	2.01923	2.01923	2	22.9604	30.7096	243.891	27.8067	483184	6.28333	1216.07	536.504	3.23463	920.305	5907.25	5863.22	155709	4326.89	7617.84	1122.99	41.911
sub-SD180_ses-V1_task-Dur_run-4_bold	0.00144115	0.0153338	0	43.1426	1.21362	1.01385	0.507809	40413.8	0.163038	99	30.8411	1.7884	1.72366	1.93941	1.70214	0.00664065	-0.00538626	0.0269011	321	104	104	68	5.21564	1.5	2.01923	2.01923	2	22.5801	31.772	246.412	28.2928	482989	5.98754	1233.11	538.842	3.17722	919.629	5899.17	5855.33	155875	4320.1	7614.4	1122.65	40.0856
sub-SD180_ses-V1_task-Dur_run-5_bold	0.00131349	0.015339	1	43.2906	1.21576	1.00803	0.507276	39834.7	0.159994	90	30.5085	1.78798	1.72457	1.93626	1.70313	0.00825404	-0.00550196	0.0259069	295	104	104	68	5.21329	1.5	2.01923	2.01923	2	22.4012	32.0996	246.405	28.6203	483343	6.06441	1226.49	537.191	3.19511	919.49	5911.32	5869.02	155596	4329.97	7629.59	1125.78	40.2044
sub-SD180_ses-V1_task-Dur_run-6_bold	0.00136393	0.0154813	0	43.2456	1.21163	1.01192	0.50728	39258.4	0.17025	95	31.1475	1.78721	1.72341	1.93315	1.70508	0.00777195	-0.00598889	0.024438	305	104	104	68	5.21178	1.5	2.01923	2.01923	2	22.44	32.1652	247.627	28.8525	483598	6.34049	1232.86	539.963	3.21807	918.747	5915.63	5872.68	155412	4335.74	7636.49	1126.81	40.0111
sub-SD180_ses-V1_task-Dur_run-7_bold	0.00204912	0.0150325	0	46.1809	1.28946	1.03167	0.506937	39947.5	0.166339	91	30.8475	1.78638	1.72265	1.93363	1.70286	0.00834365	-0.0062626	0.0248286	295	104	104	68	5.20767	1.5	2.01923	2.01923	2	23.1511	31.8584	245.734	28.5661	483627	6.27458	1224.23	536.546	3.20367	921.573	5909.1	5866.79	155416	4321.87	7631.79	1126.56	40.6416
sub-SD180_ses-V1_task-Dur_run-8_bold	0.0015776	0.0223069	0	45.003	1.21471	0.997817	0.506907	39258.2	0.170007	89	30.0676	1.809	1.73876	1.95467	1.73358	0.00601443	-0.00610382	0.0239444	296	104	104	68	5.22266	1.5	2.01923	2.01923	2	22.8749	32.2867	244.74	28.6892	483727	6.04392	1206.78	531.48	3.15964	917.26	5912.29	5864.05	155329	4339.37	7636.54	1122.8	34.4392
sub-SD182_ses-V1_task-Dur_run-1_bold	0.000761987	0.0248055	0	47.3885	1.23435	0.9912	0.496491	66137.7	0.197246	146	49.1582	1.89986	1.82885	2.04405	1.82669	0.00489037	-0.00354549	0.023459	297	104	104	68	5.93816	1.5	2.01923	2.01923	2	30.0082	21.6899	180.604	22.3805	479920	6.59933	937.579	460.449	4.39747	747.765	5943.34	5905.33	157362	4544.65	7441.51	994.468	38.3499
sub-SD182_ses-V1_task-Dur_run-2_bold	0.00053859	0.0225764	0	46.7177	1.24942	0.994135	0.497026	67315.1	0.173526	108	35.4098	1.88171	1.81358	2.02025	1.81129	0.00755727	-0.00404188	0.0233601	305	104	104	68	5.91283	1.5	2.01923	2.01923	2	28.5773	21.07	185.335	22.2213	480212	6.88197	977.056	468.641	4.46366	749.73	5950.67	5911.5	157073	4543.44	7451.75	999.771	40.1586
sub-SD182_ses-V1_task-Dur_run-3_bold	0.000674441	0.0222307	0	46.7036	1.25091	0.999035	0.497333	63131.4	0.171797	112	36.8421	1.87925	1.81081	2.02187	1.80506	0.011047	-0.00387453	0.0240395	304	104	104	68	5.89191	1.5	2.01923	2.01923	2	27.996	22.517	188.045	23.1217	480473	6.71053	988.274	471.19	4.42245	749.304	5947.03	5908.86	156970	4526.21	7446.67	1002.87	40.0885
sub-SD182_ses-V1_task-Dur_run-4_bold	0.000304966	0.0279176	0	45.9588	1.22025	0.979375	0.497768	64259.3	0.183078	111	37.2483	1.88887	1.81693	2.02587	1.8238	0.013056	-0.00384262	0.0227155	298	104	104	68	5.94441	1.5	2.01923	2.01923	2	28.506	22.0699	188.186	22.7517	480351	6.64094	984.174	473.009	4.42298	743.147	5949.94	5910.81	157032	4552.43	7457.02	994.345	36.962
sub-SD182_ses-V1_task-Dur_run-5_bold	0.00200811	0.0251141	0	46.0382	1.26871	1.01889	0.498469	60344.7	0.168481	99	33.4459	1.88083	1.80944	2.0233	1.80974	0.00774847	-0.00430104	0.0228247	296	104	104	68	5.91407	1.5	2.01923	2.01923	2	26.979	22.6447	191.329	23.4797	480326	7.08108	1011.97	472.914	4.3923	747.587	5929.08	5889.61	156991	4517.95	7426.6	995.861	38.2389
sub-SD182_ses-V1_task-Dur_run-6_bold	0.000392568	0.0226258	0	46.0426	1.24323	0.993462	0.498829	61156.4	0.162269	96	32.4324	1.87431	1.80839	2.01732	1.79723	0.0108194	-0.00402242	0.0226571	296	104	104	68	5.88706	1.5	2.01923	2.01923	2	26.6275	22.4694	192.908	23.3514	480208	7.06081	1021.57	475.188	4.40382	744.727	5930.59	5893.83	157155	4510.66	7435.37	1001.15	39.9052
sub-SD182_ses-V1_task-Dur_run-7_bold	0.000404286	0.0209661	0	46.1531	1.25561	1.00291	0.498604	62564.4	0.159596	97	30.7937	1.85605	1.7945	1.99568	1.77796	0.00974009	-0.00397114	0.0236001	315	104	104	68	5.89975	1.5	2.01923	2.01923	2	27.9735	22.2061	193.401	23.1333	480442	7.04127	1016.53	481.407	4.50787	743.979	5928.16	5893.64	156980	4516.09	7420.61	998.96	41.1823
sub-SD182_ses-V1_task-Dur_run-8_bold	0.00108041	0.0363929	0	46.6557	1.20074	0.979519	0.499317	58559.8	0.199661	117	39.7959	1.90293	1.82447	2.0421	1.84222	0.00958566	-0.00352154	0.0226741	294	104	104	68	5.97962	1.5	2.01923	2.01923	2	27.5723	22.9904	192.956	23.7755	480303	7.07823	1009.25	476.193	4.39262	735.62	5908.36	5871.42	157020	4514.56	7390.82	981.902	32.8314
sub-SD185_ses-V1_task-Dur_run-1_bold	0.00192603	0.0246575	0	39.9453	1.2107	0.964372	0.427871	101688	0.114283	9	3	1.90201	1.8254	2.01872	1.8619	0.00663067	-0.0139532	0.0149533	300	104	104	68	5.68312	1.5	2.01923	2.01923	2	44.3003	18.4881	141.866	20.5567	526884	6.34667	688.14	389.013	4.04358	890.32	6624.3	6588.56	118472	4949.13	8393.69	1159.32	36.893
sub-SD185_ses-V1_task-Dur_run-2_bold	0.00268638	0.0235265	1	40.1298	1.22137	0.976711	0.42856	102675	0.120506	11	3.58306	1.90525	1.82888	2.02423	1.86262	0.010716	-0.0143102	0.0149209	307	104	104	68	5.65475	1.5	2.01923	2.01923	2	43.1615	18.1969	145.239	20.4365	526943	6.45277	708.406	397.654	4.10381	893.41	6629.36	6593.64	118590	4960.62	8397.11	1166.03	37.6015
sub-SD185_ses-V1_task-Dur_run-3_bold	0.00250047	0.0263612	0	40.0618	1.21403	0.965983	0.428857	97030.8	0.130364	12	4.0678	1.91132	1.83465	2.03339	1.86593	0.00563809	-0.0141125	0.0149042	295	104	104	68	5.66028	1.5	2.01923	2.01923	2	40.1956	19.1834	147.129	21.122	527137	6.42983	725.356	394.614	3.97906	902.839	6638.36	6597.89	118427	4967.6	8427.81	1165.64	35.5737
sub-SD185_ses-V1_task-Dur_run-4_bold	0.00118961	0.0262097	0	39.6392	1.1709	0.941985	0.429259	92577.3	0.11465	15	4.93421	1.91381	1.83847	2.03756	1.86539	0.00777602	-0.0136146	0.0154027	304	104	104	68	5.65003	1.5	2.01923	2.01923	2	40.3715	20.0541	148.691	21.6118	527243	6.13816	737.325	397.143	4.07763	892.297	6637.8	6601.58	118251	4946.12	8408.21	1168.41	36.2726
sub-SD185_ses-V1_task-Dur_run-5_bold	0.00174395	0.0156498	1	40.2109	1.2685	0.999927	0.429225	97346.6	0.111808	11	3.65449	1.87159	1.80721	1.99241	1.81514	0.0124758	-0.0142545	0.0147984	301	104	104	68	5.61066	1.5	2.01923	2.01923	2	40.8059	18.934	149.541	21.0233	527226	6.41196	755.792	401.061	4.05365	899.565	6634.48	6598.64	118251	4940.96	8421.48	1176.09	43.9278
sub-SD185_ses-V1_task-Dur_run-6_bold	0.00278567	0.0250928	1	40.7705	1.22467	0.979584	0.429624	90317.7	0.145248	34	11.6838	1.89718	1.82651	2.02347	1.84156	0.0149191	-0.0140714	0.014987	291	104	104	68	5.64711	1.5	2.01923	2.01923	2	37.7401	20.6291	150.287	21.8522	527402	5.78007	750.051	398.97	4.0915	888.749	6628.18	6595.03	118172	4939.58	8395.66	1167.85	36.0615
sub-SD185_ses-V1_task-Dur_run-7_bold	0.00904655	0.0275958	0	41.0465	1.28597	1.05919	0.430078	93223.7	0.141865	37	12.628	1.90591	1.83099	2.02498	1.86176	0.01548	-0.0147925	0.0150491	293	104	104	68	5.64034	1.5	2.01923	2.01923	2	38.9744	19.1068	152.104	21.4539	527405	6.88396	757.772	404.144	4.02456	895.441	6622.9	6588.75	118369	4947	8399.47	1168.14	34.1988
sub-SD185_ses-V1_task-Dur_run-8_bold	0.00109959	0.0177453	0	39.3397	1.27683	1.01282	0.430147	90565.3	0.120099	26	8.84354	1.87721	1.80918	1.99625	1.8262	0.0126694	-0.0147459	0.0140369	294	104	104	68	5.65925	1.5	2.01923	2.01923	2	37.9939	19.7277	153.403	21.7755	527518	6.70068	774.016	409.203	3.93436	896.646	6610.56	6578	118017	4942.51	8375.77	1162.34	41.8878
sub-SD186_ses-V1_task-Dur_run-1_bold	0.000428188	0.0164941	0	43.1683	1.25882	0.996929	0.448746	99090.8	0.173014	117	39.2617	1.8701	1.79994	2.01581	1.79456	0.00816274	-0.00666978	0.0172712	298	104	104	68	5.7824	1.5	2.01923	2.01923	2	31.3447	15.9753	150.645	16.943	517865	4.51342	781.087	389.288	4.15657	770.827	5373.8	5368.33	126202	4058.2	6743.58	928.388	42.9648
sub-SD186_ses-V1_task-Dur_run-2_bold	0.0002918	0.0150563	0	43.994	1.25337	0.991532	0.448574	101266	0.183506	136	45.3333	1.86488	1.79544	2.00847	1.79075	0.0106913	-0.00655205	0.0173179	300	104	104	68	5.74993	1.5	2.01923	2.01923	2	31.2041	14.9644	150.673	16.82	518228	5.29333	788.907	387.816	4.1139	775.426	5382.94	5379.63	126067	4056.34	6763.14	935.595	44.6995
sub-SD186_ses-V1_task-Dur_run-3_bold	0.000347492	0.0150099	0	43.7178	1.2768	1.00218	0.448932	103333	0.165643	102	33.6634	1.85359	1.78746	1.99615	1.77717	0.0167534	-0.00679073	0.0177225	303	104	104	68	5.78702	1.5	2.01923	2.01923	2	30.8571	14.8162	152.731	16.6634	518349	5.21122	802.239	391.302	4.26188	767.748	5388.78	5383.78	125894	4077.24	6754.31	930.315	45.1933
sub-SD186_ses-V1_task-Dur_run-4_bold	0.00213034	0.0178532	0	43.6775	1.29812	1.02393	0.450824	92382.9	0.17939	125	42.6621	1.87449	1.80592	2.0204	1.79715	0.0131012	-0.00671143	0.0185918	293	104	104	68	5.74939	1.5	2.01923	2.01923	2	28.8876	16.9917	158.016	17.6621	518063	4.54607	825.86	397.176	4.10403	771.604	5395.5	5390.65	126136	4065.79	6783.16	937.6	41.707
sub-SD186_ses-V1_task-Dur_run-5_bold	0.000585503	0.0159612	0	43.2683	1.2836	1.00784	0.450168	95531.3	0.165821	96	32.2148	1.86076	1.79657	2.00657	1.77915	0.0160741	-0.0067321	0.0166961	298	104	104	68	5.75469	1.5	2.01923	2.01923	2	29.43	15.9753	156.375	17.3557	518219	5.0302	817.138	396.62	4.27748	772.262	5385.16	5381.03	125921	4065.72	6758.39	935.066	43.5219
sub-SD186_ses-V1_task-Dur_run-6_bold	0.000385311	0.0158875	0	43.6757	1.27289	0.998592	0.45014	90958.7	0.171155	108	35.4098	1.86414	1.79843	2.00958	1.78442	0.0156624	-0.00678134	0.0168137	305	104	104	68	5.7469	1.5	2.01923	2.01923	2	28.6554	16.8652	156.255	17.7951	518274	4.62951	819.337	394.399	4.14212	773.748	5384.14	5379.59	125992	4052.24	6766.14	936.082	43.6344
sub-SD186_ses-V1_task-Dur_run-7_bold	0.00030371	0.0139604	0	43.1193	1.2793	1.00579	0.450074	100645	0.171974	108	34.8387	1.86339	1.7994	2.00579	1.78499	0.013939	-0.00633064	0.0171657	310	104	104	68	5.71527	1.5	2.01923	2.01923	2	29.1533	14.716	155.768	16.8645	518140	5.55484	820.727	394.088	4.22446	776.898	5376.95	5373.21	126117	4043.06	6765.11	940.146	46.118
sub-SD186_ses-V1_task-Dur_run-8_bold	0.000430767	0.0143277	0	44.0156	1.2896	1.00091	0.450403	99411	0.164604	98	32.6667	1.85506	1.79162	1.99874	1.77482	0.0185926	-0.00678522	0.0169462	300	104	104	68	5.75294	1.5	2.01923	2.01923	2	28.5324	14.915	157.882	16.99	518316	5.56667	832.583	398.775	4.17997	774.183	5383.57	5374.24	125822	4065.96	6766.03	934.17	46.0722
sub-SD187_ses-V1_task-Dur_run-1_bold	0.00256742	0.0243012	0	57.1293	1.39255	1.01591	0.505496	66700.4	0.139604	35	11.7057	1.78437	1.70147	1.93093	1.72072	0.030305	-0.00949424	0.0361636	299	104	104	68	5.69315	1.5	2.01923	2.01923	2	25.2074	22.4296	212.624	21.9145	479615	4.86797	1201.65	488.664	3.00528	867.83	5801.21	5798.35	158719	4318.13	7350.22	1018.47	34.6512
sub-SD187_ses-V1_task-Dur_run-2_bold	0.000773603	0.0226328	0	55.7565	1.38128	0.991878	0.505061	79298.6	0.118999	24	8.08081	1.78389	1.69233	1.92929	1.73005	0.0108809	-0.00996688	0.0368319	297	104	104	68	5.65934	1.5	2.01923	2.01923	2	26.5065	19.1712	212.281	20.044	479925	5.77534	1207.2	487.175	3.03602	873.691	5802.32	5800.19	158714	4311.26	7353.03	1024.88	36.5888
sub-SD187_ses-V1_task-Dur_run-3_bold	0.000927677	0.0254842	0	55.568	1.38462	0.998254	0.5068	77434.8	0.120179	26	8.3871	1.7775	1.69021	1.92229	1.72001	0.00815057	-0.00971218	0.0376725	310	104	104	68	5.69537	1.5	2.01923	2.01923	2	25.8609	18.7245	221.078	20.2648	480172	6.47865	1252.1	503.291	3.03213	872.275	5821.14	5816.01	158204	4342.25	7377.23	1021.18	34.8464
sub-SD187_ses-V1_task-Dur_run-4_bold	0.000299503	0.0333046	0	55.4079	1.34172	0.955046	0.506064	60681.5	0.099242	13	4.30464	1.78937	1.69883	1.92616	1.74311	0.00361234	-0.0102347	0.035542	302	104	104	68	5.76278	1.5	2.01923	2.01923	2	25.6578	24.0358	220.709	23.043	481187	5.16556	1236.42	495.336	3.17456	858.437	5824.04	5820.72	157479	4355.3	7344.34	1010.05	31.5325
sub-SD187_ses-V1_task-Dur_run-5_bold	0.00125124	0.0289391	0	55.9004	1.36086	0.99121	0.506829	63743.9	0.116884	22	7.58621	1.78371	1.70828	1.92738	1.71548	0.00549494	-0.0100137	0.0367987	290	104	104	68	5.73581	1.5	2.01923	2.01923	2	24.1871	23.6292	222.762	22.4539	480798	4.5136	1257.91	500.443	2.88649	870.093	5812.86	5810.73	157797	4312.6	7347.14	1013.06	32.1926
sub-SD187_ses-V1_task-Dur_run-6_bold	0.00453297	0.0309372	0	58.0929	1.37185	1.01766	0.506039	68087.9	0.153018	44	14.6667	1.77869	1.69835	1.91712	1.72059	0.021617	-0.00903184	0.0371531	300	104	104	68	5.8018	1.5	2.01923	2.01923	2	24.4986	21.5822	222.034	21.7939	481341	5.75613	1263.72	503.003	3.11306	860.59	5833.08	5838.43	157598	4351.65	7340.12	1006.31	31.3068
sub-SD187_ses-V1_task-Dur_run-7_bold	0.00772029	0.0354302	0	60.699	1.36282	1.04166	0.50589	73509	0.250647	96	30.7692	1.78772	1.70898	1.9262	1.72798	0.0343141	-0.00950406	0.037096	312	104	104	68	5.77767	1.5	2.01923	2.01923	2	24.2127	19.9723	221.128	20.8634	481436	6.07431	1256	498.002	3.02107	862.108	5828.27	5832.65	157346	4336.25	7345.5	1009.51	28.6018
sub-SD187_ses-V1_task-Dur_run-8_bold	0.00258567	0.0297841	0	56.1392	1.35658	1.04112	0.506602	62983.6	0.15368	51	17	1.77679	1.69131	1.92011	1.71897	0.0143009	-0.00826244	0.0380831	300	104	104	68	5.80628	1.5	2.01923	2.01923	2	23.8792	25.1144	221.542	22.5279	480928	2.71511	1255.96	498.994	2.73049	870.762	5844.36	5841.99	157915	4353.02	7388.29	1006.15	31.8353
sub-SD188_ses-V1_task-Dur_run-1_bold	0.00243727	0.0208854	0	54.7305	1.34318	1.0063	0.513224	44846.6	0.159005	65	21.3816	1.89222	1.83078	2.01184	1.83405	0.00822693	-0.000381183	0.0310655	304	104	104	68	5.3734	1.5	2.01923	2.01923	2	15.3267	26.482	237.145	24.5099	479399	5.88158	1357.61	526.497	2.59744	874.223	5432.15	5406.3	157227	3947.94	6982.9	1006.12	33.9139
sub-SD188_ses-V1_task-Dur_run-2_bold	0.00170652	0.0205871	0	54.5918	1.36941	1.00318	0.513819	44604.7	0.147795	51	17.2297	1.88325	1.82828	2.00624	1.81524	0.00795759	0.000294155	0.0312435	296	104	104	68	5.36852	1.5	2.01923	2.01923	2	14.1583	26.4514	239.831	24.5135	479565	5.96622	1372.16	528.376	2.67627	868.597	5410.32	5388.41	157134	3920.47	6950.13	1003.7	34.3913
sub-SD188_ses-V1_task-Dur_run-3_bold	0.00104244	0.0183011	0	53.1423	1.35954	1.00332	0.511727	47674.4	0.140771	42	14.0468	1.85633	1.80498	1.97344	1.79056	0.00837136	0.00159239	0.0308814	299	104	104	68	5.37368	1.5	2.01923	2.01923	2	14.81	25.3282	233.643	23.7258	480230	5.85953	1321.63	520.222	2.77297	865.929	5405.22	5386.11	156359	3930.65	6937.49	1002.31	35.9804
sub-SD188_ses-V1_task-Dur_run-4_bold	0.00306402	0.0189569	0	52.9288	1.38741	1.03494	0.512315	43330.7	0.148431	48	15.9468	1.85284	1.80368	1.96622	1.78861	0.00577852	0.00203756	0.0307189	301	104	104	68	5.38571	1.5	2.01923	2.01923	2	14.42	28.4403	237.441	24.9601	480445	4.21927	1344.64	527.315	2.78983	862.82	5411.5	5390.98	156183	3946.53	6942.55	1000.97	35.6244
sub-SD188_ses-V1_task-Dur_run-5_bold	0.0026081	0.0188877	0	53.0176	1.34323	1.01548	0.511664	47639.6	0.141279	39	12.7869	1.84706	1.79492	1.96277	1.78349	0.0187174	0.00249029	0.0311065	305	104	104	68	5.37195	1.5	2.01923	2.01923	2	14.6864	25.9577	238.169	23.8426	481152	5.24262	1348.06	530.196	2.81396	864.992	5416.69	5397.49	155712	3945.79	6946.21	1004.75	35.3065
sub-SD188_ses-V1_task-Dur_run-6_bold	0.00108379	0.0189741	0	51.9826	1.35911	1.00986	0.512679	43713.9	0.126349	27	8.82353	1.84669	1.79584	1.9638	1.78043	0.014424	0.00220784	0.0318468	306	104	104	68	5.35804	1.5	2.01923	2.01923	2	14.5216	28.0871	240.951	24.902	480879	4.41176	1360.14	532.453	2.84572	864.551	5416.76	5395.53	155897	3939.51	6950.56	1006.99	35.4736
sub-SD188_ses-V1_task-Dur_run-7_bold	0.00161588	0.0168523	0	51.9538	1.35819	1.01597	0.512845	48500.3	0.123459	33	11.1486	1.84162	1.79016	1.95664	1.77808	0.0158912	0.000821931	0.0313802	296	104	104	68	5.32807	1.5	2.01923	2.01923	2	14.6124	24.8085	243.857	23.5405	481223	6.10811	1388.53	538.518	2.86361	863.375	5413.13	5390.64	155708	3922.59	6957.64	1011.74	37.1524
sub-SD188_ses-V1_task-Dur_run-8_bold	0.00213694	0.0158662	1	51.5245	1.37157	1.02184	0.513132	39746.9	0.119375	17	5.59211	1.83482	1.78754	1.94682	1.7701	0.0091387	0.00121162	0.0314117	304	104	104	68	5.33841	1.5	2.01923	2.01923	2	13.9317	31.3956	244.096	26.1809	481040	2.58224	1378.36	533.898	2.83564	866.034	5414.01	5392.29	155731	3931.59	6957.98	1010.09	37.9948
sub-SD189_ses-V1_task-Dur_run-1_bold	0.00540349	0.0318954	3	46.1197	1.21275	1.0265	0.427855	103082	0.257117	163	54.698	2.02226	1.88802	2.20907	1.96968	0.0238883	-0.0100626	0.0175779	298	104	104	68	6.04955	1.5	2.01923	2.01923	2	42.1952	13.1245	104.984	15.5906	527303	5.51342	480.147	283.791	3.57876	707.171	5027.73	5039.17	118951	3739.87	6239.83	832.978	31.6738
sub-SD189_ses-V1_task-Dur_run-2_bold	0.00323167	0.0362391	1	46.4354	1.09846	0.975715	0.426453	111722	0.303257	160	53.3333	2.02917	1.90187	2.21527	1.97036	0.0261719	-0.00829616	0.0181313	300	104	104	68	6.10471	1.5	2.01923	2.01923	2	43.8048	12.3698	101.494	14.9867	527503	5.3	452.557	275.825	3.53608	700.53	5027.29	5037.12	118371	3759.81	6231.85	825.117	29.536
sub-SD189_ses-V1_task-Dur_run-3_bold	0.00655048	0.0371713	0	52.7935	1.13973	1.0294	0.427177	112128	0.398689	191	64.966	2.02817	1.89905	2.21312	1.97233	0.051561	-0.00758862	0.018615	294	104	104	68	6.15644	1.5	2.01923	2.01923	2	43.8271	11.881	100.993	14.7959	526992	5.46599	448.225	280.385	3.45514	689.541	5009.33	5021.16	119095	3750.45	6208.22	815.591	27.7909
sub-SD189_ses-V1_task-Dur_run-4_bold	0.0058699	0.035652	0	50.4384	1.23076	0.976093	0.42667	82134.6	0.249805	165	55.9322	2.02867	1.89654	2.21697	1.9725	0.0315857	-0.00984219	0.0179608	295	104	104	68	5.98389	1.5	2.01923	2.01923	2	43.3776	17.4696	111.876	18.5797	528563	5.17288	500.961	293.697	3.56747	749.795	5339.25	5351.77	117633	3945.97	6635.97	894.359	30.7495
sub-SD189_ses-V1_task-Dur_run-5_bold	0.00100623	0.0178424	0	46.6368	1.27642	1.0173	0.423618	105188	0.179132	122	41.0774	1.93784	1.83331	2.11677	1.86346	0.0231956	-0.00894189	0.0174729	297	104	104	68	5.9914	1.5	2.01923	2.01923	2	46.9331	13.598	106.728	16.404	529286	6	475.342	293.066	3.77014	754.036	5365.51	5377.13	116961	4012.89	6664.27	897.471	41.4845
sub-SD189_ses-V1_task-Dur_run-6_bold	0.00654391	0.0284705	5	49.144	1.24757	1.04051	0.425647	95467.7	0.251016	141	48.7889	1.98266	1.86271	2.16438	1.92088	0.0993937	-0.00927271	0.0185209	289	104	104	68	6.01299	1.5	2.01923	2.01923	2	43.2798	15.1441	109.023	17.1488	528496	5.43945	485.498	296.266	3.75588	746.441	5343.6	5357.16	117875	3994.79	6631.54	890.927	31.033
sub-SD189_ses-V1_task-Dur_run-7_bold	0.00701641	0.0373906	1	52.4496	1.19211	1.0387	0.42689	94938.9	0.358026	183	62.0339	2.0132	1.88793	2.20374	1.94793	0.0468218	-0.00888194	0.018608	295	104	104	68	6.04077	1.5	2.01923	2.01923	2	43.3242	15.5196	112.4	17.2949	528470	5.34915	501.896	296.884	3.67639	742.995	5332.59	5344.76	117707	3966.95	6619.89	884.777	27.8808
sub-SD189_ses-V1_task-Dur_run-8_bold	0.00671529	0.0403375	0	54.4909	1.16347	1.02744	0.425467	97703.2	0.417518	214	69.9346	2.02193	1.89848	2.20545	1.96185	0.0465189	-0.00808311	0.0189786	306	104	104	68	5.95744	1.5	2.01923	2.01923	2	43.9965	14.9908	108.71	17.0425	528712	5.62745	480.272	290.524	3.50348	754.543	5359.31	5369.66	117825	3974.76	6669.3	901.333	26.6468
sub-SD190_ses-V1_task-Dur_run-1_bold	0.000745485	0.0183123	0	46.3309	1.30194	1.00686	0.45488	83486.3	0.165594	103	34.4482	1.83407	1.76737	1.91997	1.81488	0.0121292	-0.00172259	0.0158868	299	104	104	68	5.75507	1.5	2.01923	2.01923	2	36.2763	19.484	164.3	20.4896	512525	6.08792	842.529	438.865	3.70831	843.646	6020.14	5975.42	130817	4531.88	7622.31	1038.28	41.1555
sub-SD190_ses-V1_task-Dur_run-2_bold	0.000591199	0.0157138	0	45.9271	1.30955	1.003	0.455405	87502.1	0.153119	67	22.9452	1.82087	1.75743	1.9067	1.79848	0.00943744	-0.00115858	0.0153943	292	104	104	68	5.75277	1.5	2.01923	2.01923	2	37.9069	18.6134	166.094	20.0217	512267	6.32303	852.74	445.812	3.75016	846.637	6028.47	5982.79	130928	4546.42	7635.36	1039.98	44.3635
sub-SD190_ses-V1_task-Dur_run-3_bold	0.00036774	0.0170064	0	46.431	1.30049	0.989565	0.455725	84193.5	0.132934	31	10.6164	1.82239	1.75808	1.91197	1.79712	0.0114822	-0.0013361	0.0157938	292	104	104	68	5.7575	1.5	2.01923	2.01923	2	36.2085	19.332	166.131	20.43	512204	6.136	854.831	442.076	3.73497	844.253	6021.7	5977.67	131207	4535.1	7618.37	1038.24	42.6472
sub-SD190_ses-V1_task-Dur_run-4_bold	0.00153129	0.0268309	1	43.1257	1.21717	0.983736	0.456384	79867.4	0.16742	72	23.8411	1.86307	1.78737	1.9555	1.84632	0.0128763	-0.000759407	0.0154929	302	104	104	68	5.81256	1.5	2.01923	2.01923	2	34.7048	20.1896	170.11	21.0681	512540	6.17868	871.554	449.216	3.66528	839.979	6033.33	5988.92	130954	4555.34	7626.47	1030.34	34.8132
sub-SD190_ses-V1_task-Dur_run-5_bold	0.000930099	0.0181684	0	42.7796	1.26754	1.00892	0.455626	92818.5	0.121894	34	11.2211	1.83187	1.77022	1.92152	1.80387	0.0149015	0.000741308	0.0172453	303	104	104	68	5.85769	1.5	2.01923	2.01923	2	35.5193	18.1037	163.308	19.4831	511719	6.07771	830.784	438.058	3.60287	846.493	6021.27	5986.79	131558	4532.05	7584.95	1022.03	40.653
sub-SD190_ses-V1_task-Dur_run-6_bold	0.000573621	0.0219509	0	42.3505	1.22092	0.997735	0.457083	85954.3	0.147708	77	25.5814	1.81856	1.74799	1.91792	1.78978	0.0296115	0.000860659	0.0169213	301	104	104	68	5.84487	1.5	2.01923	2.01923	2	34.517	19.1228	167.652	20.0884	511702	5.83306	856.511	444.599	3.81139	828.141	5964.8	5937.3	131383	4495.06	7506.67	1015.81	37.4937
sub-SD190_ses-V1_task-Dur_run-7_bold	0.00227312	0.0287073	0	42.491	1.22154	1.01118	0.45699	79587.6	0.162075	82	26.9737	1.85155	1.7825	1.95201	1.82015	0.0351656	0.00122669	0.0163831	304	104	104	68	5.8219	1.5	2.01923	2.01923	2	34.165	20.9144	166.091	20.8759	511753	4.66215	833.635	437.954	3.7457	820.979	5935.14	5911.08	131725	4439.83	7481.99	1015.31	32.6566
sub-SD190_ses-V1_task-Dur_run-8_bold	0.00058661	0.021551	0	42.2164	1.23193	0.988672	0.456396	91016.9	0.114438	40	13.6986	1.8195	1.74519	1.92293	1.79038	0.0288638	0.000324189	0.0159091	292	104	104	68	5.82314	1.5	2.01923	2.01923	2	36.5784	17.7923	164.897	19.3334	511607	6.11655	844.443	441.034	3.76238	829.11	5946.61	5914.51	131365	4478.99	7492.36	1015.69	37.6588
sub-SD191_ses-V1_task-Dur_run-1_bold	0.00212035	0.0223632	6	40.7191	1.13384	1.01405	0.486494	80256.5	0.207618	141	49.3007	1.88485	1.81934	2.01517	1.82005	0.00355196	-0.0093237	0.0299512	286	104	104	68	5.81935	1.5	2.01923	2.01923	2	25.6091	18.8332	168.563	19.014	489252	5.27622	875.819	405.234	3.18285	831.67	5579.43	5548.59	149058	4225.28	7043.77	953.469	35.7859
sub-SD191_ses-V1_task-Dur_run-2_bold	0.00433507	0.0241134	1	42.5834	1.16589	1.0461	0.487687	79016.2	0.214481	144	48	1.88104	1.80437	2.01591	1.82284	0.00684508	-0.00981808	0.030004	300	104	104	68	5.82325	1.5	2.01923	2.01923	2	24.5325	19.0366	172.282	19.16	489232	5.18667	897.894	410.695	3.26706	826.447	5578.58	5546.16	149255	4226.62	7037.42	952.414	34.7518
sub-SD191_ses-V1_task-Dur_run-3_bold	0.00240818	0.029746	0	41.5857	1.10986	1.00124	0.488592	74678.3	0.200907	107	36.1486	1.90286	1.83021	2.04195	1.83642	0.00647575	-0.0101975	0.0322673	296	104	104	68	5.79832	1.5	2.01923	2.01923	2	24.6645	19.344	176.337	19.75	489517	5.80068	920.995	409.341	3.24068	827.637	5583.07	5549.61	149033	4211.09	7047.26	957.104	31.3822
sub-SD191_ses-V1_task-Dur_run-4_bold	0.00138773	0.0345924	0	42.6557	1.09235	0.976943	0.489484	59358.8	0.212897	112	36.246	1.93731	1.86274	2.08673	1.86248	0.00782807	-0.00899892	0.0316979	309	104	104	68	5.76536	1.5	2.01923	2.01923	2	23.0687	23.7696	176.068	22.2071	488882	4.88997	907.626	400.273	3.29702	825.958	5568.09	5533.97	149591	4177.47	7031.83	959.864	28.8369
sub-SD191_ses-V1_task-Dur_run-5_bold	0.00124437	0.0218137	0	41.9055	1.14476	1.007	0.488882	75452.6	0.179319	103	32.5949	1.87648	1.80717	2.02206	1.80021	0.0128306	-0.0103654	0.0337548	316	104	104	68	5.77853	1.5	2.01923	2.01923	2	23.4906	19.9635	178.278	19.5791	489681	5.08228	945.212	409.785	3.25515	831.048	5577.06	5545.2	148834	4191.99	7035.46	959.618	35.7384
sub-SD191_ses-V1_task-Dur_run-6_bold	0.000560203	0.0276	0	41.8581	1.10666	0.974821	0.489702	73021.6	0.176578	93	31.4189	1.90646	1.82799	2.0521	1.8393	0.00929458	-0.010442	0.032901	296	104	104	68	5.78467	1.5	2.01923	2.01923	2	24.5408	19.7371	180.95	19.8733	489724	5.68581	951.722	411.525	3.33251	823.275	5576.06	5540.6	148934	4192.78	7035.29	957.804	32.3187
sub-SD191_ses-V1_task-Dur_run-7_bold	0.00197258	0.0263686	0	42.5421	1.13418	1.00604	0.490505	64628.2	0.230327	141	47.7966	1.88992	1.82178	2.03527	1.81273	0.0113612	-0.0105161	0.033495	295	104	104	68	5.7693	1.5	2.01923	2.01923	2	25.006	22.4099	183.669	21.2203	489551	4.86102	964.747	416.099	3.35376	824.337	5566.11	5536.8	149209	4190.53	7015.34	959.698	32.9392
sub-SD191_ses-V1_task-Dur_run-8_bold	0.0012185	0.0204033	0	41.8384	1.14702	1.00728	0.489541	74658.3	0.190271	106	35.3333	1.87306	1.80716	2.01588	1.79615	0.0128864	-0.0107598	0.0333836	300	104	104	68	5.76841	1.5	2.01923	2.01923	2	24.5912	19.5209	183.257	19.7767	490082	5.72	975.13	418.82	3.41193	826.798	5584.13	5552.32	148662	4213.64	7040.29	962.535	36.88
sub-SD192_ses-V1_task-Dur_run-1_bold	0.000991058	0.0224964	0	47.1659	1.28016	0.984356	0.474986	88086.4	0.165442	110	37.5427	1.88426	1.80392	2.04059	1.80826	0.00634501	-0.0107273	0.0234264	293	104	104	68	5.62806	1.5	2.01923	2.01923	2	32.3469	17.8975	140.825	18.5256	492583	4.06143	713.253	364.988	3.20224	894.019	5664.57	5651.77	146681	4198.48	7130.79	1004.21	36.6361
sub-SD192_ses-V1_task-Dur_run-2_bold	0.000414771	0.0169462	0	47.2551	1.30249	0.9985	0.47538	98271	0.146875	65	21.2418	1.85917	1.7861	2.01977	1.77164	0.00949056	-0.0112056	0.024762	306	104	104	68	5.61592	1.5	2.01923	2.01923	2	30.9913	15.1894	142.544	17.598	492501	5.8366	731.526	369.421	3.17584	902.542	5663.84	5655.16	146728	4192.84	7124.23	1006.98	40.7966
sub-SD192_ses-V1_task-Dur_run-3_bold	0.000790492	0.0216703	0	46.2661	1.2688	0.99529	0.476759	111480	0.157209	81	26.5574	1.88086	1.79746	2.05026	1.79486	0.00986122	-0.0100007	0.027389	305	104	104	68	5.65833	1.5	2.01923	2.01923	2	31.9869	13.3045	142.391	16.4262	491437	6.20656	722.305	372.538	3.11597	895.273	5638.8	5631.95	147659	4176.18	7092.32	995.336	37.0902
sub-SD192_ses-V1_task-Dur_run-4_bold	0.00101796	0.0239906	0	45.9782	1.25495	0.995759	0.477392	98846.8	0.170411	85	27.9605	1.88939	1.80934	2.0597	1.79913	0.0176017	-0.00938711	0.0283139	304	104	104	68	5.70218	1.5	2.01923	2.01923	2	31.8254	15.3722	142.821	17.4836	491072	5.35526	723.524	371.413	2.99388	892.212	5636.44	5627.92	147976	4176.66	7081.86	986.974	34.9034
sub-SD192_ses-V1_task-Dur_run-5_bold	0.00137752	0.0197755	0	44.9452	1.26232	1.0039	0.475979	105969	0.149227	65	21.8121	1.89241	1.8096	2.06573	1.8019	0.0107533	-0.00746257	0.029893	298	104	104	68	5.70778	1.5	2.01923	2.01923	2	34.6461	14.5773	138.009	16.8859	491074	5.5302	696.809	364.855	2.90783	901.823	5650.55	5649.8	148064	4191.66	7098.47	989.837	37.6432
sub-SD192_ses-V1_task-Dur_run-6_bold	0.000587948	0.0266469	0	44.5681	1.20171	0.968899	0.477421	93320.4	0.162431	86	28.013	1.91393	1.82835	2.09179	1.82163	0.0151961	-0.00689256	0.0306824	307	104	104	68	5.70813	1.5	2.01923	2.01923	2	34.1891	16.7867	140.368	17.9707	490571	4.55375	701.751	366.436	2.80777	896.375	5639.33	5638.03	148637	4171.1	7090.87	987.715	33.1199
sub-SD192_ses-V1_task-Dur_run-7_bold	0.00145837	0.033016	0	44.774	1.19	0.978543	0.479013	107746	0.163529	77	26.1905	1.9498	1.83998	2.15069	1.85875	0.00765414	-0.00615685	0.0389132	294	104	104	68	5.77918	1.5	2.01923	2.01923	2	32.1347	14.5587	139.059	16.6701	489939	5.05782	698.024	362.447	2.66753	886.999	5615.41	5614.09	150054	4152.77	7051.98	971.43	29.8971
sub-SD192_ses-V1_task-Dur_run-8_bold	0.000872568	0.0226249	0	46.9863	1.23823	0.992803	0.478195	118387	0.192487	120	40.5405	1.92517	1.83299	2.12463	1.81789	0.0167527	-0.00617258	0.0365342	296	104	104	68	5.65312	1.5	2.01923	2.01923	2	31.057	12.4068	136.222	15.7635	489762	6.25676	695.654	351.278	2.50414	904.929	5585.51	5589.21	149781	4087.97	7053.41	988.691	34.2711
sub-SD193_ses-V1_task-Dur_run-1_bold	0.000514718	0.0122995	0	44.5196	1.3429	1.00536	0.461298	108234	0.0738844	0	0	1.9023	1.83394	2.00622	1.86675	0.013556	-0.00898775	0.0210006	301	104	104	68	4.92833	1.5	2.01923	2.01923	2	44.7307	16.9045	154.328	18.7708	500330	6.28727	723.372	452.177	2.45243	1037.61	6391.39	6234.32	142536	4782.18	8788.4	1264.99	47.5318
sub-SD193_ses-V1_task-Dur_run-2_bold	0.00044932	0.0123322	0	45.6745	1.36001	1.00274	0.461384	110023	0.0687434	0	0	1.90145	1.83372	2.00317	1.86745	0.0110975	-0.00928504	0.0206934	294	104	104	68	4.91617	1.5	2.01923	2.01923	2	44.4485	16.557	156.473	18.6801	500447	6.46754	737.608	457.238	2.40499	1046.61	6416.1	6256.73	142440	4800.47	8840.37	1272.68	47.5305
sub-SD193_ses-V1_task-Dur_run-3_bold	0.000715121	0.0135595	0	46.8789	1.36259	1.00517	0.462094	104647	0.0803979	6	2.07612	1.90815	1.84016	2.00757	1.87671	0.0129178	-0.00921033	0.0216752	289	104	104	68	4.91092	1.5	2.01923	2.01923	2	43.876	17.4234	158.801	19.1533	500271	6.24061	748.978	462.277	2.41666	1043.76	6415.76	6253.73	142566	4803.12	8855.85	1273.43	44.8232
sub-SD193_ses-V1_task-Dur_run-4_bold	0.000929365	0.0181947	0	46.4102	1.31681	0.975925	0.462445	99267.3	0.0839688	6	2.00669	1.92129	1.84782	2.02138	1.89465	0.012188	-0.00916583	0.0200789	299	104	104	68	4.89634	1.5	2.01923	2.01923	2	43.8033	18.0484	160.231	19.6063	500391	6.36624	752.435	462.687	2.45137	1038.45	6426.26	6257.26	142570	4823.32	8878.54	1277.94	40.1357
sub-SD193_ses-V1_task-Dur_run-5_bold	0.00111865	0.016066	0	46.8829	1.32751	0.986674	0.463449	96261.6	0.0898034	10	3.28947	1.91266	1.84124	2.01588	1.88085	0.0117787	-0.0095234	0.0224045	304	104	104	68	4.88756	1.5	2.01923	2.01923	2	41.5608	18.6967	164.864	19.9024	500440	6.19209	782.905	469.171	2.42126	1045.92	6419.09	6249.7	142364	4807.8	8888.67	1278.69	41.8183
sub-SD193_ses-V1_task-Dur_run-6_bold	0.000560299	0.013465	0	46.9042	1.36356	0.997041	0.464088	93301	0.0778399	2	0.664452	1.91264	1.83989	2.01534	1.88268	0.0166945	-0.0101224	0.0216198	301	104	104	68	4.86798	1.5	2.01923	2.01923	2	40.8178	18.9754	169.111	20.2859	500484	6.45046	812.985	477.615	2.4257	1050.03	6422.42	6251.78	142324	4811.19	8898.75	1284.26	45.1457
sub-SD193_ses-V1_task-Dur_run-7_bold	0.000486146	0.0136852	1	45.1622	1.33352	0.995106	0.464288	96530	0.0746632	5	1.66113	1.90873	1.838	2.01722	1.87097	0.0112777	-0.00986683	0.022581	301	104	104	68	4.87901	1.5	2.01923	2.01923	2	42.553	18.2444	168.826	19.8571	500265	6.52492	809.755	481.462	2.40178	1041.52	6395.55	6228.91	142512	4788.73	8843.84	1276.67	44.8858
sub-SD193_ses-V1_task-Dur_run-8_bold	0.000831304	0.0131877	0	44.8739	1.33787	1.00124	0.464108	93838.4	0.0714214	5	1.67224	1.90077	1.8279	2.00541	1.86901	0.0106888	-0.00988389	0.0219109	299	104	104	68	4.8615	1.5	2.01923	2.01923	2	42.0858	18.9019	170.04	20.1538	500628	6.29431	817.718	483.937	2.51117	1038.83	6390.3	6224.24	142263	4788.32	8864.76	1280.31	45.5878
sub-SD194_ses-V1_task-Dur_run-1_bold	0.000608796	0.018187	0	43.747	1.26434	0.99909	0.472262	89172.5	0.118975	21	7.02341	1.78342	1.72839	1.89418	1.72769	0.00594211	-0.0111556	0.0176735	299	104	104	68	6.00843	1.5	2.01923	2.01923	2	29.5366	19.7598	153.592	19.6923	495934	4.99331	781.599	413.43	2.7934	920.376	6057.14	6028.09	145402	4625.22	7591.14	1003.27	43.9875
sub-SD194_ses-V1_task-Dur_run-2_bold	0.00101829	0.0178668	0	48.1063	1.34059	1.01459	0.472144	97358.4	0.129142	39	13.0435	1.78541	1.73429	1.89467	1.72726	0.00489163	-0.0106136	0.0175854	299	104	104	68	6.00313	1.5	2.01923	2.01923	2	29.0835	18.2375	153.806	18.8361	496035	5.36455	785.351	412.873	2.77769	922.416	6065.3	6034.96	145299	4631.02	7605.16	1005.3	44.7338
sub-SD194_ses-V1_task-Dur_run-3_bold	0.00123463	0.0206664	0	43.802	1.27226	1.0032	0.472606	88381.6	0.123215	24	8	1.80594	1.74565	1.92113	1.75104	0.00895989	-0.0108059	0.0175471	300	104	104	68	5.98476	1.5	2.01923	2.01923	2	28.6999	19.7927	157.089	19.8333	496315	5.06333	806.382	418.122	2.71271	924.971	6076.93	6046.58	145087	4638.77	7624.96	1010.33	41.4241
sub-SD194_ses-V1_task-Dur_run-4_bold	0.00113613	0.0189795	0	45.2778	1.28909	1.00587	0.473335	91860.9	0.142586	52	17.3333	1.78801	1.73358	1.90206	1.7284	0.0219446	-0.0107104	0.017893	300	104	104	68	5.98363	1.5	2.01923	2.01923	2	28.0668	19.1404	159.688	19.44	496146	5.25667	825.11	425.681	2.85457	921.591	6066.54	6036.64	145163	4629.65	7604.64	1008.86	42.6346
sub-SD194_ses-V1_task-Dur_run-5_bold	0.000739716	0.0182824	0	43.9297	1.28668	1.01366	0.473607	87627.4	0.144633	53	18.7943	1.78787	1.73148	1.90158	1.73055	0.021962	-0.0108202	0.0179882	282	104	104	68	5.98042	1.5	2.01923	2.01923	2	27.7471	20.0099	160.943	19.883	496143	5.13121	832.429	427.085	2.88581	917.457	6065.91	6035.44	145155	4632.93	7605.21	1009.2	43.456
sub-SD194_ses-V1_task-Dur_run-6_bold	0.000863562	0.0205319	0	41.2691	1.22415	0.992222	0.474179	85949.7	0.142989	51	17.4658	1.79574	1.73698	1.90857	1.74168	0.0211203	-0.0109927	0.0170468	292	104	104	68	6.01202	1.5	2.01923	2.01923	2	27.1621	20.1725	162.477	20.113	496055	5.10616	839.983	429.649	2.90509	915.71	6071.82	6039.66	145138	4646.58	7605.19	1004.59	40.9992
sub-SD194_ses-V1_task-Dur_run-7_bold	0.000893209	0.01847	0	42.3273	1.25725	1.00648	0.474074	91401.3	0.137111	51	17.2297	1.78113	1.72678	1.89284	1.72377	0.0324421	-0.0107898	0.0177759	296	104	104	68	6.03019	1.5	2.01923	2.01923	2	27.624	19.0685	164.013	19.4899	496443	5.46284	859.153	433.711	2.92495	913.987	6067.78	6035.87	144836	4648.79	7594.96	1000.94	43.2046
sub-SD194_ses-V1_task-Dur_run-8_bold	0.000609935	0.0167464	0	39.3558	1.22724	1.00911	0.474115	87841.1	0.119728	30	9.67742	1.78717	1.72878	1.89965	1.73309	0.0116012	-0.0106556	0.0176135	310	104	104	68	6.01449	1.5	2.01923	2.01923	2	28.0557	19.9338	163.79	19.929	496234	5.24839	850.304	434.762	2.95191	918.257	6074.13	6042.56	145092	4651.13	7607.18	1004.66	45.2862
sub-SD195_ses-V1_task-Dur_run-1_bold	0.000395033	0.0139226	0	49.721	1.42965	1.00382	0.490178	42864.8	0.110398	14	4.63576	1.85481	1.82532	1.90934	1.82977	0.00297048	-0.00441349	0.0047201	302	104	104	68	5.01341	1.5	2.01923	2.01923	2	29.8778	30.2391	228.881	27.9722	491963	5.84693	1216.52	575.57	2.97174	951.679	6020.88	5935.13	147996	4400.13	7976.65	1183.85	43.932
sub-SD195_ses-V1_task-Dur_run-2_bold	0.00107485	0.013081	1	48.8946	1.42381	1.04104	0.490636	43361.8	0.120737	13	4.40678	1.84379	1.82473	1.88932	1.81732	0.00294057	-0.00300089	0.00663694	295	104	104	68	5.03049	1.5	2.01923	2.01923	2	30.855	30.3189	230.148	27.8828	491667	5.55412	1223.8	583.216	2.91988	951.958	6018.83	5934.69	148376	4405.49	7968.13	1179.74	45.3458
sub-SD195_ses-V1_task-Dur_run-3_bold	0.00114513	0.0131936	1	49.5996	1.41279	1.00349	0.491334	41583.4	0.109791	7	2.30263	1.8401	1.81906	1.89049	1.81075	0.00708305	-0.00273876	0.00648708	304	104	104	68	5.04869	1.5	2.01923	2.01923	2	29.9433	30.8613	234.47	28.5168	492247	5.98624	1248.41	585.62	2.90721	952.55	6021.61	5938.58	147925	4408.48	7959.58	1176.26	45.6836
sub-SD195_ses-V1_task-Dur_run-4_bold	0.00157815	0.0246376	1	47.7622	1.31853	0.978813	0.492407	38952.1	0.139321	46	15.1815	1.88075	1.84907	1.93228	1.86089	0.00265809	-0.00253608	0.00765834	303	104	104	68	5.10579	1.5	2.01923	2.01923	2	31.543	33.1723	233.517	29.2495	491545	4.8712	1219	578.364	2.85538	942.85	6027.7	5943.95	148627	4427.69	7961.8	1164.16	34.4955
sub-SD195_ses-V1_task-Dur_run-5_bold	0.00106021	0.0157405	4	49.6956	1.42991	1.0064	0.49247	40176.9	0.118689	23	8.04196	1.85028	1.82531	1.89786	1.82766	0.00414386	-0.00398693	0.00598192	286	104	104	68	5.07509	1.5	2.01923	2.01923	2	30.065	31.8158	236.526	29.0341	491567	5.66444	1259.09	585.037	2.86438	952.903	6041.11	5956.7	148564	4433.98	7973.54	1173.71	43.0123
sub-SD195_ses-V1_task-Dur_run-6_bold	0.00120053	0.0227262	0	48.2586	1.34207	0.959752	0.491886	36370.1	0.111311	22	7.23684	1.87709	1.85203	1.92217	1.85706	0.00266239	-0.00180642	0.00580644	304	104	104	68	5.08829	1.5	2.01923	2.01923	2	31.0095	34.565	236.958	30.6168	492358	5.19071	1245.26	585.144	2.8956	951.031	6063.4	5976.98	148108	4459.61	8005.99	1174.65	36.2077
sub-SD195_ses-V1_task-Dur_run-7_bold	0.000907362	0.0192695	0	49.2962	1.3838	0.976447	0.492467	40756.3	0.126689	37	12.0521	1.86443	1.83805	1.90376	1.85146	0.00331877	-0.00247467	0.00462975	307	104	104	68	5.105	1.5	2.01923	2.01923	2	29.6957	31.4736	240.046	28.8004	492235	5.80112	1273.39	597.478	2.94425	949.393	6061.27	5976.07	148015	4461.53	7985.06	1170.63	38.8665
sub-SD195_ses-V1_task-Dur_run-8_bold	0.0011262	0.0225813	1	46.6938	1.32823	0.967702	0.490927	39420.5	0.112349	19	6.44068	1.87917	1.85384	1.92435	1.85932	0.0034161	-0.000901513	0.00539383	295	104	104	68	5.09626	1.5	2.01923	2.01923	2	30.9764	33.0673	235.868	29.438	492955	4.97153	1232.05	584.127	2.8258	954.735	6065.56	5979.75	147311	4453.09	8012.22	1173.36	35.8576
sub-SD196_ses-V1_task-Dur_run-1_bold	0.000467222	0.0143673	0	41.559	1.26854	1.00761	0.471616	80982.9	0.172596	111	36.2745	1.87957	1.80896	2.05956	1.77019	0.00847766	-0.00146184	0.013208	306	104	104	68	6.02209	1.5	2.01923	2.01923	2	25.3411	22.5691	192.35	23.2022	499887	6.67786	1013	501.71	3.63748	934.62	6727.21	6711.43	140310	5084.41	8409.69	1114.46	46.724
sub-SD196_ses-V1_task-Dur_run-2_bold	0.000499724	0.0135347	0	41.4523	1.26312	1.01353	0.47219	80614.2	0.166033	97	33.4483	1.89158	1.82525	2.06869	1.78079	0.00864646	-0.000649827	0.0141509	290	104	104	68	5.96768	1.5	2.01923	2.01923	2	25.0797	22.5188	192.256	23.2315	499429	6.77396	1013.69	497.503	3.71485	937.849	6714.09	6703.19	140711	5056.79	8400.98	1123.24	47.9777
sub-SD196_ses-V1_task-Dur_run-3_bold	0.000516325	0.0148611	0	41.7945	1.26123	1.00815	0.472198	76849.9	0.166474	93	30.7947	1.88494	1.82367	2.0652	1.76593	0.0105062	-0.000923306	0.0142342	302	104	104	68	5.97203	1.5	2.01923	2.01923	2	25.4778	23.527	193.525	23.8516	499729	6.60714	1032.45	496.973	3.65325	936.931	6720.81	6711	140452	5064.7	8409.4	1123.73	45.9296
sub-SD196_ses-V1_task-Dur_run-4_bold	0.00145859	0.022746	0	42.7355	1.22092	0.991255	0.472855	74426	0.199722	104	35.7388	1.9058	1.83824	2.08884	1.79032	0.00638925	-0.00154249	0.0143241	291	104	104	68	6.03523	1.5	2.01923	2.01923	2	24.2343	24.2152	195.148	24.2304	499687	6.30061	1034.67	494.625	3.53739	932.839	6733.09	6719.44	140359	5097.7	8424.13	1113.36	38.8881
sub-SD196_ses-V1_task-Dur_run-5_bold	0.00168657	0.0281114	0	43.8139	1.17552	0.978948	0.473662	65731.5	0.258436	163	53.7954	1.94052	1.86568	2.12287	1.83299	0.00768526	-0.00149925	0.0143204	303	104	104	68	6.00771	1.5	2.01923	2.01923	2	24.4356	26.5156	198.319	25.8548	499646	6.21452	1052.16	494.346	3.70028	933.403	6716.99	6705.28	140615	5065.72	8401.27	1116.11	35.1201
sub-SD196_ses-V1_task-Dur_run-6_bold	0.04003	0.0882729	0	64.9889	1.4202	1.58939	0.471487	59817.8	1.43453	118	63.1016	2.05583	1.95511	2.24101	1.97138	0.428218	0.00086697	0.014727	187	104	104	68	6.28553	1.5	2.01923	2.01923	2	23.6858	27.3919	189.146	27.1036	501438	7.09495	955.794	461.995	3.06018	888.425	6645.72	6640.54	139212	5006.21	8252.53	1056.48	7.99758
sub-SD196_ses-V1_task-Dur_run-7_bold	0.000464771	0.0199125	0	39.277	1.23858	0.971189	0.459584	58925.6	0.135056	40	13.0719	1.98262	1.92273	2.17639	1.84872	0.0089632	-0.00226671	0.01407	306	104	104	68	5.65522	1.5	2.01923	2.01923	2	24.1152	32.7946	206.537	29.5963	509929	5.2838	1114.34	509.841	3.1666	1028.02	7251.56	7204.07	131627	5364.34	9284.38	1273.87	39.6042
sub-SD196_ses-V1_task-Dur_run-8_bold	0.000735772	0.0183296	0	38.9639	1.23389	0.981486	0.459471	74093.6	0.144478	53	17.7852	1.97625	1.91325	2.16543	1.85005	0.00998899	-0.00285854	0.0142434	298	104	104	68	5.6622	1.5	2.01923	2.01923	2	25.9981	27.264	204.5	26.3423	509532	6.53205	1111.48	510.547	3.23548	1025.67	7258.83	7211.04	132029	5370.8	9282.49	1273.54	41.5614
sub-SD198_ses-V1_task-Dur_run-1_bold	0.00717114	0.0208926	0	49.9819	1.29044	1.06118	0.48066	74486.3	0.197798	92	30.8725	1.80905	1.73088	1.93248	1.76378	0.025825	-0.00792576	0.0336897	298	104	104	68	5.17841	1.5	2.01923	2.01923	2	32.4198	19.7863	183.638	19.8188	496277	4.74161	992.291	442.763	3.15841	861.765	5557.81	5512.26	144135	3997	7209.81	1064.47	33.7206
sub-SD198_ses-V1_task-Dur_run-2_bold	0.00221642	0.0445334	0	48.6691	1.09847	0.933965	0.478872	66111.9	0.223188	94	31.7568	1.89606	1.80449	2.02846	1.85523	0.0115797	-0.00363685	0.0317652	296	104	104	68	5.27019	1.5	2.01923	2.01923	2	29.4952	21.4126	175.388	21.4764	496710	5.77027	902.059	405.261	2.88565	856.538	5580.73	5544.7	143886	4000.18	7211.57	1052.08	25.0816
sub-SD198_ses-V1_task-Dur_run-3_bold	0.00291919	0.0388392	0	48.1063	1.09664	0.953232	0.47719	71632	0.230159	119	38.3871	1.87341	1.782	2.00086	1.83737	0.0219434	-0.00245286	0.0330268	310	104	104	68	5.27587	1.5	2.01923	2.01923	2	29.4029	21.0051	173.322	20.6871	497293	4.9129	907.756	410.235	2.92078	858.125	5611.15	5574.63	143620	4026.12	7258.4	1056.62	25.9732
sub-SD198_ses-V1_task-Dur_run-4_bold	0.0029288	0.029649	0	46.4844	1.19136	0.99366	0.480574	73750.8	0.177194	72	23.3766	1.85183	1.76555	1.9869	1.80306	0.0108601	-0.00492335	0.0326309	308	104	104	68	5.22347	1.5	2.01923	2.01923	2	31.8673	19.9911	180.394	20.0617	496031	4.72078	962.318	427.781	3.2274	861.748	5573.75	5534.48	144547	4007.46	7217.22	1059.54	29.7953
sub-SD198_ses-V1_task-Dur_run-5_bold	0.00158419	0.0276376	0	46.6378	1.20707	0.983258	0.481742	73803.9	0.159061	65	20.9677	1.8535	1.77389	1.98495	1.80167	0.0157331	-0.00501473	0.0323339	310	104	104	68	5.1828	1.5	2.01923	2.01923	2	30.8633	19.5064	182.221	19.9535	495467	5.48745	967.567	430.715	3.30178	870.125	5558.99	5523.03	145007	3979.63	7200.54	1065.64	30.8596
sub-SD198_ses-V1_task-Dur_run-6_bold	0.00151316	0.0184916	0	46.2508	1.26732	1.01684	0.480897	70428.2	0.147488	68	23.1293	1.82638	1.75777	1.95028	1.77108	0.0186402	-0.00429823	0.032203	294	104	104	68	5.15853	1.5	2.01923	2.01923	2	29.6791	20.7463	182.536	20.4932	495912	5.03742	980.762	434.512	3.05378	871.735	5564.21	5527.84	144611	3979.09	7215.94	1071.59	36.4786
sub-SD198_ses-V1_task-Dur_run-7_bold	0.000651065	0.0310682	0	46.0763	1.16736	0.94953	0.485305	62194.2	0.173312	86	29.5533	1.88369	1.79607	2.02221	1.83279	0.0094425	-0.00546378	0.0330132	291	104	104	68	5.22433	1.5	2.01923	2.01923	2	27.9546	22.56	186.202	21.7045	493301	4.76976	990.299	436.54	3.13293	854.111	5531.21	5495.63	146926	3957.17	7163.1	1051.93	29.7603
sub-SD198_ses-V1_task-Dur_run-8_bold	0.00168089	0.0203811	0	43.919	1.20685	1.00491	0.485001	68500.7	0.158151	71	23.3553	1.83525	1.75593	1.97197	1.77786	0.0103442	-0.0056555	0.0343642	304	104	104	68	5.25297	1.5	2.01923	2.01923	2	28.4275	20.7101	188.085	20.6628	493748	5.19079	1019.29	447.558	2.97543	853.399	5537.21	5500.29	146220	3986.67	7153.17	1047.08	35.2036
sub-SD199_ses-V1_task-Dur_run-1_bold	0.000795764	0.030024	0	57.3714	1.35073	0.959237	0.504622	46412.1	0.12986	21	6.6879	1.82372	1.76885	1.92103	1.78127	0.00580006	-0.00607957	0.0320233	314	104	104	68	5.09267	1.5	2.01923	2.01923	2	25.8856	27.5887	195.726	24.9331	477530	4.24522	1008.15	451.199	2.96243	940.749	5555.55	5497.17	160316	4078.79	7266.92	1079.43	30.3639
sub-SD199_ses-V1_task-Dur_run-2_bold	0.000494055	0.0215623	0	58.106	1.391	0.970703	0.505068	53048.1	0.125626	14	4.811	1.8016	1.75805	1.89591	1.75083	0.00729315	-0.00558497	0.0337142	291	104	104	68	5.08319	1.5	2.01923	2.01923	2	26.0335	24.3942	196.183	23.2131	477154	5.21993	1026.02	456.703	2.67257	945.625	5542.41	5488.96	160921	4050.03	7250.41	1079.82	34.8081
sub-SD199_ses-V1_task-Dur_run-3_bold	0.00232466	0.0163742	0	57.7364	1.47213	1.0318	0.504122	58380.3	0.111681	7	2.34899	1.7671	1.72664	1.84818	1.72646	0.00547954	-0.00617112	0.0326432	298	104	104	68	5.11111	1.5	2.01923	2.01923	2	26.043	22.3037	198.541	22.1477	478430	5.72819	1047.35	462.825	2.59602	949.448	5568.29	5511.8	159569	4085.59	7276.04	1078.39	39.5537
sub-SD199_ses-V1_task-Dur_run-4_bold	0.000434781	0.0202379	0	54.9101	1.36627	0.984505	0.506115	53841.2	0.132664	26	8.75421	1.78902	1.73948	1.87658	1.751	0.00529086	-0.00664978	0.0320364	297	104	104	68	5.14156	1.5	2.01923	2.01923	2	24.9645	23.8814	204.595	23.101	478007	5.81145	1078.2	468.007	2.56812	946.881	5593.7	5536.93	160018	4118.5	7311.7	1076.89	36.0074
sub-SD199_ses-V1_task-Dur_run-5_bold	0.00030526	0.0159323	0	53.8478	1.36029	0.987058	0.507826	52619.7	0.124272	21	7.26644	1.78855	1.74428	1.87731	1.74405	0.0040115	-0.00618023	0.0342636	289	104	104	68	5.11534	1.5	2.01923	2.01923	2	23.655	23.8601	207.82	23.3702	477083	6.11419	1104.5	471.335	2.56611	946.587	5570.75	5517.53	160828	4089.71	7286.54	1078.62	39.7262
sub-SD199_ses-V1_task-Dur_run-6_bold	0.000855	0.0202596	0	53.1228	1.34164	0.994692	0.508049	51557	0.12654	25	8.16993	1.79183	1.74687	1.88358	1.74503	0.0040849	-0.00557027	0.0343473	306	104	104	68	5.14317	1.5	2.01923	2.01923	2	23.5916	24.4678	210.604	23.6176	477688	5.84641	1117.23	476.532	2.52039	945.755	5570.25	5515.85	160527	4088.96	7279.22	1072.46	35.743
sub-SD199_ses-V1_task-Dur_run-7_bold	0.00068202	0.0175152	1	53.0235	1.35817	0.992044	0.509734	49128.6	0.111717	9	3.0303	1.78431	1.7333	1.87535	1.74426	0.00322421	-0.00631289	0.0349786	297	104	104	68	5.17678	1.5	2.01923	2.01923	2	22.8528	25.4438	215.034	24.1481	477154	5.57912	1150.3	484.412	2.45571	942.323	5562.33	5507.74	160728	4086.48	7261.56	1063.93	38.5636
sub-SD199_ses-V1_task-Dur_run-8_bold	0.000390336	0.0150538	0	52.8732	1.36053	0.999769	0.509498	52265.4	0.122738	19	6.37584	1.78081	1.74214	1.86539	1.7349	0.00411354	-0.00631764	0.0347068	298	104	104	68	5.12305	1.5	2.01923	2.01923	2	23.2539	23.6221	214.964	23.4262	477206	6.33893	1150.62	483.752	2.58469	939.467	5553.78	5506.63	160641	4071.37	7253.58	1074.87	40.8555

## Sheet: copy
sub-SC101_ses-V1_task-Dur_run-1_bold	0.000268487	0.014437	0	42.9301	1.23515	0.993022	0.476728	70740.5	0.101657	4	1.31579	1.89685	1.85644	2.04672	1.78737	0.0185852	-0.00455501	0.0246572	304	104	104	68	5.29454	1.5	2.01923	2.01923	2	47.1463	13.4507	114.966	14.8684	494788	4.66118	585.155	299.29	3.92197	607.957	4047.73	4021.25	145016	2929.48	5162.87	759.505	42.0595
sub-SC101_ses-V1_task-Dur_run-2_bold	0.00034447	0.0134496	5	42.209	1.23917	1.00795	0.476797	74965.2	0.100923	4	1.3245	1.88597	1.8448	2.03229	1.7808	0.012258	-0.0046715	0.0244122	302	104	104	68	5.2955	1.5	2.01923	2.01923	2	46.1258	12.5334	116.452	14.4603	495017	4.92384	594.806	301.78	3.91657	608.8	4055.29	4030.17	144720	2938.33	5174.74	761.054	43.1708
sub-SC101_ses-V1_task-Dur_run-3_bold	0.000297384	0.0130463	0	41.9322	1.24095	1.00756	0.477124	74774.5	0.0980873	1	0.331126	1.88023	1.83879	2.02036	1.78154	0.0107013	-0.00497346	0.0245816	302	104	104	68	5.28909	1.5	2.01923	2.01923	2	45.8763	12.4597	117.88	14.4934	494902	4.99669	601.331	304.126	3.92021	613.124	4066.62	4038	144597	2951.36	5189.7	763.455	43.675
sub-SC101_ses-V1_task-Dur_run-4_bold	0.000422027	0.0125328	0	41.7962	1.23062	1.00156	0.476921	72533.4	0.0974478	2	0.675676	1.88583	1.84523	2.02677	1.78549	0.0105322	-0.00458499	0.0237816	296	104	104	68	5.265	1.5	2.01923	2.01923	2	45.1775	12.9778	118.007	14.7365	495069	4.87838	605.592	302.976	3.87953	614.318	4062.73	4036.73	144546	2929.41	5188.13	766.707	44.2992
sub-SC101_ses-V1_task-Dur_run-5_bold	0.000351635	0.0129078	0	42.4269	1.23914	0.999876	0.477233	74109.9	0.0969185	0	0	1.88773	1.84652	2.02977	1.7869	0.00958658	-0.00488358	0.0237667	312	104	104	68	5.27311	1.5	2.01923	2.01923	2	44.8051	12.5071	118.607	14.5577	494891	5.03205	606.978	305.662	3.87037	614.087	4063.73	4036.65	144712	2936.27	5188.65	765.512	43.7248
sub-SC101_ses-V1_task-Dur_run-6_bold	0.000585148	0.0125688	0	41.7641	1.23621	1.00922	0.477854	73221.7	0.0948679	3	0.983607	1.88458	1.84296	2.02637	1.7844	0.0095113	-0.00541787	0.0232931	305	104	104	68	5.28468	1.5	2.01923	2.01923	2	41.4417	12.6969	121.112	14.6754	495098	5.00656	628.049	309.7	3.84723	613.686	4065.98	4038.99	144555	2938.93	5186.01	764.279	44.1703
sub-SC101_ses-V1_task-Dur_run-7_bold	0.000399278	0.012323	0	42.2236	1.23903	1.00832	0.477227	75191.4	0.102544	3	1.03093	1.8851	1.84435	2.02816	1.78278	0.00988302	-0.00474176	0.0243566	291	104	104	68	5.2873	1.5	2.01923	2.01923	2	42.0206	12.3907	120.142	14.4639	495495	5.01031	617.107	309.298	3.93989	614.072	4069.82	4042.21	144163	2950.78	5193.93	764.511	44.3757
sub-SC101_ses-V1_task-Dur_run-8_bold	0.000568819	0.0120724	2	40.8019	1.20695	1.00502	0.476624	76208.2	0.100361	4	1.38889	1.89058	1.84999	2.03385	1.78788	0.00615584	-0.00452757	0.0242229	288	104	104	68	5.27534	1.5	2.01923	2.01923	2	42.8881	12.1903	119.898	14.3889	495737	5.03125	615.921	311.228	3.99494	615.221	4070.03	4042.18	143992	2954.32	5192.47	766.238	44.5199
sub-SC102_ses-V1_task-Dur_run-1_bold	0.00288254	0.0320966	1	40.9508	1.21978	0.969511	0.444755	113245	0.137722	42	14.2373	1.89421	1.82756	2.07326	1.7818	0.00369146	-0.00876798	0.0259301	295	104	104	68	5.70163	1.5	2.01923	2.01923	2	45.0189	15.4995	140.821	16.2102	516957	4.28814	715.755	396.924	4.60411	710.91	5472.1	5420.09	126535	4174.49	6948.37	950.618	35.6843
sub-SC102_ses-V1_task-Dur_run-2_bold	0.00114083	0.0314348	0	41.9858	1.20452	0.952111	0.444553	119906	0.146584	54	17.9402	1.90554	1.8328	2.09234	1.7915	0.00427601	-0.00809015	0.026725	301	104	104	68	5.72088	1.5	2.01923	2.01923	2	45.5216	14.3926	138.707	15.7143	516549	4.62126	706.837	395.444	4.70094	707.241	5475.16	5427.5	126933	4188.16	6934.52	948.714	35.6295
sub-SC102_ses-V1_task-Dur_run-3_bold	0.0020889	0.0310243	0	42.5282	1.24359	0.999122	0.444993	121015	0.16642	85	27.4194	1.91577	1.84412	2.10871	1.79448	0.00346824	-0.00803145	0.0272367	310	104	104	68	5.70709	1.5	2.01923	2.01923	2	47.0474	14.8547	140.617	15.729	516493	4.1	714.106	399.593	4.60149	712.266	5468.25	5420.88	127303	4163.51	6929.41	949.847	34.7493
sub-SC102_ses-V1_task-Dur_run-4_bold	0.00162086	0.0246043	0	43.2843	1.28363	1.00404	0.444986	129997	0.16325	78	25.9136	1.89816	1.82342	2.08103	1.79002	0.0102151	-0.00754629	0.0276547	301	104	104	68	5.7038	1.5	2.01923	2.01923	2	47.2012	13.1218	139.752	15.0166	516482	5.01661	713.414	400.581	4.51425	715.407	5477.14	5429.42	127251	4180.03	6934.33	951.892	39.078
sub-SC102_ses-V1_task-Dur_run-5_bold	0.000420811	0.0376107	0	43.2631	1.17343	0.941353	0.445194	111413	0.176511	86	29.0541	1.93462	1.85243	2.11531	1.83612	0.00870648	-0.00733221	0.0267681	296	104	104	68	5.77137	1.5	2.01923	2.01923	2	47.7186	15.6875	140.132	16.3649	516704	4.21284	715.79	394.281	4.51438	707.166	5469.53	5425.84	127214	4181.01	6918.29	940.126	32.335
sub-SC102_ses-V1_task-Dur_run-6_bold	0.00180925	0.033658	0	44.0006	1.2041	0.985507	0.444425	119058	0.20136	115	37.7049	1.9246	1.85266	2.10847	1.81268	0.00797356	-0.00676256	0.0270022	305	104	104	68	5.7019	1.5	2.01923	2.01923	2	44.654	15.0788	140.698	15.8951	517180	4.19672	716.325	395.181	4.62889	709.836	5488.36	5434.74	126865	4191.11	6963.61	953.142	33.9393
sub-SC102_ses-V1_task-Dur_run-7_bold	0.000977167	0.0267743	0	42.1026	1.2251	0.966899	0.444286	134528	0.150307	63	21	1.91341	1.83191	2.10329	1.80502	0.00549029	-0.00624931	0.0274746	300	104	104	68	5.69697	1.5	2.01923	2.01923	2	41.4068	13.0469	137.328	14.7833	516953	4.75	702.405	386.972	4.67649	716.401	5494.66	5444.25	127142	4209.66	6960.72	955.635	38.6749
sub-SC102_ses-V1_task-Dur_run-8_bold	0.00283588	0.0252618	2	42.9857	1.28261	1.02686	0.444674	129314	0.167653	80	27.027	1.90496	1.83336	2.09552	1.78601	0.0124611	-0.00650294	0.0270502	296	104	104	68	5.70304	1.5	2.01923	2.01923	2	41.7133	13.3234	138.955	15.1014	516760	4.82432	718.62	392.226	4.6126	709.457	5480.09	5433.1	127214	4183.01	6930.48	952.664	37.7962
sub-SC104_ses-V1_task-Dur_run-1_bold	0.00748615	0.0656572	0	81.103	1.16011	1.02144	0.509856	27316.7	0.564028	218	72.9097	1.8806	1.75335	2.07125	1.8172	0.0499358	0.00294134	0.0176982	299	104	104	68	5.07173	1.5	2.01923	2.01923	2	21.6316	33.842	206.09	29.6154	480035	5.45485	1121.23	438.592	3.16001	744.945	5015.03	4908.33	158577	3775.11	6708.03	967.78	19.2085
sub-SC104_ses-V1_task-Dur_run-2_bold	0.00536417	0.0516787	0	67.1126	1.17246	1.00381	0.509637	29625.4	0.376452	172	58.3051	1.86609	1.752	2.04952	1.79676	0.0297178	0.00357876	0.0194511	295	104	104	68	5.06691	1.5	2.01923	2.01923	2	20.6046	31.979	207.787	28.4847	480266	5.72203	1138.82	441.991	3.09436	754.082	5037.21	4930.02	158700	3797.19	6740.61	972.98	22.7635
sub-SC104_ses-V1_task-Dur_run-3_bold	0.00683791	0.0623014	0	81.6306	1.18118	1.03505	0.510757	28201.6	0.512486	222	75	1.87575	1.75468	2.06275	1.80982	0.0430983	0.00328978	0.0205931	296	104	104	68	5.04036	1.5	2.01923	2.01923	2	20.9982	32.9779	209.213	29.0912	479865	5.53041	1134.92	441.355	3.17994	753.089	5019.04	4912.25	159058	3776.35	6724.75	974.581	19.7665
sub-SC104_ses-V1_task-Dur_run-4_bold	0.00800106	0.065402	0	81.738	1.14466	1.01972	0.510328	27612	0.58672	233	74.9196	1.87523	1.75269	2.06473	1.80828	0.0431924	0.0035922	0.0197996	311	104	104	68	5.02539	1.5	2.01923	2.01923	2	21.6258	33.6994	209.071	29.5177	479920	5.38585	1134.12	443.669	3.30502	749.36	5020.14	4911.26	158848	3779.72	6720.73	977.286	18.8124
sub-SC104_ses-V1_task-Dur_run-5_bold	0.00892536	0.0644204	0	79.1908	1.15956	1.03567	0.510389	26269.5	0.552499	221	72.2222	1.87914	1.75772	2.05998	1.81971	0.0520645	0.00308447	0.0201356	306	104	104	68	5.07335	1.5	2.01923	2.01923	2	21.8877	35.8683	212.314	30.866	480572	5.45098	1145.88	443.805	3.1507	758.187	5042.21	4935.13	158437	3794	6734.18	972.754	18.8441
sub-SC104_ses-V1_task-Dur_run-6_bold	0.00717	0.0612976	0	77.943	1.13996	1.01311	0.509499	28522.1	0.520518	225	74.7508	1.8869	1.76499	2.07227	1.82342	0.0552582	0.00390515	0.018359	301	104	104	68	5.03966	1.5	2.01923	2.01923	2	20.9022	33.0704	207.919	29.093	480385	5.45847	1132.05	442.465	3.14964	758.4	5045.53	4937.89	158650	3796.33	6758.94	979.804	19.5613
sub-SC104_ses-V1_task-Dur_run-7_bold	0.00907441	0.0494415	0	67.7992	1.16571	1.02901	0.509606	27042.9	0.392229	171	57.5758	1.86158	1.75002	2.02841	1.80632	0.0553341	0.00441554	0.021126	297	104	104	68	5.03358	1.5	2.01923	2.01923	2	21.3126	37.1599	213.472	30.9024	480742	4.04377	1170.37	450.497	3.09367	765.435	5054.54	4942.71	158570	3796.23	6777.94	981.944	21.4695
sub-SC104_ses-V1_task-Dur_run-8_bold	0.00363908	0.0247747	0	53.4612	1.25995	1.02357	0.506835	34436.1	0.157409	68	23.1293	1.79711	1.70132	1.96717	1.72284	0.0222401	0.00444288	0.0181704	294	104	104	68	4.9966	1.5	2.01923	2.01923	2	21.6773	29.3873	207.641	26.6871	481672	5.71088	1163.61	454.214	3.17289	771.243	5080.34	4970.99	157348	3820.84	6812.33	994.871	32.8499
sub-SC106_ses-V1_task-Dur_run-1_bold	0.000857124	0.0374741	0	50.4249	1.18648	0.953483	0.469334	71578.8	0.175318	81	27.0903	1.89046	1.79617	2.0716	1.80362	0.0105221	-0.00616207	0.0221812	299	104	104	68	5.91055	1.5	2.01923	2.01923	2	28.306	13.7029	117.186	14.8194	502612	4.7893	590.51	283.128	3.68856	566.438	4051.74	4035.88	138503	3076.29	5085.62	682.824	30.5583
sub-SC106_ses-V1_task-Dur_run-2_bold	0.000864726	0.0382056	0	51.372	1.15715	0.948296	0.470529	68448.5	0.208623	116	39.726	1.89959	1.80339	2.08415	1.81123	0.0107582	-0.00658257	0.0213927	292	104	104	68	5.90098	1.5	2.01923	2.01923	2	26.9026	14.5671	120.091	15.1952	502423	4.4863	607.579	287.045	3.56026	571.02	4057.02	4041.49	138769	3070.4	5095.53	684.883	29.4361
sub-SC106_ses-V1_task-Dur_run-3_bold	0.00264107	0.0325169	0	50.1122	1.22517	0.992896	0.469757	64969.3	0.199803	129	41.8831	1.86641	1.77532	2.049	1.77492	0.0145618	-0.0067131	0.0217928	308	104	104	68	5.89683	1.5	2.01923	2.01923	2	27.7212	15.2641	121.556	15.776	503496	4.6039	615.634	290.473	3.66449	572.561	4073.84	4055.59	137786	3101.72	5118.48	687.756	31.8186
sub-SC106_ses-V1_task-Dur_run-4_bold	0.00257253	0.0232191	0	48.2129	1.25879	1.08108	0.469858	67092.5	0.166729	81	27	1.84243	1.76376	2.02285	1.74068	0.0101086	-0.00744667	0.0203571	300	104	104	68	5.83303	1.5	2.01923	2.01923	2	26.5214	14.831	124.697	15.5367	503887	4.68333	641.088	298.01	3.80086	575.502	4080.14	4061.61	137356	3092.41	5137.65	696.309	36.5549
sub-SC106_ses-V1_task-Dur_run-5_bold	0.00201943	0.0319695	0	50.3428	1.22088	0.985113	0.470699	66210.1	0.177547	65	21.9595	1.86495	1.78038	2.04446	1.77003	0.00605125	-0.00723036	0.0209087	296	104	104	68	5.87976	1.5	2.01923	2.01923	2	26.5717	14.6908	125.053	15.5203	503542	4.87838	647.813	298.152	3.65341	571.29	4075.6	4056.41	137730	3093.48	5122.23	689.892	32.1564
sub-SC106_ses-V1_task-Dur_run-6_bold	0.00149446	0.0340427	0	49.6688	1.19431	0.964591	0.470729	68189.8	0.171365	71	23.4323	1.87152	1.78469	2.05097	1.7789	0.0103585	-0.00788387	0.0214469	303	104	104	68	5.89972	1.5	2.01923	2.01923	2	27.4258	14.3465	124.773	15.2838	503514	4.83498	638.983	298.406	3.63855	569.398	4074.67	4055.02	137815	3099.71	5124	687.322	32.0589
sub-SC106_ses-V1_task-Dur_run-7_bold	0.00308632	0.029618	0	51.0812	1.24452	0.999948	0.471022	67433.8	0.182073	69	23.0769	1.86333	1.78445	2.03872	1.76683	0.0109076	-0.00796606	0.0210319	299	104	104	68	5.84331	1.5	2.01923	2.01923	2	27.1183	14.6178	125.316	15.3512	503291	4.68896	645.936	299.407	3.68539	572.359	4066.66	4050.3	138104	3078.67	5117.1	693.15	32.9589
sub-SC106_ses-V1_task-Dur_run-8_bold	0.001865	0.0224501	0	49.9961	1.29451	1.04069	0.470825	67535.9	0.152022	60	20.4082	1.83104	1.75445	2.0065	1.73218	0.0114995	-0.00812929	0.0205119	294	104	104	68	5.84387	1.5	2.01923	2.01923	2	26.4587	14.4629	125.986	15.381	503631	4.88095	657.832	300.549	3.77184	574.937	4068.8	4053.88	137678	3082.78	5117.06	693.695	37.749
sub-SC108_ses-V1_task-Dur_run-1_bold	0.000323256	0.0180637	0	45.7645	1.26499	0.985994	0.518014	87962.5	0.102359	2	0.664452	1.87185	1.80266	1.97053	1.84237	0.017673	-0.0139091	0.0349178	301	104	104	68	5.02301	1.5	2.01923	2.01923	2	21.5011	15.8505	185.268	17.6179	462015	5.95017	1023.01	448.819	3.23748	809.845	5516.34	5418.37	173486	4044.07	7350.41	1078.71	39.3758
sub-SC108_ses-V1_task-Dur_run-2_bold	0.00116385	0.0184819	0	46.3536	1.28107	1.00386	0.518179	87803.9	0.111016	19	6.31229	1.8696	1.79995	1.96117	1.84769	0.0238268	-0.013481	0.0345641	301	104	104	68	5.02088	1.5	2.01923	2.01923	2	21.5018	16.1658	186.023	17.6977	461972	5.63123	1026.69	448.521	3.24314	809.696	5521.11	5423.68	173644	4039.64	7353.63	1080.22	38.9576
sub-SC108_ses-V1_task-Dur_run-3_bold	0.000581782	0.0166116	0	46.1033	1.27391	1.00701	0.518038	86945.2	0.119813	38	12.5413	1.85646	1.79558	1.94564	1.82815	0.0310955	-0.0128718	0.0344576	303	104	104	68	5.00332	1.5	2.01923	2.01923	2	21.9136	16.5092	185.05	17.7888	461843	5.32013	1019.76	447.602	3.2492	812.388	5512.31	5418.85	173717	4021.98	7335.88	1083.05	40.3012
sub-SC108_ses-V1_task-Dur_run-4_bold	0.000418074	0.022578	0	44.901	1.21245	0.97004	0.51768	89847.3	0.124414	42	14.1892	1.88073	1.81313	1.96651	1.86255	0.0146601	-0.0119688	0.0340987	296	104	104	68	5.05196	1.5	2.01923	2.01923	2	21.7552	15.973	184.692	17.5845	462302	5.69932	1013.89	446.477	3.17414	810.988	5541.51	5444.8	173468	4054.92	7368.62	1077.76	36.0177
sub-SC108_ses-V1_task-Dur_run-5_bold	0.0011742	0.0229557	0	43.9241	1.22779	0.996562	0.517801	88016.6	0.114837	33	11.1864	1.87695	1.80635	1.96901	1.85549	0.0266669	-0.0116236	0.0348942	295	104	104	68	5.03281	1.5	2.01923	2.01923	2	21.0017	16.4443	187.739	17.7254	462717	5.4983	1034.41	447.968	3.23134	807.717	5535.74	5441.65	172960	4039.54	7364.57	1081.23	35.0068
sub-SC108_ses-V1_task-Dur_run-6_bold	0.000723234	0.0238945	0	44.1272	1.20488	0.98221	0.51751	90442.1	0.111001	43	14.1914	1.87311	1.79985	1.95984	1.85963	0.0364494	-0.0118585	0.0342299	303	104	104	68	5.05203	1.5	2.01923	2.01923	2	21.8213	16.0101	183.12	17.4224	462344	5.39274	1004.49	441.074	3.2167	802.024	5510.59	5418.62	173336	4022.1	7314.16	1072.56	34.3918
sub-SC108_ses-V1_task-Dur_run-7_bold	0.000851452	0.0196436	0	44.2651	1.25599	1.0086	0.516649	99662.5	0.111476	37	12.2112	1.86016	1.79064	1.94723	1.84261	0.0330681	-0.0118058	0.0345752	303	104	104	68	5.07599	1.5	2.01923	2.01923	2	22.9422	14.234	180.908	16.7129	462669	6.07591	994.957	441.901	3.21984	807.377	5535.12	5441.04	173028	4063.11	7345.8	1071.92	37.767
sub-SC108_ses-V1_task-Dur_run-8_bold	0.000504623	0.018661	0	43.9823	1.23683	0.999409	0.517095	100163	0.104816	32	10.4918	1.85764	1.79013	1.94679	1.836	0.0456541	-0.0115629	0.0346409	305	104	104	68	5.06639	1.5	2.01923	2.01923	2	22.6193	14.6462	182.743	16.6557	462618	5.66885	1004.97	446.239	3.27614	804.611	5529.4	5438.03	173209	4049.4	7334.68	1073.35	38.438
sub-SC109_ses-V1_task-Dur_run-1_bold	0.000382834	0.0199223	0	41.1474	1.21371	0.986564	0.47443	83417.3	0.130687	38	12.1019	1.83705	1.7597	1.97859	1.77287	0.0144006	-0.00891033	0.0194977	314	104	104	68	5.6838	1.5	2.01923	2.01923	2	40.7257	17.7487	147.81	18.1433	495896	5.36624	756.251	374.83	3.11453	781.775	5379.35	5334.32	144553	4062.07	6846.91	938.509	39.9351
sub-SC109_ses-V1_task-Dur_run-2_bold	0.000405485	0.0146137	0	43.9472	1.27606	1.00173	0.474564	83563.4	0.133588	56	18.7291	1.81544	1.74247	1.95068	1.75317	0.0106804	-0.00905145	0.0204392	299	104	104	68	5.63831	1.5	2.01923	2.01923	2	40.6483	17.5978	149.316	18.087	495904	5.38462	773.997	380.483	3.10251	786.587	5366.62	5325.14	144548	4035.38	6836.72	944.454	44.5883
sub-SC109_ses-V1_task-Dur_run-3_bold	0.00189482	0.0194673	0	45.2273	1.32535	1.01255	0.4751	80559.7	0.116382	36	12.6761	1.80822	1.74042	1.93555	1.74867	0.0229808	-0.00935348	0.0179402	284	104	104	68	5.64242	1.5	2.01923	2.01923	2	38.7883	17.9165	152.889	18.4718	496513	5.60563	795.215	382.567	3.25162	774.936	5365.13	5324.77	144051	4038.21	6830.87	943.7	39.8017
sub-SC109_ses-V1_task-Dur_run-4_bold	0.000742642	0.0167151	0	45.7897	1.33214	1.0033	0.473892	86141.1	0.112024	24	8.02676	1.79756	1.72877	1.92211	1.74179	0.0237623	-0.009131	0.0183321	299	104	104	68	5.61332	1.5	2.01923	2.01923	2	40.722	17.0375	150.501	17.9431	496826	5.68896	782.082	379.926	3.41292	777.389	5376.71	5339.3	143916	4035.83	6844.25	951.181	42.4149
sub-SC109_ses-V1_task-Dur_run-5_bold	0.000595236	0.0173368	0	45.554	1.3215	0.996936	0.473716	86370.1	0.106766	20	6.75676	1.79573	1.72535	1.91979	1.74205	0.0204876	-0.00889643	0.0176037	296	104	104	68	5.62541	1.5	2.01923	2.01923	2	42.8862	17.1852	150.33	17.9459	496985	5.56757	782.491	377.549	3.3531	783.089	5394.47	5351.96	143685	4062.81	6868.52	951.386	41.7697
sub-SC109_ses-V1_task-Dur_run-6_bold	0.00105491	0.0200038	0	46.3282	1.32183	0.993816	0.473484	86518.3	0.114452	31	10.6529	1.80227	1.73309	1.92161	1.75211	0.024561	-0.00858625	0.017171	291	104	104	68	5.63373	1.5	2.01923	2.01923	2	42.8078	17.3684	149.846	17.9656	497225	5.43643	776.469	375.645	3.22877	778.356	5388.86	5346.96	143505	4045.85	6861.83	949.093	39.2285
sub-SC109_ses-V1_task-Dur_run-7_bold	0.00102443	0.0269816	0	45.4194	1.23343	0.964504	0.472041	91627.2	0.115921	25	8.33333	1.82411	1.74891	1.9437	1.77972	0.00887031	-0.00713799	0.0175537	300	104	104	68	5.69619	1.5	2.01923	2.01923	2	45.9907	16.6249	144.606	17.48	497458	5.47333	741.189	363.857	3.07171	785.043	5416.92	5375.03	143301	4082.56	6889.57	943.616	35.2046
sub-SC109_ses-V1_task-Dur_run-8_bold	0.000619547	0.020357	0	45.0365	1.2762	0.988979	0.47159	95954.1	0.111449	31	10.0324	1.80915	1.74144	1.93179	1.75422	0.0180065	-0.00698698	0.018097	309	104	104	68	5.66682	1.5	2.01923	2.01923	2	46.9329	16.3086	144.906	17.055	497561	5.20388	744.638	368.147	2.94464	786.796	5410.87	5370.4	143313	4059.02	6886.27	947.688	38.3555
sub-SC110_ses-V1_task-Dur_run-1_bold	0.000575909	0.0127469	1	47.8421	1.33829	1.00605	0.472672	110414	0.111918	24	7.79221	1.83359	1.73807	1.97665	1.78605	0.0120579	-0.0103003	0.0229636	308	104	104	68	5.45836	1.5	2.01923	2.01923	2	25.9238	11.4613	131.491	14.4221	495519	5.58766	715.281	347.94	2.97815	799.337	4916.02	4889.56	144332	3638.87	6268.89	895.789	43.8703
sub-SC110_ses-V1_task-Dur_run-2_bold	0.000461271	0.0129449	0	48.2365	1.34588	1.00736	0.473616	108762	0.111441	22	7.35786	1.826	1.73063	1.97076	1.7766	0.014648	-0.0108063	0.0233396	299	104	104	68	5.45037	1.5	2.01923	2.01923	2	25.1604	11.7319	135.109	14.5452	495681	5.52843	739.512	354.433	3.07609	797.765	4915.97	4890.59	144247	3640.93	6264.59	897.291	43.6138
sub-SC110_ses-V1_task-Dur_run-3_bold	0.000580847	0.0127236	3	47.5666	1.33832	1.00975	0.473673	109326	0.110013	16	5.21173	1.82267	1.72862	1.96458	1.77482	0.00899469	-0.0103745	0.0228722	307	104	104	68	5.46588	1.5	2.01923	2.01923	2	24.9006	11.5566	135.849	14.5147	495778	5.63844	745.65	355.237	3.04404	800.904	4921.27	4896.21	144157	3648.59	6269.93	895.773	43.9228
sub-SC110_ses-V1_task-Dur_run-4_bold	0.000682337	0.0126376	0	48.1859	1.34734	1.01188	0.473945	109599	0.109312	12	4.12371	1.82364	1.72889	1.9686	1.77344	0.0121435	-0.0105004	0.0228088	291	104	104	68	5.45475	1.5	2.01923	2.01923	2	24.905	11.6214	136.682	14.512	495651	5.59794	749.239	357.938	3.03701	799.54	4924.87	4898.32	144380	3649.83	6279.14	897.988	44.1767
sub-SC110_ses-V1_task-Dur_run-5_bold	0.000510308	0.0123338	0	48.453	1.35239	1.00455	0.473961	108473	0.107272	11	3.76712	1.81934	1.72275	1.96403	1.77126	0.0105935	-0.0107237	0.0231881	292	104	104	68	5.45915	1.5	2.01923	2.01923	2	24.8571	11.7237	136.48	14.6096	495660	5.59932	750.241	356.743	3.08458	799.148	4930.87	4903.9	144360	3653.65	6280.15	898.287	44.826
sub-SC110_ses-V1_task-Dur_run-6_bold	0.000561901	0.0127913	0	48.5306	1.34517	1.0047	0.474919	105623	0.119509	29	10.2113	1.81521	1.7178	1.96253	1.7653	0.0128305	-0.0114271	0.0229757	284	104	104	68	5.46658	1.5	2.01923	2.01923	2	24.0496	12.0488	139.45	14.7852	495587	5.59507	770.13	361.327	3.08526	795.421	4931.29	4902.94	144277	3660.11	6285.24	896.889	44.2279
sub-SC110_ses-V1_task-Dur_run-7_bold	0.00052957	0.0134152	0	48.3315	1.3512	1.01249	0.475175	104923	0.119853	22	7.28477	1.82068	1.72602	1.96525	1.77076	0.0116263	-0.0112816	0.0230004	302	104	104	68	5.47917	1.5	2.01923	2.01923	2	23.6573	12.0965	138.679	14.7781	495311	5.54636	761.884	360.017	2.9996	795.156	4921.74	4893.13	144387	3655.57	6268.75	893.038	43.3483
sub-SC110_ses-V1_task-Dur_run-8_bold	0.000592929	0.0126647	0	48.5491	1.35867	1.00927	0.47538	103742	0.113536	14	4.7138	1.81404	1.71726	1.96041	1.76445	0.0131865	-0.0119061	0.0223855	297	104	104	68	5.47587	1.5	2.01923	2.01923	2	23.4165	12.2851	140.767	14.8687	495556	5.49158	773.967	366.364	3.01997	793.502	4922.37	4892.26	144287	3654.47	6268.68	893.418	44.2335
sub-SC112_ses-V1_task-Dur_run-1_bold	0.00102785	0.0228278	0	45.549	1.20283	1.00843	0.516315	64965.3	0.189041	114	37.7483	1.75544	1.67049	1.89071	1.70512	0.012521	-0.00483838	0.0331624	302	104	104	68	5.0805	1.5	2.01923	2.01923	2	15.5947	18.6209	170.327	18.606	465849	5.22848	936.072	374.96	3.01011	785.735	4926.34	4861.06	170748	3653.11	6457.06	956.804	34.0793
sub-SC112_ses-V1_task-Dur_run-2_bold	0.00200519	0.0402469	0	51.9841	1.14345	0.973754	0.517675	53801.7	0.30629	180	61.0169	1.79933	1.69419	1.94247	1.76132	0.0144309	-0.0045207	0.0348493	295	104	104	68	5.11494	1.5	2.01923	2.01923	2	15.107	21.0278	171.181	20.3525	465667	5.29831	923.779	368.785	2.99625	775.66	4907.65	4843.29	170924	3645.04	6422.39	946.889	25.7532
sub-SC112_ses-V1_task-Dur_run-3_bold	0.000396869	0.039003	0	46.2095	1.11158	0.948363	0.517197	52322.8	0.216824	141	47.4747	1.81106	1.70779	1.96116	1.76423	0.00863179	-0.0034613	0.0362385	297	104	104	68	5.09088	1.5	2.01923	2.01923	2	14.4582	21.9844	172.074	20.6869	466000	4.82155	929.539	364.506	3.01807	777.992	4895.96	4834.28	170867	3611.57	6415.54	949.593	27.1103
sub-SC112_ses-V1_task-Dur_run-4_bold	0.00121357	0.0297801	0	45.9182	1.15182	0.98842	0.516611	68078.2	0.210863	130	43.3333	1.77995	1.68414	1.91954	1.73616	0.0104344	-0.00315351	0.0351216	300	104	104	68	5.09344	1.5	2.01923	2.01923	2	15.2865	17.3415	167.332	17.9567	465771	5.60667	914.217	364.754	3.0618	777.185	4892.38	4834.14	171165	3624.24	6398.95	949.089	30.4997
sub-SC112_ses-V1_task-Dur_run-5_bold	0.00123374	0.0296835	4	46.5009	1.15571	0.992821	0.516325	65653.5	0.216745	138	46.4646	1.77005	1.67612	1.91114	1.72288	0.0117529	-0.00329154	0.035022	297	104	104	68	5.11938	1.5	2.01923	2.01923	2	15.811	17.8312	168.474	18.3569	466306	5.66667	921.468	368.282	3.05785	773.644	4895.62	4839.79	170779	3628.53	6391.07	945.383	30.5025
sub-SC112_ses-V1_task-Dur_run-6_bold	0.00229017	0.0357722	0	46.9306	1.11634	0.981833	0.517832	47964	0.243935	159	53	1.78397	1.68671	1.93173	1.73347	0.0114322	-0.00369497	0.0362882	300	104	104	68	5.103	1.5	2.01923	2.01923	2	14.7392	24.7002	173.311	21.7433	465705	3.07667	933.467	367.474	3.09826	770.194	4890.68	4828.56	171074	3622.55	6397.92	946.218	27.4952
sub-SC112_ses-V1_task-Dur_run-7_bold	0.00129793	0.0311318	0	44.4294	1.12571	0.989967	0.514942	62744.4	0.216674	135	45.1505	1.7875	1.69989	1.92571	1.73689	0.00882181	-0.00395823	0.0342053	299	104	104	68	5.03764	1.5	2.01923	2.01923	2	14.3077	18.8028	167.583	18.7726	467306	5.32441	905.217	354.554	3.02079	780.969	4872.74	4809.87	169616	3578.17	6407.17	954.784	29.0253
sub-SC112_ses-V1_task-Dur_run-8_bold	0.000850954	0.0289737	0	45.0194	1.10943	0.969987	0.516103	70140.8	0.212616	136	44.7368	1.77105	1.68215	1.90326	1.72774	0.00818854	-0.00307441	0.0360333	304	104	104	68	5.0977	1.5	2.01923	2.01923	2	15.5384	17.2157	168.191	17.7401	466296	5.375	915.116	366.715	3.16907	773.241	4910.77	4849.81	170781	3643.61	6421.66	951.37	30.7438
sub-SC114_ses-V1_task-Dur_run-1_bold	0.000489422	0.0177618	0	47.8919	1.2991	1.00186	0.468062	107792	0.116918	25	8.5034	1.85571	1.76406	1.99529	1.80777	0.00533204	-0.0134484	0.0217258	294	104	104	68	5.63832	1.5	2.01923	2.01923	2	24.4817	12.5473	129.697	14.6125	499520	4.92401	722.886	343.106	3.48941	711.989	4917.97	4862.09	142724	3738.57	6254.57	862.325	41.3137
sub-SC114_ses-V1_task-Dur_run-2_bold	0.000291661	0.0177577	0	47.7098	1.28303	0.989415	0.467931	109401	0.115099	40	13.0293	1.84	1.74939	1.97189	1.79873	0.0119498	-0.0133069	0.021659	307	104	104	68	5.64227	1.5	2.01923	2.01923	2	24.0362	12.1773	129.861	14.5077	499745	5.08386	727.777	343.2	3.59278	708.614	4914.13	4859.04	142435	3738.77	6243.39	861.182	41.5109
sub-SC114_ses-V1_task-Dur_run-3_bold	0.00068078	0.0175243	0	46.968	1.29103	1.00462	0.468158	110050	0.106096	32	10.8475	1.84487	1.76	1.97943	1.79518	0.00680775	-0.0134121	0.0223484	295	104	104	68	5.64934	1.5	2.01923	2.01923	2	23.2359	12.3574	130.75	14.454	499734	4.79936	734.605	344.023	3.52652	711.027	4920	4864.43	142520	3744.5	6250.73	861.06	41.5232
sub-SC114_ses-V1_task-Dur_run-4_bold	0.000518	0.0185567	0	47.065	1.27709	0.989298	0.467914	111973	0.1146	26	8.66667	1.8411	1.75324	1.97138	1.79866	0.00653693	-0.0136609	0.0215458	300	104	104	68	5.68399	1.5	2.01923	2.01923	2	23.3005	11.9842	131.578	14.3625	500279	5.03244	742.577	344.53	3.53657	709.819	4927.38	4871.92	142000	3759.32	6253.07	857.128	40.9233
sub-SC114_ses-V1_task-Dur_run-5_bold	0.000546387	0.0224256	0	47.4445	1.2676	1.00335	0.468531	91786.6	0.117838	39	12.5806	1.84537	1.76135	1.97434	1.80043	0.0177174	-0.0135738	0.0217303	310	104	104	68	5.69301	1.5	2.01923	2.01923	2	22.6519	15.2783	133.31	15.9253	500335	4.14843	744.546	344.634	3.55936	705.376	4932.35	4877.18	142013	3761.04	6255.47	856.694	37.3133
sub-SC114_ses-V1_task-Dur_run-6_bold	0.000530847	0.0221194	0	47.0558	1.25845	0.985162	0.468545	99011.2	0.116152	34	11.5254	1.85401	1.7668	1.97898	1.81626	0.0151887	-0.0136057	0.0215978	295	104	104	68	5.6762	1.5	2.01923	2.01923	2	22.6146	13.9041	133.189	15.3041	500266	4.50918	745.807	344.399	3.55578	707.941	4925	4871.26	142180	3751.62	6245.43	858.188	37.7012
sub-SC114_ses-V1_task-Dur_run-7_bold	0.000599349	0.0253454	0	46.8291	1.2328	0.976191	0.469311	85622.5	0.146436	55	18.8356	1.86926	1.77811	2.00016	1.82952	0.0123545	-0.0137431	0.0217638	292	104	104	68	5.68244	1.5	2.01923	2.01923	2	21.9695	16.8014	135.755	16.5294	500303	3.39891	754.002	345.223	3.54471	711.494	4928.27	4876.64	142307	3754.57	6250.95	858.193	35.1148
sub-SC114_ses-V1_task-Dur_run-8_bold	0.00041134	0.0245114	0	46.5071	1.25662	0.981571	0.469099	89231.4	0.114476	39	12.7451	1.85558	1.77124	1.98195	1.81355	0.00901283	-0.014043	0.0218023	306	104	104	68	5.67063	1.5	2.01923	2.01923	2	21.6816	15.7205	136.587	16.2139	500616	4.08129	766.256	347.099	3.686	706.568	4937.86	4884.83	141903	3765.63	6268.16	861.424	36.1351
sub-SC118_ses-V1_task-Dur_run-1_bold	0.000727324	0.0164516	0	49.0919	1.20261	0.998061	0.480242	106317	0.396235	241	80.602	1.81921	1.72425	1.96603	1.76736	0.0043414	-0.0156374	0.0172222	299	104	104	68	5.15626	1.5	2.01923	2.01923	2	45.0041	14.6276	132.953	16.8503	484463	5.67841	626.912	372.682	3.1247	942.624	5706.49	5621.18	155434	4265.04	7428.21	1090.16	40.9308
sub-SC118_ses-V1_task-Dur_run-2_bold	0.000415661	0.0163327	0	49.3322	1.19909	0.991784	0.480128	104740	0.399031	238	80.678	1.81317	1.71942	1.95923	1.76087	0.00600534	-0.0160915	0.0175149	295	104	104	68	5.15241	1.5	2.01923	2.01923	2	45.8786	14.9938	133.498	16.987	484840	5.41689	635.083	373.968	3.18988	943.385	5704.93	5619.29	155194	4267.39	7430.58	1090.61	41.1261
sub-SC118_ses-V1_task-Dur_run-3_bold	0.00104777	0.0170496	0	48.6377	1.21595	1.01012	0.479549	100185	0.367043	248	81.3115	1.81689	1.72229	1.96706	1.76133	0.00707112	-0.0158783	0.0182951	305	104	104	68	5.15554	1.5	2.01923	2.01923	2	49.0048	15.6405	132.433	17.4776	485014	5.4473	626.493	371.137	3.17795	944.611	5714.46	5629.98	155030	4281.94	7437.14	1092.02	39.813
sub-SC118_ses-V1_task-Dur_run-4_bold	0.00073524	0.0198276	0	48.0478	1.1973	0.989994	0.47922	101932	0.34161	214	73.2877	1.82487	1.72549	1.96973	1.77939	0.00965381	-0.0157831	0.0190408	292	104	104	68	5.18181	1.5	2.01923	2.01923	2	52.0198	15.2559	130.276	17.2997	484962	5.65541	613.714	365.138	3.19781	943.824	5732.28	5644.79	155024	4310.43	7458.05	1089.34	37.8643
sub-SC118_ses-V1_task-Dur_run-5_bold	0.000586321	0.0169406	0	48.3262	1.20596	0.992759	0.479584	106916	0.386286	231	77.2575	1.82001	1.72687	1.96733	1.76583	0.00542538	-0.0163513	0.0168868	299	104	104	68	5.13866	1.5	2.01923	2.01923	2	45.3793	14.9556	133.293	16.8843	485196	5.4331	634.194	371.277	3.25514	946.411	5741.07	5648.74	154930	4302.62	7496.54	1099.26	40.5897
sub-SC118_ses-V1_task-Dur_run-6_bold	0.000418874	0.0147695	0	49.4311	1.22045	0.997111	0.479354	106866	0.369704	237	78.4768	1.81947	1.72723	1.96822	1.76296	0.00683273	-0.0163779	0.0169135	302	104	104	68	5.12457	1.5	2.01923	2.01923	2	50.2279	14.7901	132.95	16.8981	485152	5.55333	632.397	371.452	3.21236	950.776	5743	5647.62	154972	4305.08	7501.42	1102.06	43.4177
sub-SC118_ses-V1_task-Dur_run-7_bold	0.000643465	0.0137505	0	49.5063	1.23078	0.997732	0.479288	103859	0.344464	97	76.378	1.82055	1.73014	1.96833	1.76319	0.00684374	-0.0164085	0.0169434	127	104	104	68	5.10053	1.5	2.01923	2.01923	2	52.9397	14.793	133.769	17.1349	485279	5.88712	637.444	376.135	3.25452	954.148	5735.17	5640.51	154930	4293.25	7493.09	1105.86	45.4077
sub-SC118_ses-V1_task-Dur_run-8_bold	0.0003575	0.0153359	0	49.0544	1.21726	0.987564	0.479872	97141.4	0.363629	241	78.2468	1.82699	1.73594	1.96971	1.77531	0.00720647	-0.0167337	0.0170042	308	104	104	68	5.08508	1.5	2.01923	2.01923	2	50.26	15.855	135.159	17.7165	485281	5.59876	645.199	376.815	3.31421	951.793	5733.46	5638.64	155029	4290.98	7488.7	1108.86	42.7809
sub-SC120_ses-V1_task-Dur_run-1_bold	0.00040672	0.0175151	0	47.5753	1.24465	0.995367	0.505288	80147	0.147799	38	12.2186	1.87325	1.78385	2.029	1.80689	0.00982306	-0.0120236	0.0318958	311	104	104	68	5.25546	1.5	2.01923	2.01923	2	14.5701	16.6566	216.724	17.2765	484766	5.17042	1274.16	484.311	3.20763	769.633	5091.04	5028.5	153675	3789.12	6586.47	956.81	38.9455
sub-SC120_ses-V1_task-Dur_run-2_bold	0.000510205	0.0174257	0	44.4204	1.20485	0.999843	0.506652	81667.9	0.142004	27	9.21502	1.86701	1.77412	2.02141	1.80551	0.00767607	-0.0117506	0.0326881	293	104	104	68	5.25657	1.5	2.01923	2.01923	2	14.5459	16.1315	220.39	17.0239	484372	5.36177	1295.48	487.672	3.1939	769.509	5085.12	5020.59	153970	3780.31	6574.8	955.104	38.5707
sub-SC120_ses-V1_task-Dur_run-3_bold	0.000469144	0.0188436	2	43.4549	1.17522	0.9884	0.507745	68535.9	0.139409	28	9.58904	1.86465	1.77291	2.01383	1.80722	0.00722371	-0.0115909	0.0327758	292	104	104	68	5.24702	1.5	2.01923	2.01923	2	14.3068	19.746	225.178	18.6541	484428	4.11764	1316.47	493.629	3.16235	768.848	5094.76	5027.55	153962	3783.76	6601.52	958.169	37.0472
sub-SC120_ses-V1_task-Dur_run-4_bold	0.000511401	0.0180435	0	43.3116	1.1819	0.99685	0.508289	76939.6	0.136454	24	7.81759	1.86551	1.77363	2.02079	1.80212	0.00629422	-0.011842	0.0336368	307	104	104	68	5.22791	1.5	2.01923	2.01923	2	13.7751	16.8157	227.566	17.4951	484384	5.4202	1341.92	498.598	3.18391	770.412	5092.8	5024.47	154086	3781.62	6599.93	961.082	38.1258
sub-SC120_ses-V1_task-Dur_run-5_bold	0.000685892	0.0162632	0	42.7918	1.1937	1.00696	0.509403	72982.8	0.130949	15	5.05051	1.85353	1.76568	2.00653	1.78838	0.0108967	-0.0123525	0.0336507	297	104	104	68	5.18672	1.5	2.01923	2.01923	2	13.9567	17.7413	231.881	17.9461	484555	5.12121	1367	504.63	3.21025	772.321	5078.44	5010.9	153865	3760.75	6592.65	966.098	39.5457
sub-SC120_ses-V1_task-Dur_run-6_bold	0.000458446	0.0156581	1	42.1896	1.17467	1.00036	0.510122	70833.8	0.127426	12	4.05405	1.85671	1.76675	2.01189	1.7915	0.00863429	-0.012461	0.033957	296	104	104	68	5.17192	1.5	2.01923	2.01923	2	13.6564	18.252	236.314	18.3007	484637	5.1723	1397.14	510.726	3.19763	777.033	5086.01	5018.79	153911	3763.09	6599.38	970.39	40.2462
sub-SC120_ses-V1_task-Dur_run-7_bold	0.000432	0.0165495	0	42.4971	1.17912	0.997936	0.510639	71738.6	0.119424	8	2.71186	1.86304	1.77196	2.01462	1.80254	0.00927126	-0.0124203	0.0334513	295	104	104	68	5.1657	1.5	2.01923	2.01923	2	13.6379	18.0475	237.199	18.061	484380	5.10508	1397.77	512.481	3.17099	775.497	5080.08	5012.59	154111	3753.84	6600.92	970.357	39.069
sub-SC120_ses-V1_task-Dur_run-8_bold	0.00046027	0.0164796	1	44.5115	1.20889	0.99567	0.511208	68248	0.122997	4	1.35135	1.85322	1.76166	2.00578	1.79222	0.00868747	-0.0127033	0.0330475	296	104	104	68	5.16813	1.5	2.01923	2.01923	2	13.1584	18.54	240.316	18.5456	484488	5.30862	1417.48	517.63	3.18856	773.673	5071.6	5005.88	154053	3740.21	6585.59	968.601	39.4234
sub-SC121_ses-V1_task-Dur_run-1_bold	0.000369775	0.0165325	0	43.8077	1.21865	0.990419	0.467422	112249	0.137126	55	17.6849	1.91982	1.87612	2.01208	1.87126	0.00646156	-0.0124138	0.0178562	311	104	104	68	5.5176	1.5	2.01923	2.01923	2	49.8435	10.178	101.16	13.4244	494798	5.2283	471.046	293.478	3.20822	696.956	4633.4	4581.07	145389	3480.48	5940.5	830.262	40.5791
sub-SC121_ses-V1_task-Dur_run-2_bold	0.00137226	0.015011	0	41.8221	1.21295	1.01875	0.467579	112187	0.156631	80	26.936	1.9116	1.87063	2.00507	1.85911	0.0072283	-0.0122486	0.019552	297	104	104	68	5.50493	1.5	2.01923	2.01923	2	49.8442	9.96388	101.294	13.431	494567	5.41077	473.184	292.48	3.20493	697.737	4634.49	4583.09	145503	3479.66	5935.43	832.54	41.7992
sub-SC121_ses-V1_task-Dur_run-3_bold	0.00114525	0.0166363	0	40.7967	1.18647	1.00568	0.467929	109003	0.148401	64	21.4047	1.92589	1.88389	2.01863	1.87513	0.00841216	-0.0125817	0.0189995	299	104	104	68	5.48039	1.5	2.01923	2.01923	2	48.4332	10.8146	103.552	13.7057	494683	4.99331	484.371	297.835	3.31479	701.266	4646.7	4596.65	145505	3489.14	5954.23	838.742	40.0308
sub-SC121_ses-V1_task-Dur_run-4_bold	0.000606745	0.0169285	1	41.2088	1.18066	0.998825	0.467185	111851	0.15654	83	27.8523	1.91166	1.86434	2.01011	1.86054	0.00538477	-0.0119377	0.017999	298	104	104	68	5.52526	1.5	2.01923	2.01923	2	49.3083	10.2489	102.408	13.5168	495175	5.19463	477.288	295.817	3.16869	696.898	4646.23	4596.61	145024	3491.07	5941.54	831.923	40.2014
sub-SC121_ses-V1_task-Dur_run-5_bold	0.00191827	0.0156676	0	41.1702	1.20069	1.01772	0.467207	108937	0.150844	67	22.2591	1.91565	1.87407	2.01214	1.86075	0.00580985	-0.0122212	0.018035	301	104	104	68	5.45848	1.5	2.01923	2.01923	2	50.0672	10.9151	103.041	13.7342	495107	4.86379	482.345	297.411	3.26952	702.04	4652.8	4605.26	145141	3478.78	5960.14	843.685	40.9565
sub-SC121_ses-V1_task-Dur_run-6_bold	0.00195047	0.015355	0	40.5024	1.21279	1.02985	0.467841	113674	0.137358	49	16.443	1.89522	1.85248	1.98756	1.84563	0.00656676	-0.0127273	0.0173971	298	104	104	68	5.49461	1.5	2.01923	2.01923	2	49.1277	10.1295	106.046	13.4631	495283	5.32215	503.392	305.48	3.19118	702.102	4669.37	4617.53	144941	3503.17	5982.1	840.371	41.4379
sub-SC121_ses-V1_task-Dur_run-7_bold	0.00166316	0.0227195	0	38.9332	1.13207	0.982932	0.46802	99612.3	0.132886	34	11.4478	1.92674	1.8777	2.0178	1.88474	0.00576235	-0.0120992	0.0171179	297	104	104	68	5.53422	1.5	2.01923	2.01923	2	48.6363	12.5397	106.899	14.3906	495517	4.35017	506.842	301.338	3.12503	698.051	4665.74	4617.35	144743	3502.44	5966.56	834.325	35.6539
sub-SC121_ses-V1_task-Dur_run-8_bold	0.000512945	0.0147127	1	39.5524	1.17077	0.997741	0.467123	107310	0.125537	28	9.58904	1.90111	1.86215	1.98918	1.85201	0.00774826	-0.0117001	0.0175812	292	104	104	68	5.51814	1.5	2.01923	2.01923	2	50.7768	11.1855	104.058	13.863	495422	4.7363	492.414	299.954	3.25917	699.275	4664.52	4616.73	144723	3502.06	5968.32	836.643	42.3905
sub-SC122_ses-V1_task-Dur_run-1_bold	0.000629231	0.0157591	0	48.3509	1.29537	1.00683	0.472821	91162.4	0.114019	30	9.61538	1.77556	1.71093	1.91632	1.69944	0.0115543	-0.00629016	0.0352643	312	104	104	68	5.76575	1.5	2.01923	2.01923	2	22.1625	14.2178	179.635	15.7404	509525	5.50321	1061.24	419.914	3.5599	700.658	4820.1	4804.82	133557	3605.45	6063.24	833.335	42.9884
sub-SC122_ses-V1_task-Dur_run-2_bold	0.00206535	0.0174814	0	48.5143	1.32215	1.02845	0.473489	86247	0.116556	20	6.94444	1.78848	1.72251	1.92977	1.71316	0.00638397	-0.00646374	0.0347927	288	104	104	68	5.76484	1.5	2.01923	2.01923	2	21.5793	15.2533	182.107	16.2326	509425	5.20486	1076.52	423.524	3.60386	701.956	4834.18	4815.56	133629	3622.59	6082.44	835.33	40.7364
sub-SC122_ses-V1_task-Dur_run-3_bold	0.00110966	0.0191533	0	48.0182	1.28697	1.0084	0.475076	78063.8	0.111301	21	7.16724	1.78052	1.71326	1.92152	1.70677	0.0174028	-0.00778877	0.0351454	293	104	104	68	5.76281	1.5	2.01923	2.01923	2	21.1253	16.511	186.981	17.0956	509546	5.20136	1099.28	429.243	3.67143	699.692	4834.34	4815.46	133583	3629.87	6076.65	835.606	39.0129
sub-SC122_ses-V1_task-Dur_run-4_bold	0.000996547	0.019851	0	48.3917	1.27921	0.995959	0.473061	86518.3	0.12759	35	11.4007	1.78834	1.72197	1.93198	1.71107	0.00996944	-0.00645503	0.0348948	307	104	104	68	5.81256	1.5	2.01923	2.01923	2	21.8667	15.1979	182.063	16.2117	509905	5.25081	1069.86	421.419	3.45504	697.543	4844.1	4824.72	133381	3637.48	6090.43	830.047	38.9812
sub-SC122_ses-V1_task-Dur_run-5_bold	0.00746282	0.0217011	0	50.1727	1.37514	1.11463	0.4733	83663.2	0.155135	52	17.6871	1.7823	1.70852	1.92469	1.71368	0.0116328	-0.00662155	0.0347743	294	104	104	68	5.83613	1.5	2.01923	2.01923	2	21.7783	15.5623	183.065	16.5	510096	5.26871	1079.77	423.854	3.54656	692.313	4835.95	4817.95	132994	3638.23	6073.6	825.536	36.8544
sub-SC122_ses-V1_task-Dur_run-6_bold	0.00341184	0.0232239	0	49.8771	1.31046	1.03987	0.473243	85554.5	0.170597	72	24.0803	1.79623	1.7296	1.93701	1.72207	0.0127209	-0.00648504	0.0348347	299	104	104	68	5.80065	1.5	2.01923	2.01923	2	21.712	15.0938	183.443	16.2977	510162	5.46488	1078.74	424.262	3.58164	696.759	4845.81	4827.08	133117	3636.81	6089.53	832.158	35.7596
sub-SC122_ses-V1_task-Dur_run-7_bold	0.0031302	0.0193371	0	48.5943	1.32279	1.04628	0.473394	85213.1	0.137632	44	15.0171	1.78167	1.71923	1.91581	1.70995	0.0114942	-0.00664707	0.0346417	293	104	104	68	5.80142	1.5	2.01923	2.01923	2	21.9013	15.3523	184.722	16.3686	510248	5.29693	1088.43	428.002	3.64977	697.471	4847.27	4827.93	133045	3647.17	6094.81	832.196	38.9561
sub-SC122_ses-V1_task-Dur_run-8_bold	0.00131914	0.0181097	0	48.1463	1.30132	1.01697	0.473561	86907.7	0.108091	27	8.6262	1.78661	1.72225	1.92557	1.71201	0.0134696	-0.00639213	0.0344957	313	104	104	68	5.77666	1.5	2.01923	2.01923	2	21.7541	14.8497	185.011	16.2013	510017	5.52716	1091.25	428.66	3.66172	699.546	4848.74	4830.97	133293	3636.19	6097.22	836.287	40.1024
sub-SC123_ses-V1_task-Dur_run-1_bold	0.000348939	0.0143252	0	40.4183	1.22045	1.00048	0.453155	117425	0.119057	2	0.643087	1.8386	1.7535	1.98483	1.77747	0.00636917	-0.0144281	0.0237083	311	104	104	68	5.86414	1.5	2.01923	2.01923	2	43.9884	11.9133	123.996	14.6141	509900	5.43087	647.266	330.598	3.51665	754.645	5126.34	5092.1	132406	3919.19	6441.68	868.342	45.4848
sub-SC123_ses-V1_task-Dur_run-2_bold	0.000357624	0.0141719	0	41.8393	1.24604	0.999581	0.453995	115863	0.115759	1	0.330033	1.83306	1.74706	1.98013	1.77198	0.00543368	-0.0144741	0.0239117	303	104	104	68	5.8547	1.5	2.01923	2.01923	2	44.2752	12.0859	126.383	14.7492	509768	5.45875	665.012	334.481	3.52508	757.529	5135.25	5099.81	132472	3931.62	6458.44	871.06	46.0868
sub-SC123_ses-V1_task-Dur_run-3_bold	0.000384551	0.0141614	0	42.7506	1.26423	1.00174	0.454471	114884	0.111226	0	0	1.83422	1.7464	1.97987	1.77639	0.00510987	-0.0146694	0.0242658	301	104	104	68	5.83683	1.5	2.01923	2.01923	2	44.1756	12.2352	127.604	14.804	509509	5.43854	671.56	337.056	3.45914	760.117	5136.65	5101.13	132719	3925.07	6457.6	873.952	45.9561
sub-SC123_ses-V1_task-Dur_run-4_bold	0.000418508	0.0137273	0	43.4356	1.2779	1.00546	0.454809	112311	0.108235	1	0.338983	1.83275	1.74765	1.9743	1.7763	0.00502555	-0.0150919	0.0239032	295	104	104	68	5.86262	1.5	2.01923	2.01923	2	43.3594	12.4539	129.798	15.0034	509792	5.48136	684.488	341.739	3.37527	759.125	5146.94	5108.79	132494	3940.67	6471.94	871.414	46.7441
sub-SC123_ses-V1_task-Dur_run-5_bold	0.000353849	0.0143047	0	43.1532	1.26128	0.996447	0.455145	109749	0.114572	2	0.657895	1.84097	1.75764	1.97947	1.78581	0.00471341	-0.0150005	0.0256111	304	104	104	68	5.8465	1.5	2.01923	2.01923	2	42.1189	12.7826	131.153	15.2039	509901	5.46711	692.714	341.898	3.5292	757.888	5153.58	5115.34	132325	3937.49	6482.43	874.938	45.7369
sub-SC123_ses-V1_task-Dur_run-6_bold	0.000355925	0.0141733	0	43.7125	1.26937	0.997676	0.455098	110843	0.115723	1	0.342466	1.84019	1.7542	1.98108	1.78529	0.00479424	-0.0153651	0.0243647	292	104	104	68	5.86013	1.5	2.01923	2.01923	2	42.6586	12.6377	131.869	15.1164	509982	5.48973	694.653	346.105	3.50909	755.477	5154.66	5114.48	132335	3944.91	6481.52	872.755	46.1525
sub-SC123_ses-V1_task-Dur_run-7_bold	0.000382105	0.0145339	0	42.746	1.24739	0.998263	0.455446	107854	0.114081	9	2.96053	1.84175	1.75842	1.98019	1.78664	0.00714905	-0.0151489	0.0246417	304	104	104	68	5.82154	1.5	2.01923	2.01923	2	42.2302	12.9094	131.981	15.3355	509775	5.51316	697.523	343.565	3.52125	757.6	5151.91	5114.09	132523	3937.57	6482.8	878.474	45.5564
sub-SC123_ses-V1_task-Dur_run-8_bold	0.000355433	0.014385	0	42.3047	1.25309	0.997423	0.455526	102597	0.106059	2	0.666667	1.83789	1.75731	1.97914	1.77721	0.00721611	-0.0154254	0.0246843	300	104	104	68	5.81767	1.5	2.01923	2.01923	2	41.505	13.8969	133.929	15.75	510083	5.10333	711.172	347.817	3.55468	756.592	5159.56	5117.28	132267	3950.56	6494.93	879.608	45.7682
sub-SC124_ses-V1_task-Dur_run-1_bold	0.000350236	0.0129035	0	45.8395	1.33428	0.997608	0.461811	114161	0.0776441	0	0	1.82814	1.77003	1.96043	1.75395	0.00429241	-0.00516187	0.0181118	296	104	104	68	5.40564	1.5	2.01923	2.01923	2	32.6691	11.6504	129.953	14.4088	504085	5.52027	699.44	338.835	3.26819	759.468	4954.96	4917.31	138179	3650.3	6326.8	909.66	46.7094
sub-SC124_ses-V1_task-Dur_run-2_bold	0.000331726	0.0126343	0	46.3852	1.34701	1.00154	0.4624	113188	0.0842747	0	0	1.82833	1.77286	1.9617	1.75042	0.00515924	-0.00521461	0.0185282	307	104	104	68	5.39117	1.5	2.01923	2.01923	2	32.3639	11.8536	132.704	14.5293	504176	5.47231	717.16	344.91	3.30051	761.555	4966.12	4927.34	138212	3657.12	6339.88	913.962	47.4286
sub-SC124_ses-V1_task-Dur_run-3_bold	0.00039433	0.0125721	0	46.5813	1.34853	1.00461	0.462465	113518	0.0833833	0	0	1.83079	1.77582	1.96655	1.75002	0.00550312	-0.00533931	0.0190828	291	104	104	68	5.36704	1.5	2.01923	2.01923	2	31.6206	11.7385	133.27	14.5361	504206	5.56357	723.36	344.508	3.30191	762.643	4968.34	4931.08	138199	3649.21	6348.03	918.769	47.4991
sub-SC124_ses-V1_task-Dur_run-4_bold	0.000293422	0.0135612	1	46.464	1.33828	0.997209	0.462978	111308	0.0848989	1	0.332226	1.83353	1.77427	1.97099	1.75533	0.00583824	-0.00555836	0.0190721	301	104	104	68	5.38756	1.5	2.01923	2.01923	2	31.4852	12.0332	134.733	14.6545	504130	5.51495	732.749	346.937	3.34386	757.056	4971.7	4933.62	138090	3663.81	6348.14	915.74	45.6751
sub-SC124_ses-V1_task-Dur_run-5_bold	0.00038101	0.0129686	0	46.6869	1.34874	1.00391	0.46335	111386	0.086695	1	0.325733	1.8313	1.77181	1.96176	1.76032	0.00526236	-0.00536622	0.0196787	307	104	104	68	5.37358	1.5	2.01923	2.01923	2	30.9853	11.8898	135.823	14.6743	504120	5.63192	739.574	347.952	3.35386	759.761	4971.35	4935.71	138236	3660.74	6348.14	918.511	46.842
sub-SC124_ses-V1_task-Dur_run-6_bold	0.000370653	0.0133136	0	46.6016	1.34201	1.00205	0.463687	110842	0.0876358	1	0.343643	1.8334	1.77112	1.96379	1.76527	0.0087908	-0.00502496	0.0196874	291	104	104	68	5.3691	1.5	2.01923	2.01923	2	31.1469	11.8965	137.21	14.7148	504053	5.68385	746.127	353.265	3.37895	756.458	4971.32	4936.88	138297	3661.4	6344.88	919.495	46.1102
sub-SC124_ses-V1_task-Dur_run-7_bold	0.000509565	0.0132437	0	46.4888	1.34648	1.00789	0.463894	109401	0.0929261	5	1.67224	1.8266	1.76174	1.95886	1.7592	0.0107613	-0.00533457	0.0196031	299	104	104	68	5.39175	1.5	2.01923	2.01923	2	30.3368	12.0344	138.425	14.8227	504244	5.68562	756.839	354.049	3.371	757.689	4978.46	4941.86	138115	3677.88	6352.21	916.557	46.4253
sub-SC124_ses-V1_task-Dur_run-8_bold	0.000408239	0.0133986	0	47.0077	1.35295	1.00753	0.464032	110888	0.0902346	4	1.3289	1.84037	1.77793	1.97204	1.77113	0.00804656	-0.00484294	0.019245	301	104	104	68	5.35332	1.5	2.01923	2.01923	2	30.854	11.8214	137.668	14.6977	503875	5.72093	751.69	352.537	3.42944	759.236	4972.2	4936.76	138501	3659.05	6352.42	922.183	46.1926
sub-SC125_ses-V1_task-Dur_run-1_bold	0.000740695	0.0136988	0	41.7474	1.25966	1.01117	0.4931	90686.6	0.126015	21	6.95364	1.94339	1.83756	2.07635	1.91624	0.0131611	-0.0118038	0.0190183	302	104	104	68	5.44419	1.5	2.01923	2.01923	2	30.5764	16.9665	163.706	17.5265	482304	5.20199	840.329	401	3.04253	827.228	5490.84	5424.25	156498	4122.12	7083.19	996.334	45.5781
sub-SC125_ses-V1_task-Dur_run-2_bold	0.000436532	0.0133882	0	41.2164	1.2494	1.00148	0.493865	91941.1	0.124128	19	6.39731	1.94286	1.8458	2.06878	1.91402	0.0105946	-0.0116917	0.0191223	297	104	104	68	5.46488	1.5	2.01923	2.01923	2	30.0797	16.723	166.366	17.4949	482156	5.36027	857.472	404.476	2.94387	832.222	5509.28	5441.23	156484	4131.17	7110.79	995.669	45.8382
sub-SC125_ses-V1_task-Dur_run-3_bold	0.000594441	0.0133063	0	41.6951	1.2472	0.99807	0.493805	88694.3	0.124474	22	7.23684	1.94133	1.84465	2.06576	1.91358	0.0103348	-0.0116947	0.0187019	304	104	104	68	5.46256	1.5	2.01923	2.01923	2	29.741	17.045	167.714	17.8421	482426	5.51316	868.744	407.121	2.99894	830.055	5508.47	5443.88	156340	4130.35	7096.71	996.578	46.1895
sub-SC125_ses-V1_task-Dur_run-4_bold	0.000570438	0.0122525	0	40.8178	1.25055	1.00795	0.493974	86930.8	0.115668	13	4.3771	1.92916	1.83164	2.05545	1.9004	0.0102639	-0.0118092	0.0188496	297	104	104	68	5.46597	1.5	2.01923	2.01923	2	29.9466	17.4817	170.452	18.0808	482829	5.41751	884.439	413.511	3.03196	828.62	5516.49	5450.96	156064	4140.79	7110.06	997.25	48.1678
sub-SC125_ses-V1_task-Dur_run-5_bold	0.000505529	0.012723	0	41.0519	1.25162	1.0033	0.493803	89420.5	0.121986	15	5.11945	1.93366	1.8352	2.05897	1.90681	0.00971932	-0.0114796	0.0182257	293	104	104	68	5.45438	1.5	2.01923	2.01923	2	30.0007	17.0474	170.552	17.843	482873	5.54949	883.149	414.216	3.08567	828.962	5521.81	5457.1	156089	4146.05	7123.79	1000.5	47.276
sub-SC125_ses-V1_task-Dur_run-6_bold	0.000858812	0.0127269	1	41.4401	1.26434	1.00849	0.493876	86276.9	0.11552	15	4.9505	1.92988	1.83283	2.05531	1.90151	0.0114247	-0.011981	0.0186839	303	104	104	68	5.45414	1.5	2.01923	2.01923	2	29.3563	17.4683	170.796	18.132	483159	5.53135	887.821	411.68	3.04346	826.289	5509.73	5446.3	155807	4123.29	7099.05	998.559	47.1426
sub-SC125_ses-V1_task-Dur_run-7_bold	0.0013285	0.0162129	1	41.5238	1.21481	0.985382	0.493223	86031.4	0.135597	40	13.3333	1.93417	1.83194	2.06436	1.9062	0.0169803	-0.0120204	0.0183931	300	104	104	68	5.47285	1.5	2.01923	2.01923	2	29.6204	17.8061	170.491	18.14	483564	5.28333	885.876	409.971	3.16135	824.331	5520.79	5454.13	155333	4153.35	7117.05	996.576	42.4299
sub-SC125_ses-V1_task-Dur_run-8_bold	0.00141753	0.0131753	0	41.6508	1.26439	1.01595	0.493096	89799	0.120158	17	5.51948	1.92819	1.8281	2.0568	1.89968	0.0099293	-0.0112774	0.0180733	308	104	104	68	5.46229	1.5	2.01923	2.01923	2	29.8844	16.9392	169.733	17.7825	483375	5.58117	881.838	411.569	3.14042	822.425	5519.25	5453.5	155482	4148.86	7116.25	998.388	46.4157
sub-SC126_ses-V1_task-Dur_run-1_bold	0.000573675	0.0167938	0	55.1873	1.27101	1.00081	0.488298	68554.9	0.316154	208	68.8742	1.94248	1.87345	2.05516	1.89882	0.00368577	-0.0144586	0.0236039	302	104	104	68	4.94658	1.5	2.01923	2.01923	2	25.5949	14.3744	115.6	14.5828	484490	4.11589	569.956	280.345	2.5694	644.046	4012.77	3919.58	154862	3000.81	5469.67	792.379	37.432
sub-SC126_ses-V1_task-Dur_run-2_bold	0.00122673	0.0177182	0	55.5917	1.27693	1.00342	0.488993	77382.9	0.313531	223	74.3333	1.94162	1.87142	2.0521	1.90133	0.00351664	-0.014552	0.0239162	300	104	104	68	4.97429	1.5	2.01923	2.01923	2	25.1527	12.6911	117.81	13.7333	484414	4.56	583.893	285.59	2.58465	641.596	4026.44	3933	155056	3020.11	5483.06	790.664	36.8741
sub-SC126_ses-V1_task-Dur_run-3_bold	0.000310803	0.0195983	0	57.1046	1.2623	0.987538	0.488642	77811.2	0.350438	223	74.5819	1.94853	1.87186	2.05654	1.91719	0.00359947	-0.0142781	0.0231916	299	104	104	68	4.95244	1.5	2.01923	2.01923	2	24.5231	12.7335	117.151	13.6823	484809	4.46488	582.799	280.527	2.68477	638.763	4016.97	3925.56	154873	3002.49	5463.32	792.65	35.6882
sub-SC126_ses-V1_task-Dur_run-4_bold	0.000492613	0.0195833	0	57.9756	1.25794	0.991438	0.48884	73718.7	0.391508	243	78.3871	1.93733	1.86303	2.04293	1.90603	0.00265813	-0.0146654	0.0232033	310	104	104	68	5.01236	1.5	2.01923	2.01923	2	24.2809	13.3817	117.861	14.0839	484955	4.39355	585.729	282.592	2.63504	634.166	4026	3934	154481	3025.39	5467.57	784.857	35.7253
sub-SC126_ses-V1_task-Dur_run-5_bold	0.000359027	0.0233315	0	59.4865	1.26307	0.982394	0.489156	54968.4	0.391874	231	77.5168	1.95054	1.88301	2.06032	1.90829	0.00289026	-0.014175	0.0239041	298	104	104	68	5.03076	1.5	2.01923	2.01923	2	25.1118	17.4678	117.695	16.3087	484947	3.36242	579.435	278.654	2.70522	627.151	4015.68	3924.61	154701	3017.52	5446.55	780.12	33.0189
sub-SC126_ses-V1_task-Dur_run-6_bold	0.00046917	0.0204873	0	58.7884	1.25858	0.99162	0.488558	62270	0.394333	233	80.6228	1.93883	1.86865	2.05142	1.89642	0.00362705	-0.0141028	0.0235935	289	104	104	68	5.02275	1.5	2.01923	2.01923	2	25.648	16.0829	116.935	15.3426	485026	3.3218	577.135	279.214	2.61577	629.731	4007.08	3920.34	154569	3001.84	5429.01	780.513	34.7933
sub-SC126_ses-V1_task-Dur_run-7_bold	0.000662963	0.0219115	0	58.3677	1.2354	0.9927	0.48829	60856.7	0.402869	237	79.798	1.94175	1.87471	2.05402	1.89651	0.00365279	-0.0136451	0.023655	297	104	104	68	5.00604	1.5	2.01923	2.01923	2	24.9987	16.1239	116.523	15.5455	484997	3.61279	570.211	278.802	2.67354	624.805	4012.42	3923.37	154627	3005.47	5446.13	783.725	33.6819
sub-SC126_ses-V1_task-Dur_run-8_bold	0.000779197	0.0259461	0	59.5025	1.21232	0.985131	0.488241	60409.3	0.446351	240	80.2676	1.95543	1.8828	2.06632	1.91718	0.00354764	-0.0134897	0.0240311	299	104	104	68	5.0131	1.5	2.01923	2.01923	2	24.7148	16.378	116.443	15.6054	485129	3.36789	571.04	275.977	2.67632	624.706	4011.09	3920.24	154373	3009.1	5441.25	781.996	31.2955
sub-SC129_ses-V1_task-Dur_run-1_bold	0.00122492	0.0239606	1	53.9412	1.35957	1.00016	0.506211	71833.5	0.189844	130	42.0712	1.79005	1.7229	1.92019	1.72707	0.0130394	-0.00363417	0.0240744	309	104	104	68	5.90823	1.5	2.01923	2.01923	2	20.9218	16.9132	156.87	17.2265	474064	4.44013	849.251	388.795	3.78637	665.256	4763.14	4740.52	163105	3624.9	5962.61	802.356	37.0612
sub-SC129_ses-V1_task-Dur_run-2_bold	0.00567061	0.0345495	0	54.2023	1.33242	1.02367	0.506159	77750	0.225598	133	45.0847	1.80307	1.7249	1.92667	1.75765	0.0260908	-0.00355116	0.0228792	295	104	104	68	6.00581	1.5	2.01923	2.01923	2	21.8365	15.2231	159.405	16.6441	474802	5.46119	863.976	394.329	3.72734	661.407	4782.7	4754.55	162335	3661.21	5980.95	791.657	31.0186
sub-SC129_ses-V1_task-Dur_run-3_bold	0.000824684	0.031245	1	52.4392	1.28681	0.979714	0.504259	77917.6	0.198255	122	40.5316	1.79169	1.72039	1.91823	1.73643	0.0184529	-0.00208786	0.0235184	301	104	104	68	5.95217	1.5	2.01923	2.01923	2	22.249	15.8358	156.474	16.6512	475816	4.71096	838.317	389.727	3.78775	664.29	4789.55	4762.8	161693	3647.16	5990.15	800.177	33.0063
sub-SC129_ses-V1_task-Dur_run-4_bold	0.00117542	0.0371925	0	55.005	1.23402	0.965794	0.503991	84044.4	0.244645	164	55.2189	1.82882	1.74519	1.95736	1.78391	0.0209595	-0.0012466	0.0234331	297	104	104	68	5.92161	1.5	2.01923	2.01923	2	22.7405	14.5465	153.866	16.0471	475519	5.24916	816.727	385.178	3.78061	666.674	4784.36	4762.51	162194	3634.21	5985.05	804.257	30.136
sub-SC129_ses-V1_task-Dur_run-5_bold	0.00428581	0.0398311	0	55.6702	1.23184	0.994189	0.502983	70281	0.302137	140	48.11	1.81454	1.74154	1.93959	1.76248	0.0361161	0.000544449	0.0237796	291	104	104	68	5.99431	1.5	2.01923	2.01923	2	23.4644	17.9135	151.941	17.5704	476215	3.61856	796.895	380.278	3.93781	659.06	4784.54	4761.84	161437	3642.49	5977.22	794.39	27.9476
sub-SC129_ses-V1_task-Dur_run-6_bold	0.00148488	0.0251875	0	52.7336	1.30091	1.00797	0.501656	94827.5	0.200196	118	39.7306	1.78326	1.71113	1.91135	1.72731	0.0195482	0.000744127	0.0248454	297	104	104	68	5.93738	1.5	2.01923	2.01923	2	24.1504	13.1987	147.456	15.165	476169	5.18855	784.31	376.897	3.88763	666.185	4794.41	4772.61	161718	3650.06	5993.34	803.823	35.6089
sub-SC129_ses-V1_task-Dur_run-7_bold	0.00161786	0.0262871	0	53.5245	1.28458	1.00671	0.500993	92751	0.221025	138	46.1538	1.79731	1.72461	1.92781	1.73951	0.0266904	0.00167363	0.0252853	299	104	104	68	5.94098	1.5	2.01923	2.01923	2	25.0259	13.5343	145.686	15.3094	476464	4.79599	769.257	375.187	3.82259	665.346	4786.64	4768.27	161544	3632.27	5979.09	802.604	34.8497
sub-SC129_ses-V1_task-Dur_run-8_bold	0.00148562	0.0251582	0	52.3305	1.30618	1.01758	0.501136	95559.3	0.200779	119	39.7993	1.78751	1.71811	1.9171	1.72731	0.017651	0.00193004	0.0250684	299	104	104	68	5.92412	1.5	2.01923	2.01923	2	24.387	13.0459	146.425	15.1171	476569	5.20401	772.884	376.178	3.88594	662.822	4779.03	4763.23	161553	3620.05	5973.59	804.038	35.4983
sub-SC130_ses-V1_task-Dur_run-1_bold	0.000806977	0.0337284	0	58.6859	1.17536	0.996018	0.489506	66893.7	0.415918	231	76.7442	1.87732	1.77791	2.01227	1.84179	0.00831031	-0.0121737	0.0172152	301	104	104	68	6.60538	1.5	2.01923	2.01923	2	25.2965	13.1365	99.9381	14.1395	483759	4.57807	480.781	246.057	2.32696	527.895	3790.98	3772	155629	2962.23	4698.49	571.047	31.1166
sub-SC130_ses-V1_task-Dur_run-2_bold	0.00128936	0.0425394	0	60.8896	1.16716	0.997119	0.49058	58294.6	0.538067	268	89.6321	1.89633	1.7906	2.04363	1.85477	0.0192607	-0.0121124	0.0182273	299	104	104	68	6.66899	1.5	2.01923	2.01923	2	24.3167	14.826	100.673	15.1171	483411	4.34114	479.778	244.554	2.22443	522.526	3775.88	3756.38	155831	2960.3	4676.15	563.26	27.1461
sub-SC130_ses-V1_task-Dur_run-3_bold	0.0020001	0.0380122	1	61.2128	1.18475	1.01257	0.490297	67399.2	0.535105	272	89.1803	1.90384	1.80508	2.05138	1.85505	0.0197099	-0.0120385	0.0189064	305	104	104	68	6.56635	1.5	2.01923	2.01923	2	23.8528	12.8865	100.389	14.0197	483567	4.67541	482.769	242.104	2.54872	524.36	3767.94	3750.34	156039	2942.63	4671.16	571.144	28.4691
sub-SC130_ses-V1_task-Dur_run-4_bold	0.00177913	0.0390965	1	62.7561	1.1896	1.0161	0.489265	66653.7	0.546759	267	89.5973	1.91399	1.81316	2.06205	1.86677	0.0119036	-0.0111488	0.0188231	298	104	104	68	6.61798	1.5	2.01923	2.01923	2	24.7648	12.8509	97.3076	14.0235	483658	4.72483	463.199	236.605	2.31459	522.125	3759.14	3741.14	155851	2938.71	4659.44	565.297	28.504
sub-SC130_ses-V1_task-Dur_run-5_bold	0.00270234	0.0366842	0	61.8346	1.19611	1.03855	0.489283	68851.6	0.588339	266	88.9632	1.90739	1.81077	2.0572	1.85419	0.0148211	-0.0106715	0.0187454	299	104	104	68	6.56669	1.5	2.01923	2.01923	2	24.3142	12.8228	97.9317	13.8528	483559	4.47157	464.101	236.8	2.43815	521.881	3757.49	3738.19	155907	2931.82	4663.44	569.264	28.8796
sub-SC130_ses-V1_task-Dur_run-6_bold	0.00156487	0.0411433	0	59.1658	1.1573	0.996987	0.489067	67146	0.478732	263	84.8387	1.91135	1.80458	2.05199	1.87749	0.0134145	-0.0105166	0.0189418	310	104	104	68	6.61622	1.5	2.01923	2.01923	2	25.1174	12.9178	98.8863	14.1194	484140	4.76129	466.424	240.927	2.49022	523.545	3786.6	3767.95	155559	2963.14	4687.46	569.501	28.0332
sub-SC130_ses-V1_task-Dur_run-7_bold	0.00230837	0.037956	0	57.8938	1.17491	1.01746	0.487517	68546.2	0.460823	237	82.0069	1.90118	1.8033	2.0304	1.86984	0.0131976	-0.00980086	0.0181188	289	104	104	68	6.67652	1.5	2.01923	2.01923	2	26.5767	12.7329	97.6481	13.9827	485189	4.74394	456.894	238.124	2.18391	522.332	3782.83	3764.58	154648	2962.23	4683.74	563.851	28.962
[truncated: 809 more rows]
